# Supplementary material for: Cytoplasmic genome contributions to domestication and improvement of modern maize
Source: BMC Biol. 2024 Mar 13;22:64. doi: 10.1186/s12915-024-01859-4 (PMC10938767; doi:10.1186/s12915-024-01859-4)
Supplement: Supplementary file 1 — Additional file 1: Table S1. List of assembled maize cytoplasmic genomes. Table S2. Whole genome resequencing of 630 maize accessions. Table S3. High-quality (HQ) SNPs of mitogenomes for evolution analysis. Table S4. High-quality (HQ) SNPs of plastomes for evolution analysis. Table S5. High-quality (HQ) SNPs of mitogenomes for population genetic analysis. Table S6. High-quality (HQ) SNPs of mitogenomes and plastomes for GWAS with 64 individual traits of 15 agronomic trait groups. Table S7. High-quality (HQ) SNPs of mitogenomes and plastomes for GWAS with 17 agronomic traits. [file 12915_2024_1859_MOESM1_ESM.xlsx]

## Sheet: Table S1
Table S1. List of fully assembled cytoplasmic genomes
Species/strain	ptDNA Accession No.	mtDNA Accession No.	mtDNA Type
Zea mays ssp. mays (B73)	AY928077	-	-
Zea mays ssp. mays (B73)	KF241981	-	-
Zea mays ssp. mays (B37NB)	KP966114	AY506529	NB
Zea mays ssp. mays (SM10)	KY018917	KY018916	NB
Zea mays ssp. mays (A188)	KF241980	DQ490952	NA
Zea mays ssp. mays (B37S)	KP966116	DQ490951	CMS-S
Zea mays ssp. mays (B37T)	KP966117	DQ490953	CMS-T
Zea mays ssp. mays (B37C)	KP966115	DQ645536	CMS-C
Zea mays ssp. mays (CML330)	-	C_AA055220.1	CMS-S
Zea mays ssp. parviglumis (ZPA)	-	DQ645539	-
Zea luxurians (ZL)	KR873424.1	DQ645537	-
Zea perennis (ZPE)	KR873423	DQ645538	-
Saccharum hybrid cultivar (Q155)	KU214867.1	MG969496,	-
Sorghum_bicolor (BTx623)	EF115542	NC_008360	-
Sorghum_bicolor (SbJ200)	MK348612.1	-	-

## Sheet: Table S2
Table S2. Whole-genome resequencing (WGS) of 630 maize accessions
	Cultivar accessions	Resequencing accessions in NCBI	Reference
BKN009SC	BKN009	SRA051245	CHIA et al. 2012
BKN010SC	BKN010	SRA051245	CHIA et al. 2012
BKN011SC	BKN011	SRA051245	CHIA et al. 2012
BKN014SC	BKN014	SRA051245	CHIA et al. 2012
BKN015SC	BKN015	SRA051245	CHIA et al. 2012
BKN016SC	BKN016	SRA051245	CHIA et al. 2012
BKN017SC	BKN017	SRA051245	CHIA et al. 2012
BKN018SC	BKN018	SRA051245	CHIA et al. 2012
BKN019SC	BKN019	SRA051245	CHIA et al. 2012
BKN020SC	BKN020	SRA051245	CHIA et al. 2012
BKN023SC	BKN023	SRA051245	CHIA et al. 2012
BKN025SC	BKN025	SRA051245	CHIA et al. 2012
BKN026SC	BKN026	SRA051245	CHIA et al. 2012
BKN027SC	BKN027	SRA051245	CHIA et al. 2012
BKN029SC	BKN029	SRA051245	CHIA et al. 2012
BKN030SC	BKN030	SRA051245	CHIA et al. 2012
BKN031SC	BKN031	SRA051245	CHIA et al. 2012
BKN032SC	BKN032	SRA051245	CHIA et al. 2012
BKN033SC	BKN033	SRA051245	CHIA et al. 2012
BKN034SC	BKN034	SRA051245	CHIA et al. 2012
BKN035SC	BKN035	SRA051245	CHIA et al. 2012
BKN040SC	BKN040	SRA051245	CHIA et al. 2012
CAU178SC	CAU178	SRA051245	CHIA et al. 2012
CAU478SC	CAU478	SRA051245	CHIA et al. 2012
CAU5003SC	CAU5003	SRA051245	CHIA et al. 2012
CAUCHANG72SC	CAUCHANG72	SRA051245	CHIA et al. 2012
CAUMO17SC	CAUMO17	SRA051245	CHIA et al. 2012
CAUZHENG58SC	CAUZHENG58	SRA051245	CHIA et al. 2012
CML103SC	CML103	SRA051245	CHIA et al. 2012
CML133SC	CML133	SRA051245	CHIA et al. 2012
CML192SC	CML192	SRA051245	CHIA et al. 2012
CML202SC	CML202	SRA051245	CHIA et al. 2012
CML206SC	CML206	SRA051245	CHIA et al. 2012
CML228SC	CML228	SRA051245	CHIA et al. 2012
CML247SC	CML247	SRA051245	CHIA et al. 2012
CML277SC	CML277	SRA051245	CHIA et al. 2012
CML312SRSC	CML312SR	SRA051245	CHIA et al. 2012
CML322SC	CML322	SRA051245	CHIA et al. 2012
CML330SC	CML330	SRA051245	CHIA et al. 2012
CML333SC	CML333	SRA051245	CHIA et al. 2012
CML341SC	CML341	SRA051245	CHIA et al. 2012
CML411SC	CML411	SRA051245	CHIA et al. 2012
CML418SC	CML418	SRA051245	CHIA et al. 2012
CML479SC	CML479	SRA051245	CHIA et al. 2012
CML504SC	CML504	SRA051245	CHIA et al. 2012
CML505SC	CML505	SRA051245	CHIA et al. 2012
CML511SC	CML511	SRA051245	CHIA et al. 2012
CML52SC	CML52	SRA051245	CHIA et al. 2012
CML69SC	CML69	SRA051245	CHIA et al. 2012
CML84SC	CML84	SRA051245	CHIA et al. 2012
CML85SC	CML85	SRA051245	CHIA et al. 2012
CML96SC	CML96	SRA051245	CHIA et al. 2012
CML99SC	CML99	SRA051245	CHIA et al. 2012
H16SC	H16	SRA051245	CHIA et al. 2012
HP301SC	HP301	SRA051245	CHIA et al. 2012
IL14HSC	IL14H	SRA051245	CHIA et al. 2012
KI11SC	KI11	SRA051245	CHIA et al. 2012
KI3SC	KI3	SRA051245	CHIA et al. 2012
KY21SC	KY21	SRA051245	CHIA et al. 2012
M162WSC	M162W	SRA051245	CHIA et al. 2012
M37WSC	M37W	SRA051245	CHIA et al. 2012
MO17SC	MO17	SRA051245	CHIA et al. 2012
MO18WSC	MO18W	SRA051245	CHIA et al. 2012
MS71SC	MS71	SRA051245	CHIA et al. 2012
mtSC	mt	SRA051245	CHIA et al. 2012
NC350SC	NC350	SRA051245	CHIA et al. 2012
NC358SC	NC358	SRA051245	CHIA et al. 2012
OH43SC	OH43	SRA051245	CHIA et al. 2012
OH7BSC	OH7B	SRA051245	CHIA et al. 2012
P1SC	P1	SRA051245	CHIA et al. 2012
P39SC	P39	SRA051245	CHIA et al. 2012
TDD39103SC	TDD39103	SRA051245	CHIA et al. 2012
TIL01SC	TIL01	SRA051245	CHIA et al. 2012
TIL02SC	TIL02	SRA051245	CHIA et al. 2012
TIL03SC	TIL03	SRA051245	CHIA et al. 2012
TIL04-TIP285SC	TIL04-TIP285	SRA051245	CHIA et al. 2012
TIL04-TIP454SC	TIL04-TIP454	SRA051245	CHIA et al. 2012
TIL05SC	TIL05	SRA051245	CHIA et al. 2012
TIL06SC	TIL06	SRA051245	CHIA et al. 2012
TIL06-TIP496SC	TIL06-TIP496	SRA051245	CHIA et al. 2012
TIL07SC	TIL07	SRA051245	CHIA et al. 2012
TIL08SC	TIL08	SRA051245	CHIA et al. 2012
TIL09SC	TIL09	SRA051245	CHIA et al. 2012
TIL10SC	TIL10	SRA051245	CHIA et al. 2012
TIL11SC	TIL11	SRA051245	CHIA et al. 2012
TIL12SC	TIL12	SRA051245	CHIA et al. 2012
TIL14SC	TIL14	SRA051245	CHIA et al. 2012
TIL15SC	TIL15	SRA051245	CHIA et al. 2012
TIL16SC	TIL16	SRA051245	CHIA et al. 2012
TIL17SC	TIL17	SRA051245	CHIA et al. 2012
TIL25SC	TIL25	SRA051245	CHIA et al. 2012
TX303SC	TX303	SRA051245	CHIA et al. 2012
TZI8SC	TZI8	SRA051245	CHIA et al. 2012
VL0512447SC	VL0512447	SRA051245	CHIA et al. 2012
VL05128SC	VL05128	SRA051245	CHIA et al. 2012
VL054178SC	VL054178	SRA051245	CHIA et al. 2012
VL05610SC	VL05610	SRA051245	CHIA et al. 2012
VL056883SC	VL056883	SRA051245	CHIA et al. 2012
VL062784SC	VL062784	SRA051245	CHIA et al. 2012
B97SC	B97	SRA051245	CHIA et al. 2012
W22SC	W22	SRA051245	CHIA et al. 2012
W64ASC	W64A	SRA051245	CHIA et al. 2012
200BCAU	200B	SRA049859	LAI et al. 2010
ji853CAU	ji853	SRA049859	LAI et al. 2010
Lx9801CAU	Lx9801	SRA049859	LAI et al. 2010
PHG71CAU	PHG71	SRA049859	LAI et al. 2010
PHV78CAU	PHV78	SRA049859	LAI et al. 2010
DH149CAU	DH149	SRA049859	LAI et al. 2010
k22CAU	k22	SRA049859	LAI et al. 2010
P138CAU	P138	SRA049859	LAI et al. 2010
PHG84CAU	PHG84	SRA049859	LAI et al. 2010
PHW51CAU	PHW51	SRA049859	LAI et al. 2010
L135CAU	L135	SRA049859	LAI et al. 2010
PHG35CAU	PHG35	SRA049859	LAI et al. 2010
PHH93CAU	PHH93	SRA049859	LAI et al. 2010
PHZ51CAU	PHZ51	SRA049859	LAI et al. 2010
tie7922CAU	tie7922	SRA049859	LAI et al. 2010
ji533CAU	ji533	SRA049859	LAI et al. 2010
LH1CAU	LH1	SRA049859	LAI et al. 2010
PHG50CAU	PHG50	SRA049859	LAI et al. 2010
PHJ40CAU	PHJ40	SRA049859	LAI et al. 2010
shen137CAU	shen137	SRA049859	LAI et al. 2010
1145CAU	1145	SRA049859	LAI et al. 2010
A554CAU	A554	SRA049859	LAI et al. 2010
chang72CAU	chang72	SRA049859	LAI et al. 2010
danhuang02CAU	danhuang02	SRA049859	LAI et al. 2010
qiong51CAU	qiong51	SRA049859	LAI et al. 2010
ye8112CAU	ye8112	SRA049859	LAI et al. 2010
178CAU	178	SRA049859	LAI et al. 2010
A632CAU	A632	SRA049859	LAI et al. 2010
chengzi108CAU	chengzi108	SRA049859	LAI et al. 2010
huotanghuang17CAU	huotanghuang17	SRA049859	LAI et al. 2010
tangsipingtouCAU	tangsipingtou	SRA049859	LAI et al. 2010
Zheng58CAU	Zheng58	SRA049859	LAI et al. 2010
478CAU	478	SRA049859	LAI et al. 2010
A679CAU	A679	SRA049859	LAI et al. 2010
D15CAU	D15	SRA049859	LAI et al. 2010
ji870CAU	ji870	SRA049859	LAI et al. 2010
wu125CAU	wu125	SRA049859	LAI et al. 2010
5003CAU	5003	SRA049859	LAI et al. 2010
B7CAU	B7	SRA049859	LAI et al. 2010
D340CAU	D340	SRA049859	LAI et al. 2010
qi410CAU	qi410	SRA049859	LAI et al. 2010
ye52106CAU	ye52106	SRA049859	LAI et al. 2010
807DCAU	807D	SRA049859	LAI et al. 2010
H127CAU	H127	SRA049859	LAI et al. 2010
longkang11CAU	longkang11	SRA049859	LAI et al. 2010
Q1261CAU	Q1261	SRA049859	LAI et al. 2010
yu87-1CAU	yu87-1	SRA049859	LAI et al. 2010
zong31CAU	zong31	SRA049859	LAI et al. 2010
Mo17CAU	Mo17	SRA049859	LAI et al. 2010
qi319CAU	qi319	SRA049859	LAI et al. 2010
zi330CAU	zi330	SRA049859	LAI et al. 2010
Lv28	Lv28	PRJNA609577	WANG et al. 2020
Huobai	Huobai	PRJNA609577	WANG et al. 2020
Tangsipingtou	Tangsipingtou	PRJNA609577	WANG et al. 2020
Zi330	Zi330	PRJNA609577	WANG et al. 2020
Lv10	Lv10	PRJNA609577	WANG et al. 2020
Dahuang46	Dahuang46	PRJNA609577	WANG et al. 2020
Aijin525	Aijin525	PRJNA609577	WANG et al. 2020
Aiji205	Aiji205	PRJNA609577	WANG et al. 2020
Hua160	Hua160	PRJNA609577	WANG et al. 2020
Tai184	Tai184	PRJNA609577	WANG et al. 2020
Wu105	Wu105	PRJNA609577	WANG et al. 2020
Wu109	Wu109	PRJNA609577	WANG et al. 2020
Lv9kuan	Lv9kuan	PRJNA609577	WANG et al. 2020
Chang3	Chang3	PRJNA609577	WANG et al. 2020
Ji63	Ji63	PRJNA609577	WANG et al. 2020
Huangzaosi	Huangzaosi	PRJNA609577	WANG et al. 2020
Dian11	Dian11	PRJNA609577	WANG et al. 2020
Ying64	Ying64	PRJNA609577	WANG et al. 2020
Ernan24	Ernan24	PRJNA609577	WANG et al. 2020
Xu052	Xu052	PRJNA609577	WANG et al. 2020
334_1	334_1	PRJNA609577	WANG et al. 2020
Baihe43	Baihe43	PRJNA609577	WANG et al. 2020
Zaodahuang	Zaodahuang	PRJNA609577	WANG et al. 2020
Diangu11A	Diangu11A	PRJNA609577	WANG et al. 2020
Longkang1	Longkang1	PRJNA609577	WANG et al. 2020
Yuanwu02	Yuanwu02	PRJNA609577	WANG et al. 2020
27_263	27_263	PRJNA609577	WANG et al. 2020
Weifeng322	Weifeng322	PRJNA609577	WANG et al. 2020
Luosu3	Luosu3	PRJNA609577	WANG et al. 2020
Hua94	Hua94	PRJNA609577	WANG et al. 2020
Zong31	Zong31	PRJNA609577	WANG et al. 2020
Jing7	Jing7	PRJNA609577	WANG et al. 2020
Dong237	Dong237	PRJNA609577	WANG et al. 2020
5005	5005	PRJNA609577	WANG et al. 2020
7884_7Ht	7884_7Ht	PRJNA609577	WANG et al. 2020
Huangyesi3	Huangyesi3	PRJNA609577	WANG et al. 2020
Huotanghuang17	Huotanghuang17	PRJNA609577	WANG et al. 2020
Dong46	Dong46	PRJNA609577	WANG et al. 2020
E28	E28	PRJNA609577	WANG et al. 2020
Dan340	Dan340	PRJNA609577	WANG et al. 2020
Ye107	Ye107	PRJNA609577	WANG et al. 2020
446	446	PRJNA609577	WANG et al. 2020
Chang72	Chang72	PRJNA609577	WANG et al. 2020
Nan21_3	Nan21_3	PRJNA609577	WANG et al. 2020
ZaC546	ZaC546	PRJNA609577	WANG et al. 2020
Danhuang02	Danhuang02	PRJNA609577	WANG et al. 2020
Huang428	Huang428	PRJNA609577	WANG et al. 2020
81565	81565	PRJNA609577	WANG et al. 2020
Dan360	Dan360	PRJNA609577	WANG et al. 2020
485	485	PRJNA609577	WANG et al. 2020
H21	H21	PRJNA609577	WANG et al. 2020
Tie7922	Tie7922	PRJNA609577	WANG et al. 2020
Xi14	Xi14	PRJNA609577	WANG et al. 2020
Baihunhuang	Baihunhuang	PRJNA609577	WANG et al. 2020
Dan341	Dan341	PRJNA609577	WANG et al. 2020
Xinaiguang10	Xinaiguang10	PRJNA609577	WANG et al. 2020
Dong17	Dong17	PRJNA609577	WANG et al. 2020
Ken44	Ken44	PRJNA609577	WANG et al. 2020
Yuanqi123	Yuanqi123	PRJNA609577	WANG et al. 2020
75_1	75_1	PRJNA609577	WANG et al. 2020
Ye502	Ye502	PRJNA609577	WANG et al. 2020
Baiye4	Baiye4	PRJNA609577	WANG et al. 2020
5003	5003	PRJNA609577	WANG et al. 2020
8112	8112	PRJNA609577	WANG et al. 2020
87_1	87_1	PRJNA609577	WANG et al. 2020
18_599	18_599	PRJNA609577	WANG et al. 2020
Longkang11	Longkang11	PRJNA609577	WANG et al. 2020
698_3	698_3	PRJNA609577	WANG et al. 2020
Qi319	Qi319	PRJNA609577	WANG et al. 2020
Ji853	Ji853	PRJNA609577	WANG et al. 2020
444	444	PRJNA609577	WANG et al. 2020
K12	K12	PRJNA609577	WANG et al. 2020
515	515	PRJNA609577	WANG et al. 2020
S37	S37	PRJNA609577	WANG et al. 2020
81162	81162	PRJNA609577	WANG et al. 2020
Shen137	Shen137	PRJNA609577	WANG et al. 2020
P138	P138	PRJNA609577	WANG et al. 2020
Ji846	Ji846	PRJNA609577	WANG et al. 2020
196	196	PRJNA609577	WANG et al. 2020
K10	K10	PRJNA609577	WANG et al. 2020
Luyuan92	Luyuan92	PRJNA609577	WANG et al. 2020
48_2	48_2	PRJNA609577	WANG et al. 2020
Zheng22	Zheng22	PRJNA609577	WANG et al. 2020
Qi205	Qi205	PRJNA609577	WANG et al. 2020
32	32	PRJNA609577	WANG et al. 2020
Denghai4866	Denghai4866	PRJNA609577	WANG et al. 2020
Q1261	Q1261	PRJNA609577	WANG et al. 2020
178	178	PRJNA609577	WANG et al. 2020
Yan414	Yan414	PRJNA609577	WANG et al. 2020
812	812	PRJNA609577	WANG et al. 2020
4F1	4F1	PRJNA609577	WANG et al. 2020
4112	4112	PRJNA609577	WANG et al. 2020
Hai014	Hai014	PRJNA609577	WANG et al. 2020
434	434	PRJNA609577	WANG et al. 2020
Wenhuang31413	Wenhuang31413	PRJNA609577	WANG et al. 2020
803	803	PRJNA609577	WANG et al. 2020
832	832	PRJNA609577	WANG et al. 2020
Ye52106	Ye52106	PRJNA609577	WANG et al. 2020
Suwan1611	Suwan1611	PRJNA609577	WANG et al. 2020
7327	7327	PRJNA609577	WANG et al. 2020
Cheng18	Cheng18	PRJNA609577	WANG et al. 2020
Dan599	Dan599	PRJNA609577	WANG et al. 2020
HZ85	HZ85	PRJNA609577	WANG et al. 2020
H152	H152	PRJNA609577	WANG et al. 2020
C8605_2	C8605_2	PRJNA609577	WANG et al. 2020
Ye8001	Ye8001	PRJNA609577	WANG et al. 2020
Si273	Si273	PRJNA609577	WANG et al. 2020
Liao9586	Liao9586	PRJNA609577	WANG et al. 2020
HuangC	HuangC	PRJNA609577	WANG et al. 2020
Ji842	Ji842	PRJNA609577	WANG et al. 2020
Zong3	Zong3	PRJNA609577	WANG et al. 2020
200B	200B	PRJNA609577	WANG et al. 2020
Dan9046	Dan9046	PRJNA609577	WANG et al. 2020
LD61	LD61	PRJNA609577	WANG et al. 2020
Cheng687	Cheng687	PRJNA609577	WANG et al. 2020
Hai1134	Hai1134	PRJNA609577	WANG et al. 2020
Qi35	Qi35	PRJNA609577	WANG et al. 2020
K14	K14	PRJNA609577	WANG et al. 2020
Tian4	Tian4	PRJNA609577	WANG et al. 2020
3H_2	3H_2	PRJNA609577	WANG et al. 2020
Ji53	Ji53	PRJNA609577	WANG et al. 2020
S7913	S7913	PRJNA609577	WANG et al. 2020
Shuang741	Shuang741	PRJNA609577	WANG et al. 2020
478	478	PRJNA609577	WANG et al. 2020
Chang7_2	Chang7_2	PRJNA609577	WANG et al. 2020
9058	9058	PRJNA609577	WANG et al. 2020
Lx9801	Lx9801	PRJNA609577	WANG et al. 2020
Xun92_8	Xun92_8	PRJNA609577	WANG et al. 2020
LY16F	LY16F	PRJNA609577	WANG et al. 2020
LY16M	LY16M	PRJNA609577	WANG et al. 2020
ZK4M	ZK4M	PRJNA609577	WANG et al. 2020
Dan598	Dan598	PRJNA609577	WANG et al. 2020
Ji533	Ji533	PRJNA609577	WANG et al. 2020
8902	8902	PRJNA609577	WANG et al. 2020
9010	9010	PRJNA609577	WANG et al. 2020
5237	5237	PRJNA609577	WANG et al. 2020
488	488	PRJNA609577	WANG et al. 2020
DH65232	DH65232	PRJNA609577	WANG et al. 2020
A801	A801	PRJNA609577	WANG et al. 2020
Dan99chang	Dan99chang	PRJNA609577	WANG et al. 2020
Liao2202	Liao2202	PRJNA609577	WANG et al. 2020
Ji876	Ji876	PRJNA609577	WANG et al. 2020
618	618	PRJNA609577	WANG et al. 2020
Yu82	Yu82	PRJNA609577	WANG et al. 2020
WIL_2	WIL_2	PRJNA609577	WANG et al. 2020
WIL_1	WIL_1	PRJNA609577	WANG et al. 2020
WIL_4	WIL_4	PRJNA609577	WANG et al. 2020
WIL_10	WIL_10	PRJNA609577	WANG et al. 2020
WIL_9	WIL_9	PRJNA609577	WANG et al. 2020
Ay420	Ay420	PRJNA609577	WANG et al. 2020
DH40	DH40	PRJNA609577	WANG et al. 2020
Lx03_2	Lx03_2	PRJNA609577	WANG et al. 2020
WIL_6	WIL_6	PRJNA609577	WANG et al. 2020
WIL_5	WIL_5	PRJNA609577	WANG et al. 2020
WIL_3	WIL_3	PRJNA609577	WANG et al. 2020
8723	8723	PRJNA609577	WANG et al. 2020
WIL_7	WIL_7	PRJNA609577	WANG et al. 2020
WIL_8	WIL_8	PRJNA609577	WANG et al. 2020
ZK11M	ZK11M	PRJNA609577	WANG et al. 2020
Zheng58	Zheng58	PRJNA609577	WANG et al. 2020
WIL_16	WIL_16	PRJNA609577	WANG et al. 2020
WIL_18	WIL_18	PRJNA609577	WANG et al. 2020
WIL_17	WIL_17	PRJNA609577	WANG et al. 2020
WIL_20	WIL_20	PRJNA609577	WANG et al. 2020
WIL_19	WIL_19	PRJNA609577	WANG et al. 2020
WIL_15	WIL_15	PRJNA609577	WANG et al. 2020
WIL_23	WIL_23	PRJNA609577	WANG et al. 2020
WIL_13	WIL_13	PRJNA609577	WANG et al. 2020
WIL_12	WIL_12	PRJNA609577	WANG et al. 2020
WIL_26	WIL_26	PRJNA609577	WANG et al. 2020
WIL_28	WIL_28	PRJNA609577	WANG et al. 2020
WIL_27	WIL_27	PRJNA609577	WANG et al. 2020
WIL_25	WIL_25	PRJNA609577	WANG et al. 2020
WIL_22	WIL_22	PRJNA609577	WANG et al. 2020
WIL_14	WIL_14	PRJNA609577	WANG et al. 2020
WIL_11	WIL_11	PRJNA609577	WANG et al. 2020
WIL_24	WIL_24	PRJNA609577	WANG et al. 2020
WIL_21	WIL_21	PRJNA609577	WANG et al. 2020
Jian1495a	Jian1495a	PRJNA609577	WANG et al. 2020
Jian1495b	Jian1495b	PRJNA609577	WANG et al. 2020
M9	M9	PRJNA609577	WANG et al. 2020
BZN	BZN	PRJNA609577	WANG et al. 2020
FusheA	FusheA	PRJNA609577	WANG et al. 2020
Fu8501	Fu8501	PRJNA609577	WANG et al. 2020
811A	811A	PRJNA609577	WANG et al. 2020
Y223	Y223	PRJNA609577	WANG et al. 2020
CT52C	CT52C	PRJNA609577	WANG et al. 2020
H49	H49	PRJNA609577	WANG et al. 2020
Va17	Va17	PRJNA609577	WANG et al. 2020
VA59	VA59	PRJNA609577	WANG et al. 2020
WF9	WF9	PRJNA609577	WANG et al. 2020
C123	C123	PRJNA609577	WANG et al. 2020
H95	H95	PRJNA609577	WANG et al. 2020
N28	N28	PRJNA609577	WANG et al. 2020
R168	R168	PRJNA609577	WANG et al. 2020
Mt42	Mt42	PRJNA609577	WANG et al. 2020
CM37	CM37	PRJNA609577	WANG et al. 2020
CI31A	CI31A	PRJNA609577	WANG et al. 2020
A188	A188	PRJNA609577	WANG et al. 2020
K55	K55	PRJNA609577	WANG et al. 2020
A334	A334	PRJNA609577	WANG et al. 2020
A374	A374	PRJNA609577	WANG et al. 2020
A375	A375	PRJNA609577	WANG et al. 2020
I159	I159	PRJNA609577	WANG et al. 2020
MS153	MS153	PRJNA609577	WANG et al. 2020
CI_187_2	CI_187_2	PRJNA609577	WANG et al. 2020
38_11	38_11	PRJNA609577	WANG et al. 2020
B2	B2	PRJNA609577	WANG et al. 2020
H5	H5	PRJNA609577	WANG et al. 2020
A6	A6	PRJNA609577	WANG et al. 2020
CM7	CM7	PRJNA609577	WANG et al. 2020
K64	K64	PRJNA609577	WANG et al. 2020
N6	N6	PRJNA609577	WANG et al. 2020
R4	R4	PRJNA609577	WANG et al. 2020
OH7B	OH7B	PRJNA609577	WANG et al. 2020
C102	C102	PRJNA609577	WANG et al. 2020
OH33	OH33	PRJNA609577	WANG et al. 2020
OH40B	OH40B	PRJNA609577	WANG et al. 2020
K4	K4	PRJNA609577	WANG et al. 2020
W22	W22	PRJNA609577	WANG et al. 2020
W9	W9	PRJNA609577	WANG et al. 2020
R2	R2	PRJNA609577	WANG et al. 2020
R177	R177	PRJNA609577	WANG et al. 2020
ND255	ND255	PRJNA609577	WANG et al. 2020
C46	C46	PRJNA609577	WANG et al. 2020
C14	C14	PRJNA609577	WANG et al. 2020
A71	A71	PRJNA609577	WANG et al. 2020
A171	A171	PRJNA609577	WANG et al. 2020
B8	B8	PRJNA609577	WANG et al. 2020
B10	B10	PRJNA609577	WANG et al. 2020
I_205	I_205	PRJNA609577	WANG et al. 2020
B96	B96	PRJNA609577	WANG et al. 2020
B64	B64	PRJNA609577	WANG et al. 2020
MO18W	MO18W	PRJNA609577	WANG et al. 2020
B69	B69	PRJNA609577	WANG et al. 2020
B57	B57	PRJNA609577	WANG et al. 2020
CM105	CM105	PRJNA609577	WANG et al. 2020
KY228	KY228	PRJNA609577	WANG et al. 2020
Oh7	Oh7	PRJNA609577	WANG et al. 2020
CI66	CI66	PRJNA609577	WANG et al. 2020
Oh43	Oh43	PRJNA609577	WANG et al. 2020
A632	A632	PRJNA609577	WANG et al. 2020
B73	B73	PRJNA609577	WANG et al. 2020
B100	B100	PRJNA609577	WANG et al. 2020
B95	B95	PRJNA609577	WANG et al. 2020
B76	B76	PRJNA609577	WANG et al. 2020
Va26	Va26	PRJNA609577	WANG et al. 2020
H84	H84	PRJNA609577	WANG et al. 2020
W23	W23	PRJNA609577	WANG et al. 2020
H105W	H105W	PRJNA609577	WANG et al. 2020
B14	B14	PRJNA609577	WANG et al. 2020
C103	C103	PRJNA609577	WANG et al. 2020
B98	B98	PRJNA609577	WANG et al. 2020
A659	A659	PRJNA609577	WANG et al. 2020
B37	B37	PRJNA609577	WANG et al. 2020
B12	B12	PRJNA609577	WANG et al. 2020
Mo24W	Mo24W	PRJNA609577	WANG et al. 2020
M14	M14	PRJNA609577	WANG et al. 2020
A554	A554	PRJNA609577	WANG et al. 2020
H99	H99	PRJNA609577	WANG et al. 2020
Mo17	Mo17	PRJNA609577	WANG et al. 2020
LH220Ht	LH220Ht	PRJNA609577	WANG et al. 2020
PHW30	PHW30	PRJNA609577	WANG et al. 2020
787	787	PRJNA609577	WANG et al. 2020
IBB14	IBB14	PRJNA609577	WANG et al. 2020
PHH93	PHH93	PRJNA609577	WANG et al. 2020
E8501	E8501	PRJNA609577	WANG et al. 2020
PHN82	PHN82	PRJNA609577	WANG et al. 2020
LH160	LH160	PRJNA609577	WANG et al. 2020
LH190	LH190	PRJNA609577	WANG et al. 2020
LH191	LH191	PRJNA609577	WANG et al. 2020
PHJ65	PHJ65	PRJNA609577	WANG et al. 2020
PHP76	PHP76	PRJNA609577	WANG et al. 2020
PHV07	PHV07	PRJNA609577	WANG et al. 2020
BCC03	BCC03	PRJNA609577	WANG et al. 2020
NL001	NL001	PRJNA609577	WANG et al. 2020
LH128	LH128	PRJNA609577	WANG et al. 2020
LH181	LH181	PRJNA609577	WANG et al. 2020
LH208	LH208	PRJNA609577	WANG et al. 2020
LH212Ht	LH212Ht	PRJNA609577	WANG et al. 2020
Lp215D	Lp215D	PRJNA609577	WANG et al. 2020
PHJ89	PHJ89	PRJNA609577	WANG et al. 2020
PHJ90	PHJ90	PRJNA609577	WANG et al. 2020
PHN66	PHN66	PRJNA609577	WANG et al. 2020
PHR58	PHR58	PRJNA609577	WANG et al. 2020
29MIBZ2	29MIBZ2	PRJNA609577	WANG et al. 2020
MBUB	MBUB	PRJNA609577	WANG et al. 2020
LH209	LH209	PRJNA609577	WANG et al. 2020
F118	F118	PRJNA609577	WANG et al. 2020
LIBC_4	LIBC_4	PRJNA609577	WANG et al. 2020
83IBI3	83IBI3	PRJNA609577	WANG et al. 2020
LH214	LH214	PRJNA609577	WANG et al. 2020
LH222	LH222	PRJNA609577	WANG et al. 2020
ICI_193	ICI_193	PRJNA609577	WANG et al. 2020
ICI_441	ICI_441	PRJNA609577	WANG et al. 2020
ICI_893	ICI_893	PRJNA609577	WANG et al. 2020
CS405	CS405	PRJNA609577	WANG et al. 2020
NQ508	NQ508	PRJNA609577	WANG et al. 2020
OQ403	OQ403	PRJNA609577	WANG et al. 2020
OS602	OS602	PRJNA609577	WANG et al. 2020
PHP85	PHP85	PRJNA609577	WANG et al. 2020
PHPR5	PHPR5	PRJNA609577	WANG et al. 2020
PHV53	PHV53	PRJNA609577	WANG et al. 2020
PHVA9	PHVA9	PRJNA609577	WANG et al. 2020
CS608	CS608	PRJNA609577	WANG et al. 2020
904	904	PRJNA609577	WANG et al. 2020
ZS01250	ZS01250	PRJNA609577	WANG et al. 2020
NS501	NS501	PRJNA609577	WANG et al. 2020
PHJ40	PHJ40	PRJNA609577	WANG et al. 2020
LH195	LH195	PRJNA609577	WANG et al. 2020
LH205	LH205	PRJNA609577	WANG et al. 2020
LH162	LH162	PRJNA609577	WANG et al. 2020
RS_710	RS_710	PRJNA609577	WANG et al. 2020
LH193	LH193	PRJNA609577	WANG et al. 2020
FBLA	FBLA	PRJNA609577	WANG et al. 2020
6F629	6F629	PRJNA609577	WANG et al. 2020
3IBZ2	3IBZ2	PRJNA609577	WANG et al. 2020
PHBA6	PHBA6	PRJNA609577	WANG et al. 2020
PHR30	PHR30	PRJNA609577	WANG et al. 2020
PHWG5	PHWG5	PRJNA609577	WANG et al. 2020
PHT55	PHT55	PRJNA609577	WANG et al. 2020
6M502A	6M502A	PRJNA609577	WANG et al. 2020
LH213	LH213	PRJNA609577	WANG et al. 2020
LH202	LH202	PRJNA609577	WANG et al. 2020
LH192	LH192	PRJNA609577	WANG et al. 2020
PHW51	PHW51	PRJNA609577	WANG et al. 2020
PHR55	PHR55	PRJNA609577	WANG et al. 2020
911	911	PRJNA609577	WANG et al. 2020
912	912	PRJNA609577	WANG et al. 2020
ICI_740	ICI_740	PRJNA609577	WANG et al. 2020
MQ305	MQ305	PRJNA609577	WANG et al. 2020
OQ101	OQ101	PRJNA609577	WANG et al. 2020
PHGG7	PHGG7	PRJNA609577	WANG et al. 2020
PH207	PH207	PRJNA609577	WANG et al. 2020
PHG35	PHG35	PRJNA609577	WANG et al. 2020
F42	F42	PRJNA609577	WANG et al. 2020
PHP55	PHP55	PRJNA609577	WANG et al. 2020
PHW43	PHW43	PRJNA609577	WANG et al. 2020
2FACC	2FACC	PRJNA609577	WANG et al. 2020
LH127	LH127	PRJNA609577	WANG et al. 2020
LH163	LH163	PRJNA609577	WANG et al. 2020
LH206	LH206	PRJNA609577	WANG et al. 2020
PHM81	PHM81	PRJNA609577	WANG et al. 2020
2MA22	2MA22	PRJNA609577	WANG et al. 2020
LH196	LH196	PRJNA609577	WANG et al. 2020
LH215	LH215	PRJNA609577	WANG et al. 2020
ML606	ML606	PRJNA609577	WANG et al. 2020
LH194	LH194	PRJNA609577	WANG et al. 2020
PHT73	PHT73	PRJNA609577	WANG et al. 2020
PHG39	PHG39	PRJNA609577	WANG et al. 2020
HZA04K5672	04K5672	PRJNA531553	YANG et al. 2019
HZA05WN230	05WN230	PRJNA531553	YANG et al. 2019
HZA07KS4	07KS4	PRJNA531553	YANG et al. 2019
HZA1323	1323	PRJNA531553	YANG et al. 2019
HZA1462	1462	PRJNA531553	YANG et al. 2019
HZA150	150	PRJNA531553	YANG et al. 2019
HZA177	177	PRJNA531553	YANG et al. 2019
HZA18-599	18-599	PRJNA531553	YANG et al. 2019
HZA238	238	PRJNA531553	YANG et al. 2019
HZA268	268	PRJNA531553	YANG et al. 2019
HZA303WX	303WX	PRJNA531553	YANG et al. 2019
HZA384-2	384-2	PRJNA531553	YANG et al. 2019
HZA3H-2	3H-2	PRJNA531553	YANG et al. 2019
HZA4F1	4F1	PRJNA531553	YANG et al. 2019
HZA501	501	PRJNA531553	YANG et al. 2019
HZA5237	5237	PRJNA531553	YANG et al. 2019
HZA647	647	PRJNA531553	YANG et al. 2019
HZA7884-4Ht	7884-4Ht	PRJNA531553	YANG et al. 2019
HZA81162	81162	PRJNA531553	YANG et al. 2019
HZA812	812	PRJNA531553	YANG et al. 2019
HZA832	832	PRJNA531553	YANG et al. 2019
HZA835b	835b	PRJNA531553	YANG et al. 2019
HZA8902	8902	PRJNA531553	YANG et al. 2019
HZA975-12	975-12	PRJNA531553	YANG et al. 2019
HZAA619	A619	PRJNA531553	YANG et al. 2019
HZAB73	B73	PRJNA531553	YANG et al. 2019
HZABEM	BEM	PRJNA531553	YANG et al. 2019
HZABGY	BGY	PRJNA531553	YANG et al. 2019
HZABK	BK	PRJNA531553	YANG et al. 2019
HZABS16	BS16	PRJNA531553	YANG et al. 2019
HZABT1	BT1	PRJNA531553	YANG et al. 2019
HZABy804	By804	PRJNA531553	YANG et al. 2019
HZABZN	BZN	PRJNA531553	YANG et al. 2019
HZAC8605	C8605	PRJNA531553	YANG et al. 2019
HZACF3	CF3	PRJNA531553	YANG et al. 2019
HZAChang3	Chang3	PRJNA531553	YANG et al. 2019
HZACheng698	Cheng698	PRJNA531553	YANG et al. 2019
HZAchuan48-2	chuan48-2	PRJNA531553	YANG et al. 2019
HZACI7	CI7	PRJNA531553	YANG et al. 2019
HZACIMBL1	CIMBL1	PRJNA531553	YANG et al. 2019
HZACIMBL119	CIMBL119	PRJNA531553	YANG et al. 2019
HZACIMBL129	CIMBL129	PRJNA531553	YANG et al. 2019
HZACIMBL14	CIMBL14	PRJNA531553	YANG et al. 2019
HZACIMBL150	CIMBL150	PRJNA531553	YANG et al. 2019
HZACIMBL20	CIMBL20	PRJNA531553	YANG et al. 2019
HZACIMBL37	CIMBL37	PRJNA531553	YANG et al. 2019
HZACIMBL41	CIMBL41	PRJNA531553	YANG et al. 2019
HZACIMBL60	CIMBL60	PRJNA531553	YANG et al. 2019
HZACIMBL70	CIMBL70	PRJNA531553	YANG et al. 2019
HZACIMBL80	CIMBL80	PRJNA531553	YANG et al. 2019
HZACIMBL90	CIMBL90	PRJNA531553	YANG et al. 2019
HZACML113	CML113	PRJNA531553	YANG et al. 2019
HZACML139	CML139	PRJNA531553	YANG et al. 2019
HZACML192	CML192	PRJNA531553	YANG et al. 2019
HZACML31	CML31	PRJNA531553	YANG et al. 2019
HZACML40	CML40	PRJNA531553	YANG et al. 2019
HZACML451	CML451	PRJNA531553	YANG et al. 2019
HZACY72	CY72	PRJNA531553	YANG et al. 2019
HZAD047	D047	PRJNA531553	YANG et al. 2019
HZAD863F	D863F	PRJNA531553	YANG et al. 2019
HZADan340	Dan340	PRJNA531553	YANG et al. 2019
HZADEEX	DEEX	PRJNA531553	YANG et al. 2019
HZADH29	DH29	PRJNA531553	YANG et al. 2019
HZADong237	Dong237	PRJNA531553	YANG et al. 2019
HZADSB	DSB	PRJNA531553	YANG et al. 2019
HZAE28	E28	PRJNA531553	YANG et al. 2019
HZAEN25	EN25	PRJNA531553	YANG et al. 2019
HZAES40	ES40	PRJNA531553	YANG et al. 2019
HZAFCD0602	FCD0602	PRJNA531553	YANG et al. 2019
HZAGEMS1	GEMS1	PRJNA531553	YANG et al. 2019
HZAGEMS10	GEMS10	PRJNA531553	YANG et al. 2019
HZAGEMS20	GEMS20	PRJNA531553	YANG et al. 2019
HZAGEMS30	GEMS30	PRJNA531553	YANG et al. 2019
HZAGEMS40	GEMS40	PRJNA531553	YANG et al. 2019
HZAGEMS50	GEMS50	PRJNA531553	YANG et al. 2019
HZAGEMS60	GEMS60	PRJNA531553	YANG et al. 2019
HZAGy237	Gy237	PRJNA531553	YANG et al. 2019
HZAH21	H21	PRJNA531553	YANG et al. 2019
HZAHB	HB	PRJNA531553	YANG et al. 2019
HZAHSBN	HSBN	PRJNA531553	YANG et al. 2019
HZAHTH-17	HTH-17	PRJNA531553	YANG et al. 2019
HZAHu803	Hu803	PRJNA531553	YANG et al. 2019
HZAHua83-2	Hua83-2	PRJNA531553	YANG et al. 2019
HZAHuangC	HuangC	PRJNA531553	YANG et al. 2019
HZAHYS	HYS	PRJNA531553	YANG et al. 2019
HZAHZS	HZS	PRJNA531553	YANG et al. 2019
HZAIRF291	IRF291	PRJNA531553	YANG et al. 2019
HZAJH59	JH59	PRJNA531553	YANG et al. 2019
HZAJi53	Ji53	PRJNA531553	YANG et al. 2019
HZAJiao51	Jiao51	PRJNA531553	YANG et al. 2019
HZAJING24	JING24	PRJNA531553	YANG et al. 2019
HZAJY01	JY01	PRJNA531553	YANG et al. 2019
HZAK10	K10	PRJNA531553	YANG et al. 2019
HZAK22	K22	PRJNA531553	YANG et al. 2019
HZALiao138	Liao138	PRJNA531553	YANG et al. 2019
HZALK11	LK11	PRJNA531553	YANG et al. 2019
HZALv28	Lv28	PRJNA531553	YANG et al. 2019
HZALY	LY	PRJNA531553	YANG et al. 2019
HZAM153	M153	PRJNA531553	YANG et al. 2019
HZAMo17	Mo17	PRJNA531553	YANG et al. 2019
HZANan21-3	Nan21-3	PRJNA531553	YANG et al. 2019
HZANMJT	NMJT	PRJNA531553	YANG et al. 2019
HZAP138	P138	PRJNA531553	YANG et al. 2019
HZAP6WC	P6WC	PRJNA531553	YANG et al. 2019
HZAPH4VC	PH4VC	PRJNA531553	YANG et al. 2019
HZAQi319	Qi319	PRJNA531553	YANG et al. 2019
HZAR08	R08	PRJNA531553	YANG et al. 2019
HZARy684	Ry684	PRJNA531553	YANG et al. 2019
HZAS22	S22	PRJNA531553	YANG et al. 2019
HZAShen137	Shen137	PRJNA531553	YANG et al. 2019
HZASi273	Si273	PRJNA531553	YANG et al. 2019
HZASK	SK	PRJNA531553	YANG et al. 2019
HZASW92E114	SW92E114	PRJNA531553	YANG et al. 2019
HZASy998	Sy998	PRJNA531553	YANG et al. 2019
HZATY1	TY1	PRJNA531553	YANG et al. 2019
HZAYe478	Ye478	PRJNA531553	YANG et al. 2019
HZAYe52106	Ye52106	PRJNA531553	YANG et al. 2019
HZAYu87-1	Yu87-1	PRJNA531553	YANG et al. 2019
HZAZheng22	Zheng22	PRJNA531553	YANG et al. 2019
HZAZheng58	Zheng58	PRJNA531553	YANG et al. 2019
HZAZi330	Zi330	PRJNA531553	YANG et al. 2019
HZAZong3	Zong3	PRJNA531553	YANG et al. 2019
HZAZong31	Zong31	PRJNA531553	YANG et al. 2019
HZAZZ01	ZZ01	PRJNA531553	YANG et al. 2019
BlaDubley	Blanco	PRJNA528290	XUE et al. 2019
BraDubley	Bravo	PRJNA528290	XUE et al. 2019
W22dubley	W22	PRJNA528290	XUE et al. 2019
Reference
Chia, J. M., C. Song, P. J. Bradbury, D. Costich, N. de Leon et al., 2012 Maize HapMap2 identifies extant variation from a genome in flux. Nat Genet 44: 803-807.
Lai, J. S., R. Q. Li, X. Xu, W. W. Jin, M. L. Xu et al., 2010 Genome-wide patterns of genetic variation among elite maize inbred lines. Nature Genetics 42: 1027-+.
Wang, B., Z. Lin, X. Li, Y. Zhao, B. Zhao et al., 2020 Genome-wide selection and genetic improvement during modern maize breeding. Nat Genet 52: 565-571
Yang, N., J. Liu, Q. Gao, S. T. Gui, L. Chen et al., 2019 Genome assembly of a tropical maize inbred line provides insights into structural variation and crop improvement. Nat Genet 51: 1052-+.
Xue, W., S. N. Anderson, X. Wang, L. Yang, P. A. Crisp et al., 2019 Hybrid Decay: A Transgenerational Epigenetic Decline in Vigor and Viability Triggered in Backcross Populations of Teosinte with Maize. Genetics 213: 143-160.

## Sheet: Table S3
Table S3. High-quality (HQ) SNPs of mitogenomes
#CHROM	POS	REF	ALT	A188C	B37CC	B37SC	B37TC	B73V4C	B97SC	BKN009SC	BKN010SC	BKN011SC	BKN014SC	BKN015SC	BKN016SC	BKN017SC	BKN018SC	BKN019SC	BKN020SC	BKN023SC	BKN025SC	BKN026SC	BKN027SC	BKN029SC	BKN030SC	BKN031SC	BKN032SC	BKN033SC	BKN034SC	BKN035SC	BKN040SC	CAU178SC	CAU478SC	CAU5003SC	CAUCHANG72SC	CAUMO17SC	CAUZHENG58SC	CML103SC	CML133SC	CML192SC	CML202SC	CML206SC	CML228SC	CML247SC	CML277SC	CML312SRSC	CML322SC	CML330SC	CML333SC
Mt	1306	G	A	GG	GG	GG	GG	GG	GG	GG	GG	NN	GG	GG	GG	GG	GG	GG	GG	GG	GG	GG	GG	GG	GG	GG	GG	GG	GG	GG	GG	GG	NN	NN	GG	GG	GG	GG	GG	GG	NN	NN	GG	NN	NN	GG	GG	GG	GG
Mt	1567	T	C	TT	TT	TT	TT	TT	NN	NN	NN	NN	TT	TT	TT	NN	TT	TT	TT	TT	TT	TT	TT	TT	TT	NN	TT	TT	TT	TT	TT	TT	NN	NN	TT	TT	NN	NN	NN	NN	NN	NN	TT	TT	TT	TT	TT	TT	NN
Mt	1568	T	A	TT	TT	TT	TT	TT	NN	NN	NN	NN	TT	TT	TT	NN	TT	TT	TT	TT	TT	TT	TT	TT	TT	NN	TT	TT	TT	TT	TT	TT	NN	NN	TT	TT	NN	NN	NN	NN	NN	NN	TT	TT	TT	TT	TT	TT	NN
Mt	6948	A	G	NN	NN	AA	NN	AA	AA	NN	AA	AA	NN	NN	AA	NN	AA	NN	NN	AA	AA	NN	NN	NN	NN	AA	AA	NN	AA	NN	AA	AA	NN	NN	AA	AA	AA	NN	NN	NN	NN	AA	NN	AA	NN	NN	NN	NN	AA
Mt	6961	T	G	NN	NN	TT	NN	TT	NN	NN	TT	TT	NN	NN	TT	NN	TT	NN	NN	TT	TT	NN	NN	NN	NN	TT	TT	NN	TT	NN	TT	TT	TT	NN	TT	TT	TT	NN	NN	NN	NN	TT	NN	NN	NN	NN	NN	NN	TT
Mt	6975	C	T	NN	NN	CC	NN	CC	NN	NN	CC	CC	NN	NN	CC	NN	CC	NN	NN	CC	CC	NN	NN	NN	NN	NN	CC	NN	CC	NN	CC	CC	CC	NN	NN	NN	CC	NN	NN	NN	NN	CC	NN	NN	NN	NN	NN	CC	CC
Mt	6978	A	T	NN	NN	AA	NN	AA	NN	NN	AA	AA	NN	NN	AA	NN	AA	NN	NN	AA	AA	NN	NN	NN	NN	NN	AA	NN	AA	NN	AA	AA	AA	NN	NN	NN	AA	NN	NN	NN	NN	AA	NN	NN	NN	NN	NN	AA	AA
Mt	7024	C	T	NN	NN	CC	NN	CC	NN	NN	CC	CC	NN	NN	CC	NN	CC	NN	NN	CC	CC	NN	NN	NN	NN	CC	CC	TT	CC	NN	CC	CC	NN	NN	NN	CC	CC	NN	NN	CC	NN	CC	NN	NN	NN	NN	CC	CC	CC
Mt	7414	C	T,A	TT	NN	AA	NN	CC	CC	NN	CC	CC	TT	TT	CC	TT	CC	TT	TT	NN	CC	TT	TT	TT	TT	CC	CC	TT	CC	TT	NN	CC	NN	NN	NN	CC	CC	NN	NN	NN	NN	NN	TT	NN	NN	NN	NN	NN	NN
Mt	9165	A	T	AA	NN	NN	NN	AA	NN	AA	AA	AA	AA	AA	AA	AA	AA	AA	AA	AA	AA	AA	AA	AA	AA	AA	AA	AA	AA	AA	AA	NN	AA	NN	NN	AA	AA	AA	NN	AA	NN	AA	AA	AA	AA	NN	AA	AA	AA
Mt	9170	T	A	TT	NN	NN	NN	TT	NN	TT	TT	TT	TT	TT	TT	TT	TT	TT	TT	TT	TT	TT	TT	TT	TT	TT	TT	TT	TT	TT	TT	NN	NN	TT	NN	TT	TT	TT	TT	TT	NN	TT	TT	TT	TT	NN	TT	TT	NN
Mt	9171	G	A	GG	NN	NN	NN	GG	NN	GG	GG	GG	GG	GG	GG	GG	GG	GG	GG	GG	GG	GG	GG	GG	GG	GG	GG	GG	GG	GG	GG	NN	NN	GG	NN	GG	GG	GG	NN	GG	NN	GG	GG	GG	GG	NN	GG	GG	NN
Mt	10106	T	G	TT	NN	NN	NN	TT	NN	TT	TT	TT	TT	TT	TT	TT	TT	TT	TT	TT	TT	TT	TT	TT	TT	NN	TT	TT	TT	TT	NN	TT	TT	NN	NN	TT	TT	TT	TT	TT	TT	NN	TT	NN	TT	TT	TT	NN	NN
Mt	10510	A	T	AA	NN	NN	NN	AA	AA	AA	AA	NN	AA	NN	AA	AA	AA	AA	AA	AA	AA	AA	AA	AA	AA	AA	AA	AA	AA	AA	NN	AA	AA	NN	NN	AA	AA	NN	AA	NN	AA	NN	AA	NN	NN	AA	AA	NN	NN
Mt	10551	A	C	AA	NN	NN	NN	AA	AA	AA	NN	AA	AA	AA	AA	AA	AA	AA	AA	AA	AA	AA	AA	AA	AA	AA	AA	AA	AA	AA	NN	AA	AA	AA	AA	AA	AA	NN	AA	NN	AA	NN	AA	AA	NN	NN	NN	NN	NN
Mt	10989	G	C	GG	NN	NN	NN	GG	GG	GG	GG	NN	GG	GG	GG	GG	GG	GG	GG	GG	GG	GG	GG	GG	GG	GG	GG	GG	GG	GG	NN	GG	GG	GG	NN	GG	GG	NN	NN	GG	GG	GG	GG	GG	GG	GG	GG	NN	NN
Mt	11200	G	T	GG	NN	NN	NN	GG	GG	NN	GG	GG	GG	GG	GG	GG	GG	GG	GG	GG	GG	GG	GG	GG	GG	GG	GG	GG	GG	GG	TT	GG	GG	NN	NN	NN	GG	NN	NN	GG	NN	NN	GG	NN	GG	GG	GG	TT	NN
Mt	11786	C	T	CC	NN	NN	NN	CC	CC	CC	NN	CC	CC	CC	CC	CC	CC	CC	CC	CC	CC	CC	CC	CC	CC	CC	CC	CC	CC	CC	NN	CC	NN	CC	NN	CC	CC	NN	CC	CC	NN	NN	CC	CC	NN	NN	CC	TT	CC
Mt	12487	G	T	GG	NN	NN	NN	GG	GG	NN	NN	GG	GG	GG	GG	GG	GG	GG	GG	GG	GG	GG	GG	GG	GG	GG	GG	GG	GG	GG	GG	GG	GG	GG	NN	NN	GG	GG	NN	NN	GG	NN	GG	NN	GG	GG	GG	GG	GG
Mt	12590	C	A	CC	NN	NN	NN	CC	CC	NN	CC	CC	CC	CC	CC	CC	CC	CC	CC	CC	CC	CC	CC	CC	CC	NN	CC	CC	CC	CC	AA	NN	NN	NN	NN	CC	NN	NN	CC	NN	NN	NN	NN	NN	CC	CC	NN	AA	NN
Mt	12886	C	T	CC	NN	NN	NN	CC	CC	NN	CC	NN	CC	CC	CC	CC	CC	CC	CC	CC	NN	CC	CC	NN	CC	NN	CC	CC	CC	CC	CC	CC	CC	CC	NN	CC	CC	NN	NN	CC	TT	NN	NN	NN	CC	CC	CC	NN	NN
Mt	13002	C	G	GG	NN	NN	NN	CC	NN	GG	CC	CC	GG	NN	CC	GG	CC	GG	GG	CC	CC	GG	GG	GG	GG	CC	CC	GG	CC	GG	CC	CC	CC	NN	CC	CC	CC	NN	NN	NN	NN	NN	GG	NN	NN	CC	NN	NN	CC
Mt	13219	T	A	TT	NN	NN	NN	TT	NN	TT	TT	TT	TT	TT	TT	TT	TT	TT	TT	NN	TT	TT	TT	TT	TT	TT	TT	TT	TT	TT	TT	NN	NN	TT	TT	TT	NN	NN	TT	TT	TT	NN	TT	TT	NN	NN	TT	TT	TT
Mt	13243	G	T	GG	NN	NN	NN	GG	NN	GG	GG	NN	GG	GG	GG	GG	GG	GG	GG	NN	GG	GG	GG	NN	GG	GG	GG	GG	GG	GG	GG	NN	GG	NN	NN	GG	GG	NN	GG	NN	NN	NN	GG	GG	NN	NN	GG	GG	NN
Mt	13880	G	T	GG	GG	GG	GG	GG	NN	NN	GG	NN	NN	GG	GG	NN	GG	GG	GG	GG	GG	GG	GG	GG	NN	NN	GG	NN	NN	NN	NN	NN	NN	NN	NN	NN	NN	NN	NN	NN	GG	NN	NN	NN	NN	NN	NN	NN	NN
Mt	14001	G	C	GG	GG	GG	GG	GG	GG	GG	GG	NN	NN	GG	GG	GG	GG	GG	GG	GG	GG	GG	GG	GG	GG	GG	GG	GG	GG	GG	GG	GG	NN	GG	GG	GG	GG	NN	NN	GG	GG	GG	GG	GG	GG	GG	GG	GG	NN
Mt	14141	T	A	TT	TT	TT	TT	TT	NN	TT	TT	NN	TT	NN	TT	TT	TT	TT	TT	TT	TT	TT	TT	TT	TT	TT	TT	TT	TT	TT	TT	TT	TT	NN	TT	TT	TT	NN	TT	TT	TT	TT	TT	TT	NN	TT	TT	NN	TT
Mt	14159	G	A	GG	GG	GG	GG	GG	NN	GG	GG	NN	GG	GG	GG	GG	GG	GG	GG	GG	GG	GG	GG	GG	GG	GG	GG	GG	GG	GG	GG	GG	GG	GG	GG	GG	GG	GG	GG	GG	GG	GG	GG	GG	NN	GG	GG	NN	GG
Mt	14920	C	A	CC	CC	CC	CC	CC	NN	CC	CC	NN	CC	CC	CC	CC	CC	CC	CC	CC	CC	NN	NN	CC	CC	CC	CC	CC	CC	NN	CC	CC	CC	CC	CC	CC	CC	NN	CC	CC	NN	CC	CC	CC	CC	CC	CC	CC	CC
Mt	15697	C	G	CC	CC	CC	CC	CC	CC	CC	CC	CC	CC	CC	CC	CC	CC	CC	CC	CC	CC	CC	CC	CC	CC	CC	CC	CC	CC	CC	NN	CC	CC	CC	CC	CC	NN	NN	CC	CC	CC	NN	CC	CC	NN	CC	CC	NN	CC
Mt	16876	T	G	TT	TT	TT	TT	TT	TT	NN	TT	TT	TT	TT	TT	TT	TT	TT	TT	TT	NN	TT	TT	TT	TT	TT	TT	TT	TT	TT	TT	TT	TT	TT	TT	TT	TT	TT	TT	TT	NN	NN	TT	TT	TT	TT	TT	TT	TT
Mt	17060	C	T	CC	CC	CC	CC	CC	CC	CC	CC	CC	CC	CC	CC	CC	CC	CC	CC	CC	CC	CC	CC	CC	CC	CC	CC	CC	CC	CC	NN	CC	CC	CC	NN	CC	CC	CC	NN	TT	CC	CC	NN	CC	NN	CC	CC	CC	CC
Mt	17392	A	G	AA	AA	AA	AA	AA	AA	AA	AA	AA	AA	AA	AA	AA	AA	AA	AA	AA	AA	AA	AA	AA	AA	AA	AA	AA	AA	AA	NN	AA	AA	AA	AA	AA	AA	AA	AA	AA	AA	AA	AA	AA	AA	AA	AA	NN	AA
Mt	18058	G	T	GG	GG	GG	GG	GG	GG	GG	GG	GG	GG	GG	GG	GG	GG	GG	GG	GG	GG	GG	GG	GG	GG	GG	GG	GG	GG	GG	GG	GG	GG	GG	GG	GG	GG	GG	GG	GG	GG	GG	NN	NN	GG	GG	GG	NN	GG
Mt	18743	C	A	CC	CC	AA	AA	CC	CC	CC	CC	CC	CC	CC	CC	CC	CC	CC	CC	CC	CC	NN	CC	CC	CC	CC	CC	CC	CC	CC	NN	CC	NN	CC	NN	CC	CC	NN	CC	NN	CC	CC	CC	CC	CC	CC	CC	AA	NN
Mt	18749	C	A	CC	CC	CC	CC	CC	CC	CC	CC	CC	CC	CC	CC	CC	CC	CC	CC	CC	CC	CC	CC	CC	CC	CC	CC	CC	CC	CC	NN	CC	NN	CC	CC	CC	CC	NN	CC	NN	CC	CC	CC	CC	CC	CC	CC	CC	NN
Mt	19002	G	A	GG	GG	GG	GG	GG	GG	GG	GG	GG	GG	GG	GG	GG	GG	GG	GG	GG	GG	GG	GG	GG	GG	GG	GG	GG	GG	GG	NN	GG	GG	NN	GG	GG	GG	NN	NN	GG	NN	GG	GG	GG	GG	GG	GG	GG	GG
Mt	19320	C	A	CC	CC	CC	CC	CC	CC	CC	CC	CC	CC	CC	CC	CC	CC	CC	CC	CC	CC	CC	CC	CC	CC	CC	CC	CC	CC	CC	CC	CC	NN	CC	CC	CC	CC	CC	CC	CC	NN	CC	CC	NN	CC	NN	CC	NN	CC
Mt	19388	C	T	CC	CC	CC	CC	CC	CC	NN	CC	CC	CC	CC	CC	CC	CC	CC	CC	CC	CC	CC	CC	CC	CC	CC	CC	CC	CC	CC	NN	CC	CC	CC	CC	CC	CC	NN	NN	CC	CC	CC	CC	CC	CC	NN	CC	CC	CC
Mt	20026	G	A	GG	GG	GG	GG	GG	NN	GG	GG	GG	GG	GG	GG	GG	GG	GG	GG	GG	GG	GG	GG	GG	GG	GG	GG	GG	GG	GG	GG	GG	GG	GG	NN	GG	GG	NN	NN	GG	GG	GG	NN	NN	GG	GG	GG	GG	GG
Mt	20307	C	A	CC	CC	CC	CC	CC	CC	CC	NN	CC	CC	CC	CC	CC	CC	CC	CC	CC	CC	CC	CC	CC	CC	CC	CC	CC	CC	CC	CC	CC	CC	CC	CC	CC	CC	CC	CC	CC	NN	NN	CC	CC	CC	CC	CC	NN	NN
Mt	20400	A	C	AA	AA	AA	AA	AA	AA	AA	AA	AA	AA	AA	AA	AA	AA	AA	AA	AA	AA	AA	AA	AA	AA	AA	AA	AA	AA	AA	AA	AA	AA	AA	AA	AA	AA	AA	AA	AA	AA	AA	AA	AA	AA	AA	AA	AA	AA
Mt	20661	C	A	CC	CC	CC	CC	CC	NN	CC	CC	CC	CC	CC	CC	CC	CC	CC	CC	CC	CC	CC	CC	CC	CC	CC	CC	CC	CC	CC	CC	CC	NN	CC	CC	CC	CC	CC	CC	CC	NN	NN	CC	CC	NN	CC	CC	CC	NN
Mt	20964	G	T	GG	GG	GG	GG	GG	NN	GG	GG	GG	GG	GG	GG	GG	GG	GG	GG	GG	GG	GG	GG	GG	GG	GG	GG	GG	GG	GG	NN	NN	NN	GG	NN	GG	GG	NN	NN	GG	NN	NN	GG	NN	NN	GG	NN	GG	NN
Mt	20971	C	A	CC	CC	CC	CC	CC	NN	CC	CC	CC	CC	CC	CC	CC	CC	CC	CC	CC	CC	CC	CC	CC	CC	CC	CC	CC	CC	CC	NN	NN	NN	CC	NN	CC	CC	NN	NN	CC	NN	NN	CC	NN	NN	CC	NN	CC	NN
Mt	21086	C	T	CC	CC	CC	CC	CC	CC	NN	CC	CC	CC	CC	CC	CC	CC	CC	CC	CC	CC	CC	CC	CC	CC	CC	CC	CC	CC	CC	CC	CC	NN	NN	CC	CC	CC	CC	NN	NN	NN	NN	CC	CC	NN	CC	CC	NN	NN
Mt	21115	G	T	GG	GG	GG	GG	GG	GG	NN	GG	GG	NN	GG	GG	NN	GG	GG	GG	GG	GG	GG	GG	GG	GG	GG	GG	GG	GG	GG	GG	GG	NN	NN	NN	GG	GG	GG	NN	NN	NN	NN	GG	NN	NN	GG	GG	NN	NN
Mt	23918	G	T	GG	GG	TT	NN	GG	GG	NN	GG	GG	GG	GG	GG	GG	GG	GG	GG	GG	GG	GG	GG	GG	GG	GG	GG	GG	GG	GG	NN	GG	GG	GG	NN	GG	GG	NN	GG	NN	GG	NN	GG	NN	GG	NN	GG	TT	NN
Mt	26762	T	C	TT	TT	TT	TT	TT	NN	TT	TT	TT	TT	TT	TT	TT	TT	TT	TT	TT	TT	TT	TT	TT	TT	TT	TT	TT	TT	TT	NN	TT	NN	TT	NN	TT	TT	TT	TT	TT	NN	TT	TT	TT	NN	TT	TT	NN	TT
Mt	26871	T	C	TT	TT	TT	TT	TT	TT	TT	TT	NN	TT	TT	TT	TT	TT	TT	TT	TT	TT	TT	TT	TT	TT	NN	TT	TT	TT	TT	TT	NN	NN	NN	TT	TT	TT	TT	TT	TT	TT	TT	TT	NN	TT	TT	NN	TT	TT
Mt	27162	A	C	AA	AA	AA	AA	AA	AA	AA	AA	AA	AA	AA	AA	AA	NN	AA	AA	AA	AA	AA	AA	AA	AA	AA	AA	AA	AA	AA	NN	AA	NN	AA	AA	AA	AA	AA	AA	NN	NN	NN	AA	AA	NN	AA	AA	NN	AA
Mt	27300	G	T	GG	GG	TT	GG	GG	NN	GG	GG	GG	GG	GG	GG	GG	GG	GG	GG	GG	GG	GG	GG	GG	GG	GG	GG	GG	GG	GG	GG	GG	NN	GG	NN	GG	GG	NN	NN	GG	GG	GG	GG	GG	GG	GG	NN	NN	GG
Mt	27356	G	A	GG	GG	GG	GG	GG	GG	GG	GG	NN	GG	GG	GG	GG	GG	GG	GG	GG	GG	GG	GG	GG	GG	GG	GG	GG	GG	GG	GG	GG	NN	GG	GG	GG	GG	NN	GG	GG	GG	GG	GG	GG	GG	NN	GG	NN	GG
Mt	27754	G	A	GG	GG	GG	GG	GG	GG	GG	GG	NN	GG	GG	GG	GG	GG	GG	GG	GG	GG	GG	GG	GG	GG	NN	GG	GG	GG	NN	GG	GG	GG	GG	GG	GG	GG	GG	GG	GG	GG	GG	GG	GG	NN	NN	GG	NN	NN
Mt	28570	A	T	AA	AA	AA	AA	AA	AA	AA	AA	AA	AA	AA	AA	AA	AA	AA	AA	AA	AA	AA	AA	AA	AA	AA	AA	AA	AA	AA	NN	AA	AA	AA	AA	AA	AA	AA	NN	AA	AA	NN	AA	AA	AA	AA	AA	NN	NN
Mt	28846	C	A	CC	CC	CC	CC	CC	CC	CC	CC	CC	CC	CC	CC	CC	CC	CC	CC	CC	CC	CC	CC	CC	CC	CC	CC	CC	CC	CC	NN	CC	CC	CC	CC	CC	CC	NN	CC	CC	CC	NN	CC	CC	NN	CC	NN	CC	NN
Mt	29137	G	A	GG	GG	GG	GG	GG	NN	GG	GG	GG	GG	GG	GG	GG	GG	GG	GG	GG	GG	GG	GG	GG	GG	GG	GG	GG	GG	NN	NN	GG	NN	GG	NN	GG	GG	GG	NN	NN	NN	AA	GG	NN	GG	GG	GG	NN	NN
Mt	29315	T	G	TT	TT	TT	TT	TT	TT	NN	TT	TT	TT	TT	TT	TT	TT	TT	TT	TT	TT	TT	TT	TT	TT	NN	TT	TT	TT	TT	TT	TT	NN	TT	TT	TT	TT	NN	TT	NN	NN	TT	TT	TT	TT	TT	TT	NN	NN
Mt	29548	T	A	TT	TT	TT	TT	TT	TT	TT	TT	TT	TT	TT	TT	TT	TT	TT	TT	TT	TT	TT	TT	TT	TT	TT	TT	TT	TT	TT	TT	TT	TT	TT	TT	TT	TT	TT	NN	TT	NN	NN	TT	TT	NN	TT	TT	NN	NN
Mt	29876	A	C	AA	AA	AA	AA	AA	AA	AA	AA	AA	NN	AA	AA	AA	AA	AA	AA	AA	AA	AA	AA	AA	AA	AA	AA	AA	AA	AA	AA	AA	NN	NN	NN	AA	AA	AA	AA	NN	AA	NN	AA	AA	AA	AA	AA	NN	AA
Mt	29879	A	T	AA	AA	AA	AA	AA	AA	AA	AA	AA	NN	AA	AA	AA	AA	AA	AA	AA	AA	AA	AA	AA	AA	AA	AA	AA	AA	AA	AA	AA	NN	NN	NN	AA	AA	AA	AA	NN	AA	NN	AA	AA	AA	AA	AA	AA	AA
Mt	30378	T	C,A	TT	TT	AA	AA	TT	TT	TT	TT	TT	TT	TT	TT	AA	TT	TT	TT	TT	TT	TT	TT	TT	TT	TT	TT	TT	TT	TT	TT	NN	TT	TT	TT	TT	TT	NN	TT	NN	NN	TT	TT	NN	TT	TT	TT	NN	NN
Mt	30450	G	T	GG	GG	GG	GG	GG	NN	GG	GG	GG	GG	GG	GG	GG	GG	GG	GG	GG	NN	GG	GG	GG	GG	GG	GG	GG	GG	GG	GG	GG	GG	GG	GG	GG	GG	NN	GG	GG	NN	NN	GG	GG	GG	TT	NN	GG	GG
Mt	30555	A	T	AA	AA	AA	AA	AA	AA	AA	AA	AA	AA	AA	AA	AA	AA	AA	AA	AA	AA	AA	AA	AA	AA	AA	AA	AA	AA	AA	AA	AA	AA	NN	AA	AA	AA	NN	AA	AA	AA	AA	AA	AA	AA	AA	AA	NN	AA
Mt	30750	G	T	GG	GG	GG	GG	GG	GG	NN	GG	GG	GG	GG	GG	NN	GG	GG	GG	GG	GG	GG	GG	GG	GG	GG	GG	GG	GG	GG	GG	GG	NN	NN	GG	GG	GG	NN	GG	NN	NN	GG	GG	GG	NN	NN	GG	NN	GG
Mt	31404	A	G	AA	AA	AA	AA	AA	NN	AA	AA	AA	AA	AA	AA	AA	AA	AA	AA	AA	AA	AA	AA	AA	AA	AA	AA	AA	AA	AA	AA	AA	AA	AA	NN	AA	AA	AA	AA	AA	NN	NN	AA	AA	NN	AA	AA	NN	AA
Mt	32287	G	A	GG	GG	GG	GG	GG	GG	GG	GG	GG	GG	GG	GG	NN	GG	GG	GG	GG	GG	NN	GG	GG	GG	GG	GG	GG	GG	GG	GG	GG	GG	GG	GG	GG	GG	NN	GG	NN	GG	NN	GG	GG	GG	GG	GG	NN	GG
Mt	32308	G	A	GG	GG	GG	GG	GG	GG	GG	GG	GG	GG	GG	GG	NN	GG	GG	GG	GG	GG	GG	GG	GG	GG	GG	GG	GG	GG	GG	GG	GG	GG	GG	GG	GG	GG	NN	GG	NN	NN	NN	GG	GG	GG	GG	GG	GG	NN
Mt	32525	T	G	TT	TT	TT	TT	TT	TT	NN	TT	TT	TT	TT	TT	TT	TT	TT	TT	TT	TT	TT	TT	TT	TT	NN	TT	TT	TT	TT	TT	NN	NN	NN	TT	TT	TT	NN	NN	TT	TT	NN	TT	TT	TT	NN	TT	NN	TT
Mt	32526	G	T	GG	GG	GG	GG	GG	GG	NN	GG	GG	GG	GG	GG	GG	GG	GG	GG	GG	GG	GG	GG	GG	GG	NN	GG	GG	GG	GG	GG	NN	NN	NN	GG	GG	GG	NN	NN	GG	GG	NN	GG	GG	GG	NN	GG	NN	GG
Mt	32943	T	C	TT	TT	TT	TT	TT	TT	NN	TT	TT	TT	TT	TT	TT	TT	TT	TT	TT	TT	TT	TT	TT	TT	TT	TT	TT	TT	TT	TT	NN	NN	TT	NN	TT	TT	NN	TT	TT	NN	NN	TT	NN	TT	TT	TT	TT	TT
Mt	33413	A	G	AA	AA	AA	AA	AA	NN	AA	AA	AA	AA	AA	AA	NN	AA	AA	AA	AA	AA	AA	AA	AA	AA	AA	AA	AA	AA	AA	AA	AA	NN	AA	NN	AA	AA	AA	AA	AA	NN	NN	AA	NN	NN	AA	AA	AA	AA
Mt	33420	C	T	CC	CC	CC	CC	CC	NN	CC	CC	CC	CC	CC	CC	NN	CC	CC	CC	CC	CC	CC	CC	CC	CC	CC	CC	CC	CC	CC	CC	CC	NN	CC	NN	CC	CC	CC	CC	CC	NN	NN	CC	NN	NN	CC	CC	CC	CC
Mt	33423	A	C	AA	AA	AA	AA	AA	NN	AA	AA	AA	AA	AA	AA	NN	AA	AA	AA	AA	AA	AA	AA	AA	AA	AA	AA	AA	AA	AA	AA	AA	AA	AA	NN	AA	AA	AA	AA	AA	NN	NN	AA	NN	NN	AA	AA	AA	AA
Mt	33428	G	A	GG	GG	GG	GG	GG	NN	GG	GG	GG	GG	GG	GG	NN	GG	GG	GG	GG	GG	GG	GG	GG	GG	GG	GG	GG	GG	GG	GG	GG	GG	GG	NN	GG	GG	GG	GG	GG	NN	NN	GG	NN	NN	GG	GG	GG	GG
Mt	34329	A	C	AA	AA	AA	AA	AA	NN	AA	AA	NN	AA	NN	AA	AA	AA	AA	AA	AA	AA	AA	AA	AA	AA	AA	AA	AA	AA	AA	AA	AA	AA	AA	AA	AA	AA	AA	AA	AA	AA	AA	AA	NN	AA	NN	AA	AA	AA
Mt	35249	C	G	CC	CC	CC	CC	CC	NN	CC	NN	CC	CC	CC	CC	CC	CC	CC	CC	CC	NN	CC	CC	CC	CC	NN	CC	CC	CC	CC	CC	CC	CC	CC	CC	CC	CC	CC	CC	CC	CC	CC	CC	NN	CC	NN	NN	NN	CC
Mt	35921	G	A	GG	GG	GG	GG	GG	GG	GG	GG	GG	GG	GG	GG	GG	GG	GG	GG	GG	GG	GG	GG	GG	GG	GG	GG	GG	GG	GG	GG	GG	GG	GG	GG	GG	GG	NN	GG	GG	AA	GG	GG	GG	GG	GG	GG	NN	GG
Mt	35947	G	A	GG	GG	GG	GG	GG	GG	GG	GG	GG	GG	GG	GG	GG	GG	GG	GG	GG	GG	GG	GG	NN	GG	GG	GG	GG	GG	GG	GG	GG	GG	GG	NN	GG	GG	NN	NN	GG	AA	GG	GG	GG	GG	GG	NN	NN	GG
Mt	36541	A	T	AA	AA	AA	AA	AA	AA	AA	AA	AA	NN	AA	AA	AA	AA	AA	AA	AA	AA	AA	AA	AA	AA	AA	AA	AA	AA	AA	AA	AA	AA	NN	AA	AA	AA	NN	AA	NN	NN	AA	AA	AA	NN	NN	AA	AA	AA
Mt	37369	G	C	GG	GG	GG	GG	GG	GG	NN	GG	GG	NN	GG	GG	GG	GG	GG	GG	NN	GG	GG	GG	GG	GG	NN	NN	GG	GG	GG	NN	NN	GG	GG	NN	NN	GG	NN	GG	GG	GG	NN	GG	NN	NN	CC	GG	NN	GG
Mt	37577	A	G	AA	AA	AA	AA	AA	NN	AA	AA	NN	AA	AA	AA	AA	AA	AA	AA	AA	AA	AA	AA	AA	AA	AA	AA	AA	AA	AA	AA	AA	NN	AA	AA	NN	AA	NN	AA	GG	NN	AA	AA	NN	AA	AA	AA	AA	AA
Mt	37631	C	A	CC	CC	CC	CC	CC	NN	NN	CC	CC	CC	CC	CC	CC	CC	CC	CC	CC	CC	CC	CC	CC	CC	CC	CC	CC	CC	CC	CC	CC	NN	CC	CC	CC	CC	NN	NN	NN	NN	CC	CC	NN	CC	NN	NN	CC	CC
Mt	37727	T	G	TT	TT	TT	TT	TT	NN	TT	NN	TT	TT	TT	TT	TT	TT	TT	TT	TT	TT	TT	TT	TT	TT	NN	TT	TT	TT	TT	NN	TT	TT	TT	TT	TT	TT	NN	TT	NN	TT	TT	TT	NN	NN	TT	TT	NN	TT
Mt	37766	C	T	CC	CC	CC	CC	CC	NN	CC	CC	CC	CC	CC	CC	CC	CC	CC	CC	CC	CC	CC	CC	CC	CC	NN	CC	CC	CC	CC	CC	NN	CC	CC	NN	CC	CC	NN	CC	CC	CC	NN	NN	NN	CC	CC	CC	CC	CC
Mt	38833	T	C	TT	TT	TT	TT	TT	TT	TT	TT	NN	NN	NN	TT	TT	TT	TT	TT	TT	TT	TT	TT	TT	TT	TT	TT	TT	TT	TT	NN	TT	TT	TT	TT	TT	TT	TT	TT	TT	TT	NN	TT	TT	TT	TT	TT	NN	NN
Mt	39951	G	A	GG	GG	GG	GG	GG	GG	GG	GG	GG	GG	GG	GG	GG	GG	GG	GG	GG	GG	GG	GG	GG	GG	NN	GG	GG	GG	GG	GG	GG	GG	GG	NN	GG	GG	NN	GG	GG	NN	NN	GG	NN	NN	GG	NN	GG	NN
Mt	39959	C	T	CC	CC	CC	CC	CC	CC	CC	CC	CC	CC	CC	CC	CC	CC	CC	CC	CC	CC	CC	CC	CC	CC	NN	CC	CC	CC	CC	CC	CC	CC	CC	CC	CC	CC	NN	CC	CC	NN	NN	CC	NN	NN	CC	NN	CC	NN
Mt	40190	C	T	CC	CC	CC	CC	CC	NN	NN	CC	NN	CC	CC	CC	CC	CC	CC	CC	CC	CC	CC	CC	CC	CC	CC	CC	CC	CC	CC	CC	CC	CC	CC	CC	CC	CC	NN	NN	NN	NN	NN	CC	NN	NN	CC	CC	CC	CC
Mt	40295	C	A	CC	CC	CC	CC	CC	NN	CC	CC	NN	CC	CC	CC	CC	CC	CC	CC	CC	CC	CC	CC	CC	NN	CC	CC	CC	CC	CC	CC	CC	CC	NN	CC	CC	CC	CC	CC	CC	CC	CC	CC	CC	CC	NN	CC	CC	NN
Mt	41370	A	C	AA	AA	AA	AA	AA	NN	AA	AA	AA	AA	NN	AA	AA	AA	AA	AA	AA	AA	AA	AA	AA	AA	AA	NN	AA	AA	AA	AA	AA	AA	AA	AA	AA	AA	AA	AA	AA	NN	NN	AA	AA	AA	AA	AA	AA	AA
Mt	41489	C	G	CC	CC	CC	CC	CC	NN	CC	CC	NN	CC	CC	CC	CC	CC	CC	CC	CC	CC	CC	CC	CC	CC	CC	CC	CC	CC	CC	CC	CC	CC	CC	NN	NN	CC	CC	CC	CC	NN	NN	NN	CC	CC	NN	NN	NN	NN
Mt	41906	G	C	GG	GG	GG	GG	GG	NN	NN	GG	NN	GG	GG	GG	GG	GG	GG	GG	GG	NN	GG	GG	GG	GG	GG	GG	GG	GG	GG	NN	GG	GG	GG	GG	GG	GG	NN	GG	GG	GG	NN	NN	GG	NN	GG	NN	NN	NN
Mt	41907	G	A	GG	GG	GG	GG	GG	NN	NN	GG	NN	GG	GG	GG	GG	GG	GG	GG	GG	NN	GG	GG	GG	GG	GG	GG	GG	GG	GG	NN	GG	GG	GG	GG	GG	GG	NN	GG	GG	GG	NN	NN	GG	NN	GG	NN	NN	NN
Mt	41926	C	T	CC	CC	CC	CC	CC	CC	CC	CC	NN	CC	CC	CC	CC	CC	CC	CC	NN	NN	CC	NN	CC	CC	CC	CC	CC	CC	CC	CC	CC	NN	CC	CC	CC	CC	NN	CC	CC	CC	NN	NN	CC	CC	CC	NN	NN	NN
Mt	41945	T	G	TT	TT	TT	TT	TT	TT	TT	TT	NN	TT	TT	TT	TT	TT	TT	TT	NN	NN	TT	NN	TT	TT	TT	TT	TT	TT	TT	TT	TT	NN	TT	TT	TT	NN	NN	TT	TT	TT	NN	TT	NN	TT	TT	NN	NN	NN
Mt	42092	A	C	AA	AA	AA	AA	AA	AA	AA	AA	AA	AA	AA	AA	NN	AA	AA	AA	AA	AA	AA	AA	AA	AA	AA	AA	AA	AA	AA	NN	AA	AA	AA	AA	AA	AA	AA	AA	AA	NN	NN	AA	NN	AA	AA	AA	NN	AA
Mt	42302	A	T	AA	AA	AA	AA	AA	NN	NN	AA	NN	AA	AA	AA	AA	NN	AA	AA	AA	NN	AA	NN	AA	AA	NN	AA	AA	AA	AA	NN	AA	AA	NN	AA	AA	AA	AA	AA	NN	AA	AA	AA	NN	NN	AA	AA	NN	NN
Mt	42306	C	A	CC	CC	CC	CC	CC	NN	NN	CC	NN	CC	CC	CC	CC	NN	CC	CC	CC	NN	CC	NN	CC	CC	NN	CC	CC	CC	CC	CC	CC	CC	NN	CC	CC	CC	CC	CC	NN	CC	CC	CC	NN	NN	CC	CC	NN	NN
Mt	42310	T	A	TT	TT	TT	TT	TT	NN	NN	TT	NN	TT	TT	TT	TT	NN	TT	TT	TT	NN	TT	NN	TT	TT	NN	TT	TT	TT	TT	TT	TT	TT	NN	TT	TT	TT	TT	TT	NN	TT	TT	TT	NN	NN	TT	TT	NN	NN
Mt	59712	G	T	GG	GG	GG	GG	GG	GG	NN	GG	GG	GG	GG	GG	GG	GG	GG	GG	GG	GG	GG	GG	GG	GG	GG	GG	GG	GG	GG	GG	GG	NN	GG	NN	GG	GG	NN	GG	NN	NN	GG	NN	GG	NN	NN	GG	GG	NN
Mt	60288	T	A	TT	TT	AA	AA	TT	TT	TT	TT	TT	NN	TT	TT	TT	TT	TT	TT	NN	TT	TT	TT	TT	TT	TT	TT	TT	TT	TT	AA	TT	NN	TT	NN	TT	TT	NN	TT	TT	NN	NN	TT	NN	NN	TT	NN	NN	NN
Mt	60516	C	T	CC	CC	CC	CC	CC	CC	CC	CC	NN	CC	CC	CC	CC	CC	CC	CC	CC	CC	CC	NN	CC	CC	CC	CC	CC	CC	NN	NN	NN	CC	CC	NN	CC	CC	CC	NN	NN	NN	NN	CC	CC	CC	NN	NN	NN	CC
Mt	61130	C	T	CC	CC	CC	CC	CC	CC	NN	CC	NN	CC	CC	CC	CC	CC	CC	CC	NN	CC	CC	CC	CC	CC	CC	CC	CC	NN	CC	CC	NN	CC	CC	NN	CC	NN	CC	CC	CC	NN	NN	CC	NN	CC	NN	CC	NN	CC
Mt	61532	A	T	AA	AA	AA	AA	AA	AA	AA	AA	NN	NN	AA	AA	AA	AA	AA	AA	NN	AA	AA	AA	AA	AA	AA	AA	AA	AA	NN	NN	NN	NN	NN	NN	AA	NN	NN	AA	AA	AA	NN	NN	NN	NN	AA	NN	NN	AA
Mt	61708	G	T	GG	GG	GG	GG	GG	GG	NN	GG	GG	GG	GG	GG	GG	GG	GG	GG	GG	GG	GG	GG	NN	GG	GG	GG	GG	GG	GG	NN	GG	GG	GG	GG	GG	GG	NN	GG	GG	GG	NN	GG	NN	GG	NN	GG	GG	GG
Mt	61755	C	T	CC	CC	CC	CC	CC	CC	CC	CC	NN	CC	CC	CC	NN	CC	CC	CC	CC	CC	CC	CC	CC	CC	CC	CC	CC	CC	CC	CC	CC	NN	NN	CC	CC	CC	NN	NN	CC	CC	NN	NN	CC	CC	CC	NN	NN	NN
Mt	61772	C	T	CC	CC	CC	CC	CC	CC	CC	CC	NN	CC	CC	CC	NN	CC	CC	CC	CC	CC	CC	CC	CC	CC	CC	CC	CC	CC	CC	CC	NN	NN	CC	CC	CC	CC	NN	CC	CC	NN	NN	NN	CC	NN	CC	CC	CC	NN
Mt	61778	A	T	AA	AA	AA	AA	AA	AA	AA	AA	NN	AA	AA	AA	NN	AA	AA	AA	AA	AA	AA	AA	AA	AA	AA	AA	AA	AA	AA	AA	NN	NN	AA	AA	NN	AA	NN	AA	AA	NN	NN	NN	AA	NN	AA	AA	AA	NN
Mt	61790	T	A	TT	TT	TT	TT	TT	TT	TT	TT	NN	TT	TT	TT	NN	TT	TT	TT	TT	TT	TT	TT	TT	TT	TT	TT	TT	TT	TT	TT	NN	NN	TT	NN	TT	TT	NN	TT	TT	NN	NN	TT	TT	NN	TT	TT	TT	NN
Mt	61802	G	A	GG	GG	GG	GG	GG	GG	GG	GG	GG	GG	GG	GG	GG	GG	GG	GG	GG	GG	GG	GG	GG	GG	GG	GG	GG	GG	GG	GG	NN	NN	GG	NN	GG	GG	NN	GG	GG	NN	NN	GG	GG	NN	GG	GG	GG	NN
Mt	61817	G	A	GG	GG	GG	GG	GG	GG	GG	GG	GG	GG	GG	GG	GG	GG	GG	GG	GG	NN	GG	GG	GG	GG	GG	GG	GG	GG	GG	GG	GG	GG	NN	NN	GG	GG	NN	GG	GG	NN	NN	GG	GG	GG	GG	GG	GG	NN
Mt	62653	G	A	GG	GG	GG	GG	GG	GG	GG	GG	GG	GG	GG	GG	GG	GG	GG	GG	GG	GG	GG	GG	GG	GG	GG	GG	GG	GG	GG	GG	NN	NN	NN	NN	GG	GG	NN	GG	NN	NN	NN	GG	NN	GG	GG	GG	NN	NN
Mt	62875	A	T	AA	AA	AA	AA	AA	NN	AA	AA	AA	AA	AA	AA	AA	AA	AA	AA	AA	AA	AA	AA	AA	AA	AA	AA	AA	AA	AA	AA	NN	NN	AA	NN	AA	AA	NN	NN	NN	AA	NN	AA	NN	NN	AA	AA	AA	AA
Mt	62933	C	G	CC	CC	CC	CC	CC	NN	NN	NN	NN	CC	CC	CC	CC	CC	CC	CC	CC	CC	CC	CC	CC	CC	CC	CC	CC	CC	CC	CC	NN	NN	NN	NN	CC	CC	NN	NN	NN	CC	NN	CC	NN	NN	NN	NN	NN	NN
Mt	62947	T	A	TT	TT	TT	TT	TT	NN	NN	NN	NN	TT	TT	TT	TT	TT	TT	TT	TT	TT	TT	TT	TT	TT	TT	TT	TT	TT	TT	TT	TT	NN	NN	NN	TT	TT	NN	NN	NN	TT	NN	TT	NN	NN	NN	NN	NN	NN
Mt	62957	T	A	TT	TT	TT	TT	TT	NN	NN	NN	NN	TT	TT	TT	TT	TT	TT	TT	TT	TT	TT	TT	TT	TT	TT	TT	TT	TT	TT	TT	TT	TT	NN	NN	TT	TT	NN	NN	NN	TT	NN	TT	NN	NN	TT	NN	NN	TT
Mt	63203	G	A	GG	GG	GG	GG	GG	GG	GG	GG	GG	NN	GG	GG	GG	GG	GG	GG	GG	GG	GG	GG	NN	GG	GG	GG	GG	GG	GG	GG	GG	GG	GG	NN	GG	GG	NN	NN	GG	GG	GG	GG	GG	NN	NN	GG	NN	NN
Mt	63227	C	A	CC	CC	CC	CC	CC	NN	NN	CC	CC	NN	CC	CC	CC	CC	CC	CC	NN	CC	CC	CC	CC	CC	CC	CC	CC	CC	CC	CC	CC	CC	NN	NN	CC	CC	NN	NN	CC	NN	CC	CC	CC	CC	NN	CC	NN	NN
Mt	63236	C	A	CC	CC	CC	CC	CC	NN	NN	CC	CC	NN	CC	CC	CC	CC	CC	CC	NN	CC	CC	CC	CC	CC	CC	CC	CC	CC	CC	NN	CC	NN	NN	NN	CC	CC	NN	NN	NN	NN	CC	CC	CC	CC	CC	CC	NN	NN
Mt	63249	C	A	CC	CC	CC	CC	CC	NN	NN	CC	CC	NN	CC	CC	CC	CC	CC	CC	NN	CC	CC	CC	CC	CC	CC	CC	CC	CC	CC	NN	NN	NN	NN	NN	NN	CC	NN	CC	NN	NN	CC	CC	CC	CC	CC	CC	NN	NN
Mt	63258	G	T	GG	GG	GG	GG	GG	NN	NN	GG	GG	GG	GG	GG	GG	GG	GG	GG	NN	GG	GG	GG	GG	GG	GG	GG	GG	GG	GG	NN	NN	NN	NN	NN	NN	GG	NN	GG	NN	NN	NN	GG	GG	GG	GG	GG	NN	NN
Mt	63260	G	A	GG	GG	GG	GG	GG	NN	NN	GG	GG	GG	GG	GG	GG	GG	GG	GG	NN	GG	GG	GG	GG	GG	GG	GG	GG	GG	GG	NN	GG	NN	NN	NN	NN	GG	NN	GG	NN	NN	NN	GG	GG	GG	GG	GG	NN	NN
Mt	63265	T	A	TT	TT	TT	TT	TT	NN	NN	TT	TT	TT	TT	TT	TT	TT	TT	TT	NN	TT	TT	TT	TT	TT	TT	TT	TT	TT	TT	NN	TT	TT	TT	NN	NN	TT	NN	TT	NN	NN	NN	TT	NN	NN	TT	NN	NN	NN
Mt	63277	C	T	CC	CC	CC	CC	CC	CC	NN	NN	CC	CC	CC	CC	CC	CC	CC	CC	NN	CC	CC	CC	CC	CC	CC	CC	CC	CC	CC	NN	CC	CC	CC	CC	NN	CC	NN	CC	NN	CC	NN	CC	NN	NN	CC	CC	NN	NN
Mt	76966	C	A	CC	CC	CC	CC	CC	NN	NN	CC	NN	CC	CC	CC	NN	CC	CC	CC	CC	CC	CC	CC	NN	CC	CC	CC	CC	CC	CC	NN	CC	CC	CC	NN	CC	CC	NN	NN	CC	NN	CC	CC	NN	CC	NN	CC	CC	NN
Mt	77001	T	G	TT	TT	TT	TT	TT	NN	TT	TT	TT	TT	NN	TT	NN	TT	TT	TT	TT	NN	TT	TT	NN	NN	TT	TT	TT	TT	TT	NN	TT	TT	NN	TT	TT	TT	NN	NN	TT	TT	NN	TT	NN	TT	NN	TT	TT	NN
Mt	77002	C	A	CC	CC	CC	CC	CC	NN	CC	CC	CC	CC	NN	CC	NN	CC	CC	CC	CC	NN	CC	CC	NN	NN	CC	CC	CC	CC	CC	CC	CC	CC	NN	CC	CC	CC	NN	NN	CC	CC	NN	CC	NN	CC	NN	CC	CC	NN
Mt	77638	C	T	CC	CC	CC	CC	CC	CC	NN	CC	NN	CC	CC	CC	CC	CC	CC	CC	NN	CC	CC	CC	CC	CC	NN	CC	CC	CC	CC	NN	CC	NN	NN	CC	CC	CC	CC	NN	NN	NN	CC	NN	CC	NN	NN	NN	NN	CC
Mt	77672	G	T	GG	GG	GG	GG	GG	GG	NN	GG	GG	GG	GG	GG	GG	NN	GG	GG	NN	GG	GG	GG	GG	GG	GG	GG	GG	GG	GG	GG	GG	GG	NN	GG	GG	GG	NN	NN	NN	NN	GG	NN	GG	GG	NN	NN	NN	GG
Mt	78064	G	T	GG	GG	GG	GG	GG	GG	NN	GG	NN	GG	GG	GG	NN	NN	GG	GG	NN	GG	GG	GG	NN	GG	GG	GG	GG	GG	GG	NN	NN	GG	NN	GG	GG	GG	NN	NN	NN	NN	GG	GG	GG	NN	NN	GG	GG	NN
Mt	78366	T	C	TT	TT	TT	TT	TT	NN	NN	TT	TT	TT	TT	TT	TT	TT	TT	TT	TT	TT	TT	TT	TT	TT	TT	TT	TT	TT	TT	TT	TT	NN	TT	NN	TT	TT	TT	TT	TT	NN	NN	NN	NN	TT	NN	TT	TT	TT
Mt	79143	T	A	TT	TT	TT	TT	TT	TT	NN	TT	NN	TT	NN	TT	TT	TT	TT	TT	TT	TT	TT	TT	NN	TT	TT	TT	TT	TT	TT	NN	TT	NN	TT	TT	TT	TT	NN	TT	TT	TT	NN	TT	NN	TT	NN	NN	TT	TT
Mt	79311	T	C	TT	TT	TT	TT	TT	TT	TT	TT	TT	TT	TT	TT	TT	TT	TT	TT	TT	TT	TT	TT	TT	TT	TT	TT	TT	TT	NN	TT	NN	TT	TT	TT	NN	TT	NN	TT	TT	TT	NN	CC	TT	TT	TT	TT	TT	NN
Mt	79325	G	T	GG	GG	GG	GG	GG	GG	NN	GG	GG	GG	GG	GG	GG	GG	GG	GG	GG	GG	GG	GG	GG	GG	GG	GG	GG	GG	NN	NN	NN	GG	NN	GG	NN	GG	GG	GG	GG	GG	NN	GG	NN	GG	GG	GG	GG	NN
Mt	79522	A	T	AA	AA	AA	AA	AA	NN	NN	AA	AA	AA	AA	AA	NN	NN	AA	AA	AA	AA	AA	AA	AA	AA	NN	AA	AA	NN	NN	NN	AA	AA	NN	NN	AA	AA	AA	AA	AA	AA	NN	AA	TT	AA	NN	AA	NN	NN
Mt	79752	T	C	TT	TT	TT	TT	TT	NN	NN	NN	NN	NN	NN	TT	TT	NN	TT	TT	NN	NN	TT	TT	NN	TT	NN	TT	TT	TT	TT	NN	TT	NN	NN	TT	TT	TT	NN	TT	NN	NN	NN	TT	NN	NN	TT	NN	NN	TT
Mt	79780	T	C	TT	TT	TT	TT	TT	NN	NN	TT	TT	NN	NN	TT	TT	NN	TT	TT	TT	NN	TT	NN	TT	NN	NN	TT	TT	TT	NN	NN	TT	NN	NN	TT	TT	NN	NN	NN	NN	NN	NN	TT	NN	NN	NN	TT	NN	NN
Mt	80141	A	T	AA	AA	AA	AA	AA	NN	NN	AA	AA	NN	NN	AA	AA	AA	AA	AA	AA	AA	NN	AA	AA	NN	AA	NN	AA	AA	AA	NN	AA	AA	NN	AA	AA	AA	NN	NN	AA	NN	NN	AA	AA	NN	AA	NN	AA	AA
Mt	80554	G	T	GG	GG	GG	GG	GG	NN	NN	GG	NN	GG	GG	GG	GG	GG	GG	GG	GG	GG	NN	GG	GG	GG	NN	GG	GG	GG	GG	GG	GG	GG	NN	GG	GG	GG	NN	NN	GG	NN	NN	GG	NN	NN	GG	GG	GG	NN
Mt	81160	C	T	CC	CC	CC	CC	CC	NN	CC	CC	CC	NN	CC	CC	CC	CC	CC	CC	CC	CC	CC	CC	CC	CC	CC	CC	CC	CC	CC	CC	CC	CC	NN	CC	CC	CC	NN	CC	NN	NN	CC	NN	NN	NN	NN	NN	NN	CC
Mt	81448	A	G	AA	AA	AA	AA	AA	AA	AA	AA	AA	AA	AA	AA	AA	AA	AA	AA	AA	AA	AA	AA	AA	AA	AA	AA	AA	AA	AA	AA	AA	NN	AA	AA	AA	AA	NN	AA	AA	AA	NN	AA	AA	AA	NN	AA	NN	AA
Mt	81454	T	A	TT	TT	TT	TT	TT	TT	TT	TT	TT	TT	TT	TT	TT	TT	TT	TT	TT	TT	TT	TT	TT	TT	TT	TT	TT	TT	TT	NN	TT	TT	TT	TT	TT	TT	NN	TT	TT	TT	NN	TT	TT	TT	NN	TT	NN	TT
Mt	81788	A	C	AA	AA	AA	AA	AA	NN	NN	AA	AA	AA	AA	AA	AA	AA	AA	AA	AA	NN	AA	AA	NN	AA	AA	NN	AA	AA	AA	AA	AA	AA	NN	AA	AA	AA	AA	AA	AA	NN	NN	AA	AA	NN	NN	AA	NN	NN
Mt	82256	C	A	CC	CC	CC	CC	CC	NN	CC	CC	CC	CC	CC	CC	CC	CC	CC	NN	CC	CC	NN	CC	CC	CC	NN	CC	CC	CC	CC	CC	CC	CC	NN	CC	CC	CC	CC	CC	NN	NN	CC	CC	NN	NN	NN	NN	NN	NN
Mt	82548	G	A	GG	GG	GG	GG	GG	NN	NN	NN	GG	GG	GG	GG	GG	GG	GG	NN	GG	GG	NN	GG	GG	GG	GG	GG	GG	GG	NN	NN	GG	NN	GG	GG	GG	NN	NN	GG	NN	GG	NN	NN	GG	NN	NN	NN	NN	NN
Mt	83282	C	A	CC	CC	CC	CC	CC	NN	NN	NN	CC	CC	CC	CC	CC	CC	CC	CC	CC	NN	CC	NN	CC	CC	CC	CC	CC	CC	CC	CC	CC	CC	NN	CC	CC	CC	CC	CC	CC	NN	CC	CC	CC	CC	NN	CC	NN	NN
Mt	83459	G	A	GG	GG	GG	GG	GG	NN	GG	GG	NN	GG	GG	GG	GG	GG	GG	GG	GG	GG	NN	GG	GG	GG	GG	NN	GG	GG	NN	GG	GG	GG	GG	GG	NN	GG	GG	NN	NN	NN	GG	GG	NN	NN	NN	GG	NN	NN
Mt	83965	A	G	AA	AA	AA	AA	AA	AA	NN	AA	AA	AA	AA	AA	AA	AA	AA	AA	AA	AA	NN	NN	NN	AA	AA	AA	AA	AA	NN	AA	AA	AA	NN	AA	AA	AA	AA	AA	AA	AA	NN	AA	AA	AA	NN	AA	NN	AA
Mt	83977	C	T	CC	CC	CC	CC	CC	CC	NN	CC	CC	CC	CC	CC	CC	CC	CC	CC	CC	CC	NN	NN	NN	CC	CC	NN	CC	CC	NN	CC	CC	CC	NN	CC	CC	CC	CC	CC	CC	CC	NN	CC	CC	CC	NN	CC	NN	NN
Mt	83978	C	T	CC	CC	CC	CC	CC	CC	NN	CC	CC	CC	CC	CC	CC	CC	CC	CC	CC	CC	NN	NN	NN	CC	CC	NN	CC	CC	NN	CC	CC	CC	NN	CC	CC	CC	CC	CC	CC	CC	NN	CC	CC	CC	NN	CC	NN	NN
Mt	84411	G	T	GG	GG	GG	GG	GG	NN	NN	GG	GG	GG	GG	GG	GG	GG	GG	GG	NN	GG	GG	GG	GG	GG	GG	GG	GG	GG	GG	GG	GG	GG	GG	GG	GG	NN	GG	GG	GG	NN	GG	GG	NN	GG	NN	NN	GG	NN
Mt	84956	T	C	TT	TT	TT	TT	TT	NN	TT	TT	TT	TT	TT	TT	TT	TT	TT	TT	TT	TT	TT	TT	TT	TT	TT	TT	TT	TT	TT	NN	TT	NN	NN	TT	TT	TT	NN	TT	TT	TT	NN	NN	NN	TT	TT	TT	NN	NN
Mt	85486	A	T	AA	AA	AA	AA	AA	NN	AA	AA	AA	AA	AA	AA	AA	AA	AA	AA	AA	AA	AA	AA	AA	AA	NN	AA	AA	AA	AA	AA	AA	AA	AA	AA	AA	AA	AA	NN	NN	NN	NN	AA	NN	AA	NN	AA	NN	AA
Mt	85487	A	C	AA	AA	AA	AA	AA	NN	AA	AA	AA	AA	AA	AA	AA	AA	AA	AA	AA	AA	AA	AA	AA	AA	NN	AA	AA	AA	AA	AA	AA	AA	AA	AA	AA	AA	AA	NN	NN	NN	NN	AA	NN	AA	NN	AA	NN	AA
Mt	86074	G	T	GG	GG	GG	GG	GG	GG	NN	GG	GG	GG	GG	GG	GG	GG	GG	GG	GG	GG	GG	GG	GG	GG	GG	GG	GG	GG	GG	GG	GG	GG	GG	NN	GG	GG	NN	GG	NN	GG	NN	GG	GG	GG	NN	GG	GG	GG
Mt	87293	C	T	CC	CC	CC	CC	CC	CC	CC	CC	NN	CC	NN	CC	CC	CC	CC	CC	CC	CC	NN	CC	CC	CC	CC	CC	CC	CC	CC	CC	CC	CC	NN	NN	CC	CC	NN	CC	CC	CC	CC	CC	NN	NN	NN	CC	NN	CC
Mt	87732	G	A	GG	GG	GG	GG	GG	GG	GG	GG	NN	GG	GG	GG	GG	GG	GG	GG	GG	GG	NN	GG	GG	GG	GG	GG	GG	GG	GG	GG	GG	GG	NN	GG	GG	GG	GG	GG	GG	GG	NN	GG	GG	NN	GG	NN	GG	GG
Mt	88096	G	A	GG	GG	GG	GG	GG	GG	NN	GG	NN	NN	NN	GG	GG	GG	GG	GG	GG	GG	NN	GG	GG	GG	GG	GG	GG	GG	GG	GG	GG	GG	GG	GG	GG	GG	NN	GG	NN	NN	NN	GG	GG	GG	NN	GG	NN	GG
Mt	88306	T	A	TT	TT	TT	TT	TT	TT	TT	TT	TT	TT	TT	TT	TT	TT	TT	TT	TT	TT	TT	TT	TT	TT	NN	TT	TT	TT	TT	NN	TT	TT	TT	TT	TT	TT	NN	TT	NN	NN	TT	TT	NN	TT	NN	TT	TT	TT
Mt	88308	G	T	GG	GG	GG	GG	GG	GG	GG	GG	GG	GG	GG	GG	GG	GG	GG	GG	GG	GG	GG	GG	GG	GG	NN	GG	GG	GG	GG	NN	GG	GG	GG	GG	GG	GG	GG	GG	NN	NN	GG	GG	NN	GG	NN	GG	GG	GG
Mt	88338	G	A	GG	GG	GG	GG	GG	GG	GG	GG	GG	GG	GG	GG	GG	GG	GG	GG	GG	GG	GG	GG	GG	GG	NN	GG	GG	GG	GG	NN	GG	NN	GG	NN	GG	GG	GG	GG	NN	NN	GG	GG	GG	NN	NN	GG	GG	GG
Mt	88427	T	G	TT	TT	TT	TT	TT	TT	TT	TT	NN	TT	NN	TT	TT	TT	TT	TT	TT	TT	TT	TT	TT	TT	TT	NN	TT	TT	TT	NN	TT	TT	TT	TT	NN	NN	NN	TT	TT	TT	NN	TT	TT	NN	NN	TT	NN	NN
Mt	88438	A	C	AA	AA	AA	AA	AA	AA	AA	AA	NN	AA	NN	AA	AA	AA	AA	AA	AA	AA	AA	AA	AA	AA	AA	AA	AA	AA	AA	NN	AA	AA	AA	AA	AA	NN	NN	AA	AA	AA	NN	AA	AA	NN	NN	AA	NN	NN
Mt	88481	C	A	CC	CC	CC	CC	CC	CC	CC	CC	NN	NN	NN	CC	CC	CC	CC	CC	CC	CC	CC	CC	CC	CC	CC	CC	CC	CC	CC	CC	CC	CC	NN	NN	CC	CC	NN	CC	NN	CC	NN	CC	NN	CC	CC	CC	NN	NN
Mt	88494	G	C	GG	GG	GG	GG	GG	GG	NN	GG	NN	GG	NN	GG	GG	GG	GG	GG	GG	GG	GG	GG	GG	GG	GG	GG	GG	GG	GG	GG	GG	GG	GG	NN	GG	GG	NN	GG	NN	GG	NN	GG	NN	GG	GG	GG	NN	NN
Mt	88499	G	A	GG	GG	GG	GG	GG	GG	NN	GG	NN	GG	NN	GG	NN	GG	GG	GG	GG	GG	GG	GG	GG	GG	GG	GG	GG	GG	GG	GG	GG	GG	GG	NN	GG	GG	NN	GG	NN	GG	NN	GG	NN	GG	GG	GG	NN	NN
Mt	88503	G	A	GG	GG	GG	GG	GG	GG	NN	GG	NN	GG	NN	GG	NN	GG	GG	GG	GG	GG	GG	GG	GG	GG	GG	GG	GG	GG	GG	GG	GG	GG	GG	NN	GG	GG	NN	GG	NN	GG	NN	GG	NN	GG	GG	GG	NN	NN
Mt	88506	G	T	GG	GG	GG	GG	GG	GG	NN	GG	NN	GG	NN	GG	NN	GG	GG	GG	GG	GG	GG	GG	GG	GG	GG	GG	GG	GG	GG	GG	GG	GG	GG	NN	GG	GG	NN	GG	NN	GG	NN	GG	NN	GG	GG	GG	NN	NN
Mt	88529	C	A	CC	CC	CC	CC	CC	CC	NN	CC	CC	CC	CC	CC	NN	CC	CC	CC	CC	CC	NN	CC	CC	CC	CC	CC	CC	CC	NN	CC	CC	CC	CC	CC	CC	CC	NN	NN	NN	CC	CC	CC	NN	NN	CC	CC	CC	NN
Mt	88535	A	C,T	AA	AA	CC	AA	AA	AA	NN	AA	AA	AA	AA	AA	NN	AA	AA	AA	AA	AA	NN	AA	AA	AA	AA	AA	AA	AA	NN	CC	AA	AA	AA	NN	AA	AA	NN	NN	NN	AA	AA	AA	NN	NN	AA	AA	NN	NN
Mt	88581	C	G	CC	CC	CC	CC	CC	CC	CC	CC	CC	CC	CC	CC	CC	CC	CC	CC	CC	CC	NN	CC	CC	CC	CC	CC	CC	CC	CC	CC	CC	CC	CC	CC	CC	CC	CC	CC	CC	CC	CC	NN	CC	CC	CC	NN	CC	NN
Mt	88680	T	C	TT	TT	TT	TT	TT	TT	TT	TT	TT	TT	TT	TT	TT	TT	TT	TT	TT	TT	TT	TT	TT	TT	NN	TT	TT	TT	TT	TT	TT	NN	NN	NN	TT	TT	TT	TT	TT	NN	NN	TT	NN	TT	TT	TT	NN	TT
Mt	88688	T	A	TT	TT	TT	TT	TT	TT	TT	TT	TT	TT	TT	TT	TT	TT	TT	TT	TT	TT	TT	TT	TT	TT	NN	TT	TT	TT	TT	TT	TT	NN	NN	NN	TT	TT	TT	TT	TT	NN	NN	TT	NN	TT	TT	TT	NN	TT
Mt	88785	G	A	GG	GG	GG	GG	GG	GG	NN	GG	GG	GG	GG	GG	NN	GG	GG	GG	GG	GG	GG	GG	NN	GG	GG	NN	GG	GG	GG	GG	GG	GG	GG	NN	GG	GG	GG	GG	NN	GG	GG	GG	NN	NN	NN	GG	NN	GG
Mt	89128	G	T	GG	GG	GG	GG	GG	GG	GG	GG	GG	GG	GG	GG	GG	GG	GG	GG	GG	GG	GG	GG	GG	GG	NN	GG	GG	GG	GG	GG	GG	NN	NN	NN	NN	GG	GG	GG	GG	NN	GG	GG	NN	GG	GG	GG	NN	GG
Mt	89317	C	A	CC	CC	CC	CC	CC	CC	CC	CC	NN	CC	CC	CC	CC	CC	CC	CC	CC	CC	CC	CC	CC	CC	CC	CC	CC	CC	CC	CC	NN	CC	NN	CC	CC	CC	NN	CC	CC	NN	NN	NN	NN	CC	CC	NN	NN	NN
Mt	89883	G	A	GG	GG	GG	GG	GG	NN	GG	GG	GG	GG	GG	GG	GG	GG	GG	GG	GG	GG	GG	GG	GG	GG	GG	GG	GG	GG	GG	GG	GG	GG	NN	GG	GG	GG	GG	NN	GG	NN	NN	NN	GG	GG	NN	GG	GG	GG
Mt	89890	T	G	TT	TT	TT	TT	TT	NN	TT	TT	TT	TT	TT	TT	TT	TT	TT	TT	TT	TT	TT	TT	TT	TT	TT	TT	TT	TT	TT	TT	TT	TT	NN	TT	TT	TT	TT	NN	TT	NN	TT	NN	TT	TT	NN	TT	TT	TT
Mt	89939	C	T	CC	CC	CC	CC	CC	NN	CC	NN	CC	CC	CC	CC	NN	CC	CC	CC	CC	CC	CC	CC	CC	CC	CC	CC	CC	CC	CC	NN	CC	CC	CC	CC	CC	CC	CC	NN	CC	CC	CC	CC	NN	CC	NN	CC	CC	CC
Mt	90137	A	G	AA	AA	AA	AA	AA	AA	AA	AA	NN	AA	AA	AA	AA	AA	AA	AA	AA	AA	AA	AA	AA	AA	AA	AA	AA	AA	AA	AA	AA	AA	NN	NN	AA	AA	NN	AA	NN	AA	AA	AA	AA	AA	AA	AA	AA	NN
Mt	90154	C	G	CC	CC	CC	CC	CC	CC	CC	CC	NN	CC	CC	CC	CC	CC	CC	CC	CC	CC	CC	CC	CC	CC	CC	CC	CC	CC	CC	CC	CC	CC	NN	NN	NN	CC	NN	CC	NN	NN	CC	CC	NN	CC	CC	CC	CC	NN
Mt	90160	A	T	AA	AA	AA	AA	AA	AA	NN	AA	NN	AA	AA	AA	AA	AA	AA	AA	AA	AA	AA	AA	AA	AA	AA	AA	AA	NN	AA	AA	AA	AA	AA	NN	AA	AA	NN	AA	NN	NN	AA	AA	NN	AA	AA	AA	AA	NN
Mt	90163	C	T	CC	CC	CC	CC	CC	CC	NN	CC	NN	CC	CC	CC	CC	CC	CC	CC	CC	CC	CC	CC	CC	CC	CC	CC	CC	CC	CC	CC	CC	CC	CC	NN	CC	CC	NN	CC	NN	NN	CC	CC	NN	CC	CC	CC	CC	NN
Mt	90165	G	A	GG	GG	GG	GG	GG	GG	NN	GG	NN	GG	GG	GG	GG	GG	GG	GG	GG	GG	GG	GG	GG	GG	GG	GG	GG	GG	GG	GG	GG	GG	GG	NN	GG	GG	NN	GG	NN	NN	GG	GG	NN	GG	GG	GG	GG	NN
Mt	90665	T	A	TT	TT	TT	TT	TT	NN	NN	TT	TT	TT	TT	TT	TT	TT	TT	TT	TT	TT	TT	TT	TT	TT	TT	TT	TT	TT	TT	TT	TT	NN	TT	TT	TT	TT	TT	TT	TT	TT	TT	TT	TT	TT	TT	TT	TT	NN
Mt	90687	A	T	AA	AA	AA	AA	AA	NN	AA	AA	AA	AA	AA	AA	AA	AA	AA	AA	AA	AA	AA	AA	AA	AA	AA	AA	AA	AA	AA	AA	AA	NN	AA	AA	AA	AA	AA	AA	AA	AA	AA	AA	AA	AA	AA	AA	AA	AA
Mt	90996	T	A	TT	AA	AA	TT	TT	TT	TT	NN	TT	TT	TT	TT	TT	TT	TT	TT	TT	TT	TT	TT	TT	TT	TT	TT	TT	TT	TT	AA	TT	TT	TT	NN	TT	TT	NN	TT	TT	NN	TT	TT	NN	NN	TT	TT	NN	TT
Mt	91400	C	T	CC	CC	CC	CC	CC	CC	CC	CC	CC	CC	CC	CC	CC	CC	CC	CC	CC	CC	CC	CC	CC	CC	CC	CC	CC	CC	CC	CC	NN	CC	CC	CC	CC	CC	CC	CC	CC	NN	CC	CC	NN	CC	NN	CC	CC	CC
Mt	91401	G	A	GG	GG	GG	GG	GG	GG	GG	GG	GG	GG	GG	GG	GG	GG	GG	GG	GG	GG	GG	GG	GG	GG	GG	GG	GG	GG	GG	GG	NN	GG	GG	GG	GG	GG	GG	GG	GG	NN	GG	GG	NN	GG	NN	GG	GG	GG
Mt	91410	G	A	GG	GG	GG	GG	GG	GG	GG	GG	GG	GG	GG	GG	GG	GG	GG	GG	GG	GG	GG	GG	GG	GG	GG	GG	GG	GG	GG	GG	GG	GG	GG	GG	GG	GG	GG	GG	GG	NN	GG	GG	NN	GG	NN	GG	GG	GG
Mt	91411	C	A	CC	CC	CC	CC	CC	CC	CC	CC	CC	CC	CC	CC	CC	CC	CC	CC	CC	CC	CC	CC	CC	CC	CC	CC	CC	CC	CC	CC	CC	CC	CC	CC	CC	CC	CC	CC	CC	NN	CC	CC	NN	CC	NN	CC	CC	CC
Mt	91417	A	C	AA	AA	AA	CC	AA	AA	AA	AA	AA	AA	AA	AA	AA	AA	AA	AA	AA	AA	AA	AA	AA	AA	AA	AA	AA	AA	AA	AA	AA	AA	AA	AA	AA	AA	AA	AA	AA	NN	AA	AA	NN	AA	NN	AA	AA	AA
Mt	91426	G	T	GG	GG	GG	GG	GG	GG	GG	GG	GG	GG	GG	GG	GG	GG	GG	GG	GG	GG	GG	GG	GG	GG	GG	GG	GG	GG	GG	GG	GG	GG	NN	GG	GG	GG	GG	GG	GG	NN	GG	GG	NN	GG	NN	GG	GG	GG
Mt	91507	G	A	GG	GG	GG	GG	GG	GG	GG	GG	GG	GG	GG	GG	GG	GG	GG	GG	GG	GG	GG	GG	GG	GG	GG	GG	GG	GG	GG	GG	GG	GG	GG	GG	GG	GG	GG	GG	GG	NN	GG	GG	NN	GG	GG	GG	GG	GG
Mt	91580	A	C	AA	AA	AA	AA	AA	AA	AA	AA	AA	AA	AA	AA	AA	AA	AA	AA	AA	AA	AA	AA	AA	AA	AA	AA	AA	AA	AA	AA	AA	AA	NN	NN	AA	AA	AA	AA	NN	NN	AA	AA	AA	AA	AA	AA	AA	AA
Mt	91581	A	T	AA	AA	AA	AA	AA	AA	AA	AA	AA	AA	AA	AA	AA	NN	AA	AA	AA	AA	AA	AA	AA	AA	AA	AA	AA	AA	AA	AA	AA	AA	NN	NN	AA	AA	AA	AA	NN	NN	AA	AA	AA	AA	AA	AA	AA	AA
Mt	92114	G	T	GG	GG	GG	GG	GG	GG	GG	GG	GG	GG	GG	GG	GG	GG	GG	GG	GG	GG	GG	GG	GG	GG	GG	GG	GG	GG	GG	NN	GG	GG	NN	GG	GG	GG	GG	GG	NN	GG	NN	NN	NN	GG	NN	GG	NN	NN
Mt	92115	A	C	AA	AA	AA	AA	AA	AA	AA	AA	AA	AA	AA	AA	AA	AA	AA	AA	AA	AA	AA	AA	AA	AA	AA	AA	AA	AA	AA	NN	AA	AA	NN	AA	AA	AA	AA	AA	NN	AA	NN	NN	NN	AA	NN	AA	NN	NN
Mt	93542	C	T	CC	CC	CC	CC	CC	CC	CC	CC	CC	CC	CC	CC	CC	CC	CC	CC	CC	CC	CC	CC	CC	CC	NN	CC	CC	CC	CC	NN	CC	CC	NN	CC	CC	CC	CC	CC	CC	NN	NN	CC	CC	CC	CC	CC	CC	CC
Mt	95817	T	C	TT	TT	TT	TT	TT	TT	NN	TT	TT	TT	TT	TT	TT	TT	TT	TT	TT	TT	TT	TT	TT	TT	TT	TT	TT	TT	TT	NN	TT	NN	NN	NN	TT	TT	NN	TT	NN	TT	TT	TT	NN	TT	NN	TT	TT	NN
Mt	98550	G	T,A	GG	GG	GG	GG	GG	NN	GG	GG	NN	GG	GG	GG	GG	GG	GG	GG	GG	GG	GG	GG	GG	GG	GG	GG	GG	GG	GG	GG	GG	GG	NN	GG	GG	GG	NN	GG	NN	NN	GG	GG	GG	NN	NN	GG	GG	NN
Mt	99131	C	T	CC	CC	CC	CC	CC	CC	CC	CC	CC	CC	CC	CC	CC	CC	CC	CC	CC	CC	CC	CC	CC	CC	CC	CC	CC	CC	CC	CC	CC	NN	CC	CC	CC	CC	NN	NN	CC	CC	CC	CC	CC	CC	NN	NN	CC	CC
Mt	99814	G	A	GG	GG	GG	GG	GG	NN	NN	GG	GG	GG	GG	GG	GG	GG	GG	GG	GG	GG	GG	GG	GG	GG	GG	GG	GG	GG	GG	GG	GG	GG	NN	GG	GG	GG	NN	NN	GG	NN	NN	GG	NN	AA	GG	NN	GG	NN
Mt	99823	G	A	GG	GG	GG	GG	GG	NN	NN	GG	GG	GG	GG	GG	GG	GG	GG	GG	GG	GG	GG	GG	GG	GG	GG	GG	GG	GG	GG	GG	GG	GG	GG	GG	NN	GG	NN	NN	GG	NN	NN	GG	NN	AA	GG	NN	GG	NN
Mt	100181	G	T	GG	GG	GG	GG	GG	NN	NN	GG	GG	GG	GG	GG	GG	GG	GG	GG	GG	GG	GG	GG	GG	GG	GG	GG	GG	GG	GG	NN	GG	GG	GG	GG	GG	GG	GG	NN	GG	NN	NN	GG	NN	GG	GG	GG	NN	GG
Mt	100468	T	C	TT	TT	TT	TT	TT	NN	TT	TT	TT	NN	TT	TT	TT	TT	TT	TT	NN	TT	TT	TT	TT	TT	TT	TT	TT	TT	TT	NN	TT	NN	TT	TT	TT	TT	NN	TT	TT	NN	NN	TT	NN	TT	NN	TT	NN	NN
Mt	100905	A	T	AA	AA	AA	AA	AA	AA	AA	NN	AA	NN	AA	AA	AA	AA	AA	AA	AA	NN	AA	AA	AA	AA	AA	AA	AA	NN	AA	AA	AA	NN	AA	AA	AA	AA	NN	AA	AA	AA	AA	AA	AA	AA	AA	AA	NN	NN
Mt	100921	T	C	TT	TT	TT	TT	TT	TT	TT	TT	TT	TT	TT	TT	TT	TT	TT	TT	TT	NN	TT	TT	TT	TT	TT	TT	TT	NN	TT	TT	TT	TT	TT	NN	TT	TT	NN	TT	TT	TT	TT	TT	CC	TT	TT	TT	NN	NN
Mt	100980	A	T	AA	AA	AA	TT	AA	AA	NN	AA	AA	AA	AA	AA	NN	AA	AA	AA	AA	AA	AA	AA	NN	AA	AA	AA	AA	AA	AA	AA	AA	NN	NN	AA	AA	AA	NN	NN	AA	NN	NN	AA	AA	AA	NN	NN	NN	NN
Mt	101129	T	C	TT	TT	TT	TT	TT	NN	TT	TT	NN	TT	TT	TT	TT	TT	TT	TT	TT	TT	TT	TT	TT	TT	TT	TT	TT	TT	TT	TT	TT	TT	NN	TT	TT	TT	NN	TT	TT	NN	NN	NN	TT	NN	TT	TT	TT	NN
Mt	101147	T	G	TT	TT	TT	TT	TT	NN	NN	TT	TT	TT	TT	TT	TT	TT	TT	TT	GG	TT	TT	TT	TT	TT	TT	TT	TT	TT	TT	TT	TT	NN	TT	TT	TT	NN	NN	TT	TT	NN	NN	TT	TT	NN	TT	TT	TT	NN
Mt	101248	G	A	GG	NN	GG	NN	GG	NN	GG	GG	NN	GG	GG	GG	NN	GG	GG	GG	GG	GG	GG	GG	GG	GG	GG	GG	GG	GG	GG	GG	GG	GG	GG	GG	GG	GG	NN	NN	GG	GG	GG	GG	GG	NN	GG	GG	GG	NN
Mt	101249	C	T	CC	NN	CC	NN	CC	NN	NN	CC	NN	CC	CC	CC	NN	CC	CC	CC	CC	CC	CC	CC	CC	CC	CC	CC	CC	CC	CC	CC	CC	CC	CC	CC	CC	CC	NN	NN	CC	CC	CC	CC	CC	NN	CC	CC	CC	NN
Mt	102218	A	T,C	AA	AA	AA	TT	AA	NN	AA	AA	CC	NN	NN	AA	AA	AA	AA	AA	AA	AA	AA	AA	AA	AA	AA	AA	AA	NN	AA	NN	AA	AA	AA	AA	AA	AA	AA	NN	NN	NN	NN	AA	NN	NN	AA	NN	NN	AA
Mt	102219	A	G	AA	AA	AA	AA	AA	NN	AA	AA	AA	NN	NN	AA	AA	AA	AA	AA	AA	AA	AA	AA	AA	AA	AA	AA	AA	NN	AA	NN	AA	AA	AA	AA	AA	AA	AA	NN	NN	NN	NN	AA	NN	NN	AA	NN	NN	AA
Mt	102368	T	C	TT	TT	TT	TT	TT	NN	TT	TT	TT	TT	TT	TT	TT	TT	TT	TT	TT	TT	NN	TT	TT	TT	TT	TT	TT	TT	TT	NN	TT	TT	NN	TT	TT	TT	NN	TT	NN	TT	NN	TT	NN	TT	NN	TT	NN	NN
Mt	102629	C	T	CC	CC	CC	CC	CC	CC	NN	CC	CC	CC	CC	CC	CC	CC	CC	CC	NN	CC	CC	CC	CC	CC	NN	NN	CC	CC	CC	NN	CC	NN	CC	NN	CC	NN	CC	CC	NN	NN	NN	CC	CC	CC	CC	NN	NN	CC
Mt	102678	G	A	GG	GG	GG	GG	GG	GG	GG	GG	GG	GG	GG	GG	GG	GG	GG	GG	GG	GG	GG	GG	GG	GG	NN	GG	GG	GG	GG	NN	GG	NN	GG	GG	GG	GG	NN	GG	NN	GG	GG	GG	NN	NN	NN	NN	NN	NN
Mt	102731	T	G	TT	TT	TT	TT	TT	TT	TT	TT	TT	TT	TT	TT	TT	TT	TT	TT	TT	TT	TT	TT	TT	TT	TT	TT	TT	TT	NN	NN	TT	NN	NN	NN	TT	TT	TT	NN	NN	TT	TT	TT	TT	TT	NN	NN	NN	TT
Mt	103313	C	T	CC	CC	CC	CC	CC	CC	CC	CC	CC	CC	CC	CC	CC	CC	CC	CC	CC	CC	CC	CC	CC	CC	CC	CC	CC	CC	CC	CC	CC	NN	CC	CC	CC	CC	CC	CC	CC	CC	CC	NN	CC	NN	NN	CC	CC	CC
Mt	103704	T	G	TT	GG	GG	GG	TT	TT	TT	NN	TT	TT	TT	TT	TT	TT	TT	TT	TT	TT	TT	TT	TT	TT	TT	TT	TT	TT	TT	GG	TT	NN	TT	NN	TT	TT	TT	TT	TT	TT	TT	NN	NN	NN	TT	TT	NN	NN
Mt	103851	C	A	CC	CC	CC	CC	CC	CC	NN	CC	NN	CC	CC	CC	CC	CC	CC	CC	CC	CC	CC	CC	CC	CC	CC	CC	CC	CC	CC	CC	CC	NN	NN	CC	NN	CC	CC	CC	CC	NN	NN	NN	NN	CC	NN	CC	CC	NN
Mt	103874	A	T	AA	AA	AA	AA	AA	AA	NN	AA	NN	AA	AA	AA	AA	AA	AA	AA	AA	AA	AA	AA	NN	AA	AA	AA	AA	AA	AA	AA	AA	NN	NN	NN	NN	AA	AA	AA	AA	NN	NN	AA	NN	NN	AA	AA	AA	NN
Mt	103883	C	A	CC	CC	CC	CC	CC	CC	NN	CC	NN	CC	CC	CC	CC	CC	CC	CC	CC	CC	CC	CC	CC	CC	CC	CC	CC	CC	CC	CC	CC	CC	NN	NN	NN	CC	CC	CC	CC	NN	NN	CC	NN	CC	CC	CC	CC	NN
Mt	104123	T	G	TT	TT	TT	TT	TT	TT	TT	NN	TT	NN	TT	TT	TT	TT	TT	TT	GG	TT	TT	TT	TT	TT	TT	TT	TT	TT	TT	TT	NN	TT	NN	NN	TT	TT	NN	TT	TT	TT	NN	NN	TT	TT	NN	TT	NN	TT
Mt	104140	G	A	GG	GG	GG	GG	GG	GG	GG	NN	GG	GG	NN	GG	GG	GG	GG	GG	GG	GG	GG	GG	GG	GG	GG	GG	GG	GG	GG	GG	GG	GG	NN	NN	NN	GG	NN	GG	GG	NN	NN	NN	GG	GG	NN	GG	NN	GG
Mt	104152	G	A	GG	GG	GG	GG	GG	GG	GG	NN	GG	GG	GG	GG	GG	GG	GG	GG	GG	GG	GG	GG	GG	GG	GG	GG	GG	GG	GG	GG	GG	GG	NN	NN	NN	GG	NN	GG	GG	NN	NN	NN	GG	GG	NN	GG	NN	NN
Mt	104282	A	T	AA	AA	AA	AA	AA	AA	AA	AA	AA	AA	AA	AA	AA	AA	AA	AA	AA	AA	AA	AA	AA	AA	AA	AA	AA	AA	AA	AA	AA	AA	AA	AA	AA	AA	NN	NN	AA	AA	NN	AA	NN	AA	AA	NN	NN	AA
Mt	104298	T	G	TT	TT	TT	TT	TT	TT	TT	TT	TT	TT	TT	TT	TT	TT	TT	TT	NN	TT	TT	TT	TT	TT	TT	TT	TT	TT	TT	NN	TT	TT	NN	TT	TT	TT	NN	NN	TT	NN	NN	GG	NN	TT	TT	TT	NN	TT
Mt	104334	C	T	CC	CC	CC	CC	CC	CC	CC	CC	CC	CC	CC	CC	CC	CC	CC	CC	NN	CC	CC	CC	CC	CC	CC	CC	CC	CC	CC	NN	CC	CC	CC	NN	CC	CC	NN	NN	CC	NN	NN	CC	NN	NN	CC	NN	CC	CC
Mt	104592	T	C	TT	TT	TT	TT	TT	TT	TT	TT	TT	NN	TT	TT	TT	NN	TT	TT	TT	TT	TT	TT	TT	TT	NN	TT	TT	TT	TT	NN	TT	TT	TT	NN	TT	TT	NN	NN	TT	NN	NN	NN	TT	TT	NN	NN	TT	TT
Mt	105530	G	C	GG	GG	GG	GG	GG	NN	GG	GG	GG	GG	GG	GG	GG	GG	GG	GG	GG	GG	GG	GG	GG	GG	GG	GG	GG	GG	GG	GG	GG	GG	GG	NN	GG	GG	GG	GG	GG	CC	GG	GG	NN	NN	GG	NN	NN	NN
Mt	106535	C	A	CC	CC	CC	CC	CC	CC	CC	CC	CC	CC	CC	CC	CC	CC	CC	CC	CC	CC	CC	CC	CC	CC	CC	CC	CC	CC	CC	CC	CC	CC	NN	CC	CC	CC	CC	NN	NN	CC	NN	CC	AA	CC	NN	CC	CC	CC
Mt	106908	T	C,A	TT	TT	TT	TT	TT	TT	TT	NN	TT	TT	TT	TT	TT	TT	TT	TT	NN	TT	TT	TT	TT	TT	TT	TT	TT	TT	TT	TT	TT	TT	TT	NN	TT	TT	NN	TT	NN	TT	NN	TT	TT	TT	NN	TT	TT	TT
Mt	106909	T	A	TT	TT	TT	TT	TT	TT	TT	NN	TT	TT	TT	TT	TT	TT	TT	TT	NN	TT	TT	TT	TT	TT	TT	TT	TT	TT	TT	TT	TT	TT	TT	TT	TT	TT	NN	TT	NN	TT	NN	TT	NN	TT	NN	TT	TT	TT
Mt	106951	C	A	CC	CC	CC	CC	CC	NN	CC	CC	CC	CC	CC	CC	CC	CC	CC	CC	CC	CC	CC	CC	CC	CC	CC	CC	CC	CC	CC	CC	CC	CC	CC	CC	CC	CC	NN	CC	NN	NN	NN	CC	NN	NN	CC	CC	CC	NN
Mt	107277	C	A	CC	CC	CC	CC	CC	CC	NN	CC	CC	CC	NN	CC	CC	CC	CC	CC	NN	CC	CC	CC	CC	CC	CC	CC	CC	CC	CC	CC	CC	NN	NN	CC	CC	CC	NN	CC	CC	CC	NN	CC	CC	NN	NN	CC	CC	NN
Mt	107289	G	T	GG	GG	GG	GG	GG	GG	NN	GG	GG	GG	NN	GG	GG	GG	GG	GG	NN	GG	GG	GG	GG	GG	GG	GG	GG	GG	GG	GG	GG	NN	NN	GG	GG	GG	NN	GG	NN	GG	NN	GG	NN	NN	NN	GG	GG	NN
Mt	107771	T	C	TT	TT	TT	TT	TT	TT	TT	TT	TT	TT	TT	TT	TT	TT	TT	TT	TT	TT	TT	TT	NN	TT	TT	TT	TT	TT	TT	TT	TT	TT	TT	TT	TT	TT	TT	TT	TT	NN	TT	TT	TT	TT	TT	TT	TT	TT
Mt	109061	G	A	GG	GG	GG	GG	GG	NN	GG	GG	NN	GG	GG	GG	GG	GG	GG	GG	GG	GG	GG	GG	GG	GG	GG	GG	GG	GG	GG	GG	GG	NN	GG	GG	GG	GG	GG	NN	GG	NN	GG	GG	GG	NN	GG	GG	NN	NN
Mt	109089	A	T	AA	AA	AA	AA	AA	NN	AA	AA	AA	AA	NN	AA	AA	AA	AA	AA	AA	AA	AA	AA	AA	AA	AA	AA	AA	AA	AA	AA	AA	NN	AA	AA	AA	AA	AA	AA	AA	NN	AA	AA	AA	AA	AA	AA	NN	AA
Mt	109174	G	A	GG	GG	GG	GG	GG	NN	GG	NN	GG	GG	GG	GG	GG	GG	GG	GG	GG	GG	GG	GG	NN	GG	GG	GG	GG	GG	GG	GG	GG	GG	NN	GG	NN	GG	GG	NN	GG	GG	NN	GG	NN	GG	GG	GG	AA	GG
Mt	109359	A	T	AA	AA	AA	AA	AA	NN	AA	AA	AA	AA	AA	AA	AA	AA	AA	AA	AA	AA	AA	AA	AA	AA	AA	AA	AA	AA	AA	AA	AA	AA	AA	NN	NN	AA	AA	AA	AA	NN	AA	NN	NN	AA	NN	AA	NN	NN
Mt	110283	C	T	CC	CC	CC	CC	CC	CC	CC	CC	CC	CC	NN	CC	CC	CC	CC	CC	NN	CC	CC	CC	CC	CC	CC	CC	CC	CC	CC	CC	CC	CC	CC	CC	CC	CC	NN	NN	CC	NN	CC	CC	NN	CC	NN	CC	CC	NN
Mt	111222	C	T	CC	CC	CC	CC	CC	CC	CC	CC	CC	CC	CC	CC	CC	CC	CC	CC	CC	CC	CC	CC	CC	CC	NN	CC	CC	CC	CC	CC	CC	NN	CC	CC	CC	CC	NN	NN	NN	TT	NN	NN	NN	NN	NN	CC	NN	NN
Mt	111223	G	A	GG	GG	GG	GG	GG	GG	GG	GG	GG	GG	GG	GG	GG	GG	GG	GG	GG	GG	GG	GG	GG	GG	NN	GG	GG	GG	GG	GG	GG	NN	GG	GG	GG	GG	NN	NN	NN	AA	NN	NN	NN	NN	NN	GG	NN	NN
Mt	112157	G	A	GG	GG	GG	GG	GG	GG	GG	GG	GG	GG	GG	GG	GG	GG	GG	GG	GG	NN	GG	GG	GG	GG	GG	GG	GG	GG	GG	NN	GG	GG	GG	GG	GG	GG	NN	GG	NN	GG	GG	NN	NN	GG	GG	GG	NN	GG
Mt	112568	G	T	GG	GG	GG	GG	GG	NN	GG	GG	NN	GG	GG	GG	GG	GG	GG	GG	NN	GG	NN	GG	GG	GG	GG	GG	GG	GG	GG	NN	GG	NN	NN	GG	GG	GG	NN	GG	GG	NN	NN	NN	GG	NN	GG	GG	GG	NN
Mt	112598	A	C	AA	AA	AA	AA	AA	AA	AA	AA	NN	AA	NN	AA	AA	AA	AA	AA	NN	AA	AA	AA	AA	AA	AA	AA	AA	AA	AA	NN	AA	NN	AA	AA	AA	AA	NN	NN	AA	NN	NN	NN	AA	NN	AA	NN	AA	NN
Mt	112601	C	A	CC	CC	CC	CC	CC	CC	CC	CC	NN	CC	NN	CC	CC	CC	CC	CC	NN	CC	CC	CC	CC	CC	CC	CC	CC	CC	CC	NN	CC	CC	CC	CC	CC	CC	NN	NN	CC	NN	NN	NN	CC	NN	CC	NN	CC	NN
Mt	112727	A	C	AA	AA	AA	AA	AA	AA	AA	AA	AA	AA	NN	AA	AA	AA	AA	AA	AA	AA	AA	AA	AA	AA	AA	NN	AA	AA	AA	AA	AA	AA	AA	NN	AA	NN	NN	AA	AA	NN	NN	AA	NN	AA	NN	NN	NN	NN
Mt	112939	T	A	TT	TT	TT	TT	TT	NN	TT	TT	NN	TT	TT	TT	TT	TT	TT	TT	TT	TT	TT	TT	TT	TT	NN	TT	TT	TT	TT	NN	NN	TT	NN	TT	NN	TT	NN	NN	TT	TT	NN	NN	TT	NN	NN	TT	TT	NN
Mt	113568	T	C	TT	TT	TT	TT	TT	TT	TT	TT	TT	TT	TT	TT	TT	TT	TT	TT	TT	TT	TT	TT	TT	TT	TT	TT	TT	TT	TT	NN	TT	TT	NN	TT	TT	TT	NN	TT	TT	NN	NN	TT	NN	TT	NN	TT	NN	NN
Mt	130616	T	A	AA	AA	AA	NN	TT	NN	NN	TT	TT	NN	NN	TT	AA	TT	AA	AA	TT	NN	AA	NN	AA	AA	TT	TT	AA	TT	AA	NN	TT	NN	TT	NN	TT	TT	NN	NN	TT	NN	NN	NN	NN	NN	TT	TT	NN	TT
Mt	130621	A	C	AA	AA	AA	NN	AA	NN	AA	AA	AA	AA	NN	AA	AA	AA	AA	AA	AA	NN	AA	AA	AA	AA	AA	AA	AA	AA	AA	NN	AA	NN	AA	NN	AA	AA	AA	NN	AA	AA	NN	NN	NN	NN	AA	AA	NN	AA
Mt	130845	T	G	TT	TT	TT	TT	TT	TT	TT	TT	TT	TT	TT	TT	TT	TT	TT	TT	TT	TT	TT	TT	TT	TT	TT	TT	TT	TT	TT	TT	NN	TT	NN	TT	TT	TT	TT	TT	TT	NN	NN	TT	NN	TT	NN	TT	TT	TT
Mt	131298	A	T	AA	AA	AA	AA	AA	AA	AA	NN	AA	AA	AA	AA	AA	AA	AA	AA	AA	AA	AA	AA	NN	AA	NN	AA	AA	AA	AA	NN	AA	NN	AA	AA	AA	AA	NN	NN	AA	NN	NN	AA	NN	NN	NN	AA	NN	AA
Mt	131558	A	C	AA	AA	CC	AA	AA	NN	AA	AA	AA	AA	AA	AA	AA	AA	AA	AA	AA	AA	AA	AA	AA	AA	AA	AA	AA	AA	AA	NN	AA	NN	NN	NN	AA	AA	AA	AA	AA	NN	AA	AA	NN	AA	NN	AA	NN	AA
Mt	131692	T	A	TT	TT	TT	TT	TT	NN	TT	TT	TT	NN	TT	TT	TT	TT	TT	TT	TT	TT	TT	TT	NN	TT	NN	TT	TT	TT	TT	NN	NN	TT	NN	NN	TT	TT	NN	NN	TT	NN	NN	TT	TT	NN	TT	NN	NN	TT
Mt	132257	G	T	GG	GG	GG	GG	GG	NN	GG	GG	GG	GG	GG	GG	GG	GG	GG	GG	GG	GG	GG	NN	GG	GG	GG	GG	GG	GG	GG	GG	NN	NN	NN	GG	GG	GG	NN	GG	NN	GG	NN	GG	NN	GG	NN	GG	GG	NN
Mt	132346	C	A	CC	CC	CC	CC	CC	NN	CC	CC	CC	CC	CC	CC	CC	CC	CC	CC	CC	CC	NN	CC	CC	CC	CC	CC	CC	CC	CC	NN	CC	NN	NN	NN	CC	CC	NN	NN	CC	NN	NN	CC	NN	NN	CC	CC	NN	CC
Mt	132424	T	G	TT	TT	TT	TT	TT	NN	TT	TT	TT	TT	TT	TT	TT	TT	TT	TT	TT	TT	TT	TT	TT	TT	TT	NN	TT	TT	TT	NN	NN	NN	NN	TT	TT	NN	NN	TT	NN	NN	TT	NN	NN	TT	NN	TT	TT	TT
Mt	132510	T	G	TT	TT	TT	GG	TT	NN	NN	TT	TT	NN	TT	TT	TT	TT	TT	TT	TT	TT	TT	TT	TT	TT	TT	TT	TT	TT	TT	TT	NN	NN	NN	NN	TT	TT	NN	TT	TT	NN	TT	TT	NN	TT	TT	TT	TT	NN
Mt	132538	C	A	CC	CC	CC	CC	CC	NN	NN	CC	NN	CC	NN	CC	CC	CC	CC	CC	CC	CC	CC	CC	CC	CC	CC	CC	CC	CC	CC	CC	NN	NN	NN	NN	CC	CC	NN	CC	CC	NN	NN	CC	NN	CC	CC	CC	NN	NN
Mt	132711	T	G	TT	TT	TT	TT	TT	NN	TT	TT	TT	TT	TT	TT	TT	TT	TT	TT	TT	TT	NN	TT	TT	TT	TT	TT	TT	TT	TT	NN	NN	NN	NN	TT	TT	TT	NN	TT	GG	NN	TT	TT	NN	NN	TT	NN	NN	NN
Mt	132866	G	T	GG	GG	GG	GG	GG	NN	NN	GG	GG	GG	GG	GG	GG	GG	GG	GG	GG	GG	NN	GG	GG	GG	GG	GG	GG	GG	GG	GG	GG	NN	NN	GG	GG	GG	NN	GG	GG	NN	TT	NN	NN	NN	GG	GG	GG	NN
Mt	133027	G	A	GG	GG	GG	GG	GG	NN	GG	GG	GG	GG	GG	GG	GG	GG	GG	GG	GG	GG	GG	GG	GG	NN	GG	GG	GG	GG	GG	NN	GG	NN	GG	GG	GG	NN	NN	NN	GG	NN	NN	GG	NN	GG	GG	GG	NN	NN
Mt	133032	T	A	TT	TT	TT	TT	TT	NN	TT	TT	TT	TT	TT	TT	TT	TT	TT	NN	TT	TT	TT	TT	TT	TT	NN	TT	TT	TT	TT	NN	TT	NN	TT	TT	TT	NN	NN	NN	TT	NN	NN	TT	NN	TT	TT	TT	NN	NN
Mt	133058	C	A	CC	CC	CC	CC	CC	NN	CC	CC	CC	CC	CC	CC	NN	CC	CC	CC	CC	CC	CC	CC	CC	CC	NN	CC	CC	CC	CC	NN	NN	NN	NN	CC	CC	CC	NN	NN	CC	NN	NN	CC	NN	CC	CC	CC	NN	NN
Mt	133133	C	G	CC	CC	CC	CC	CC	CC	CC	CC	CC	CC	CC	CC	CC	CC	CC	CC	CC	CC	CC	CC	CC	CC	NN	NN	CC	CC	CC	NN	CC	NN	NN	CC	CC	CC	NN	CC	NN	NN	CC	CC	NN	CC	CC	CC	NN	NN
Mt	133134	T	A	TT	TT	TT	TT	TT	TT	TT	TT	TT	TT	TT	TT	TT	TT	TT	TT	TT	TT	TT	TT	TT	TT	NN	NN	TT	TT	TT	NN	TT	NN	NN	TT	TT	TT	NN	TT	NN	NN	TT	TT	NN	TT	TT	TT	NN	NN
Mt	133137	C	A	CC	CC	CC	CC	CC	CC	CC	CC	CC	CC	NN	CC	CC	CC	CC	CC	CC	CC	CC	CC	CC	CC	NN	NN	CC	CC	CC	NN	CC	NN	NN	CC	CC	CC	NN	CC	NN	NN	CC	CC	CC	CC	CC	CC	NN	NN
Mt	133138	G	T	GG	GG	GG	GG	GG	GG	NN	GG	GG	GG	NN	GG	GG	GG	GG	GG	GG	GG	GG	GG	GG	GG	NN	NN	GG	GG	GG	NN	GG	NN	NN	GG	GG	GG	NN	GG	NN	NN	GG	GG	GG	GG	GG	GG	NN	NN
Mt	133427	A	T	AA	AA	AA	AA	AA	NN	AA	AA	AA	AA	AA	AA	AA	NN	AA	AA	TT	AA	AA	AA	AA	AA	NN	AA	AA	AA	AA	NN	AA	AA	NN	AA	AA	AA	AA	AA	AA	AA	AA	AA	NN	NN	AA	NN	NN	AA
Mt	135008	C	A	CC	CC	CC	CC	CC	NN	NN	CC	CC	CC	CC	CC	CC	NN	CC	CC	CC	CC	CC	CC	CC	CC	CC	CC	CC	CC	CC	CC	NN	NN	CC	NN	CC	CC	CC	CC	CC	CC	CC	CC	CC	CC	CC	NN	CC	NN
Mt	135148	A	G	AA	AA	AA	AA	AA	NN	AA	AA	AA	AA	AA	AA	AA	AA	AA	AA	AA	AA	AA	AA	AA	AA	AA	AA	AA	AA	AA	AA	NN	AA	AA	NN	AA	AA	NN	AA	NN	NN	NN	AA	AA	NN	NN	AA	AA	NN
Mt	135192	C	T	CC	CC	CC	CC	CC	NN	CC	CC	CC	NN	CC	CC	NN	CC	CC	CC	CC	CC	CC	CC	CC	CC	CC	CC	CC	CC	NN	NN	NN	CC	NN	CC	CC	CC	NN	CC	NN	NN	CC	CC	CC	NN	CC	CC	CC	NN
Mt	135221	A	C	AA	AA	AA	AA	AA	NN	NN	AA	AA	AA	AA	AA	AA	AA	AA	AA	AA	AA	AA	AA	AA	AA	AA	AA	AA	AA	AA	NN	AA	AA	AA	AA	AA	AA	NN	NN	AA	NN	AA	AA	NN	NN	AA	AA	AA	NN
Mt	135866	T	G	TT	TT	TT	TT	TT	TT	TT	TT	TT	TT	TT	TT	TT	TT	TT	TT	TT	NN	TT	TT	TT	TT	NN	TT	TT	TT	NN	TT	NN	NN	NN	TT	TT	TT	NN	TT	TT	TT	NN	TT	TT	TT	TT	TT	NN	NN
Mt	137248	G	A	GG	NN	NN	GG	GG	GG	GG	GG	GG	GG	GG	GG	GG	GG	GG	GG	NN	GG	GG	GG	GG	GG	GG	GG	GG	GG	GG	NN	GG	NN	GG	NN	GG	NN	NN	NN	NN	GG	GG	GG	GG	NN	GG	GG	AA	NN
Mt	138514	G	A	AA	AA	AA	AA	GG	GG	GG	GG	NN	NN	NN	GG	NN	GG	AA	NN	GG	NN	NN	NN	NN	NN	NN	NN	AA	GG	NN	NN	NN	NN	NN	GG	NN	GG	NN	NN	NN	NN	NN	NN	GG	NN	NN	GG	NN	NN
Mt	138619	A	C	AA	AA	AA	AA	AA	AA	AA	AA	NN	AA	NN	AA	AA	AA	AA	AA	AA	AA	AA	NN	AA	AA	AA	AA	AA	AA	AA	AA	AA	AA	AA	AA	AA	AA	AA	AA	NN	NN	NN	NN	AA	AA	AA	AA	AA	AA
Mt	138641	C	A	CC	CC	CC	CC	CC	CC	CC	CC	CC	CC	NN	CC	CC	CC	CC	CC	CC	CC	CC	CC	CC	CC	CC	CC	CC	CC	CC	CC	CC	CC	CC	CC	CC	CC	CC	CC	NN	NN	NN	CC	NN	CC	CC	CC	CC	CC
Mt	138654	A	C	AA	AA	AA	AA	AA	AA	AA	AA	AA	AA	AA	AA	AA	AA	AA	AA	AA	AA	AA	AA	AA	AA	AA	AA	AA	AA	AA	AA	AA	AA	NN	AA	AA	AA	AA	AA	NN	NN	AA	AA	NN	AA	AA	AA	AA	NN
Mt	138700	T	G,A	TT	TT	TT	AA	TT	TT	TT	TT	TT	TT	TT	TT	TT	TT	TT	TT	TT	TT	TT	TT	TT	TT	TT	TT	TT	NN	TT	TT	TT	TT	NN	TT	TT	TT	NN	NN	NN	NN	TT	TT	NN	TT	TT	TT	TT	TT
Mt	138745	T	A	TT	TT	TT	TT	TT	TT	TT	TT	TT	TT	TT	TT	TT	TT	TT	TT	TT	TT	NN	TT	TT	TT	TT	TT	TT	NN	TT	NN	TT	TT	TT	TT	TT	TT	NN	NN	TT	NN	TT	TT	NN	NN	TT	TT	TT	TT
Mt	138750	C	T	CC	CC	CC	CC	CC	CC	CC	CC	CC	CC	CC	CC	CC	CC	CC	CC	CC	CC	NN	CC	CC	CC	CC	CC	CC	CC	CC	NN	CC	CC	CC	CC	CC	CC	NN	NN	CC	CC	CC	CC	NN	NN	CC	CC	CC	CC
Mt	138757	G	T	GG	GG	GG	GG	GG	GG	GG	GG	NN	GG	GG	GG	GG	GG	GG	GG	GG	GG	NN	GG	GG	GG	GG	GG	GG	GG	GG	NN	GG	GG	GG	GG	GG	GG	NN	NN	GG	GG	GG	GG	NN	GG	GG	GG	GG	GG
Mt	138876	C	T	CC	CC	CC	CC	CC	CC	CC	CC	CC	CC	CC	CC	CC	CC	CC	CC	CC	CC	NN	CC	CC	CC	CC	CC	CC	CC	CC	NN	CC	CC	CC	CC	CC	CC	CC	NN	CC	CC	CC	CC	CC	CC	CC	CC	NN	CC
Mt	138906	T	C	TT	TT	TT	TT	TT	TT	TT	TT	TT	TT	TT	TT	TT	TT	TT	TT	TT	TT	TT	TT	TT	TT	TT	TT	TT	TT	TT	NN	TT	TT	TT	TT	TT	TT	TT	NN	TT	TT	TT	TT	TT	TT	NN	TT	NN	TT
Mt	138965	A	G	AA	AA	AA	AA	AA	AA	AA	NN	NN	NN	AA	AA	NN	AA	AA	AA	AA	AA	AA	AA	AA	AA	NN	AA	AA	AA	AA	NN	AA	AA	NN	AA	AA	AA	AA	NN	AA	NN	NN	AA	AA	AA	NN	AA	AA	AA
Mt	139001	G	T	GG	GG	GG	GG	GG	GG	GG	GG	GG	GG	GG	GG	GG	GG	GG	GG	GG	GG	GG	GG	GG	GG	GG	GG	GG	GG	GG	NN	GG	NN	NN	NN	GG	GG	GG	GG	GG	GG	NN	GG	GG	NN	NN	GG	GG	GG
Mt	139002	A	C	AA	AA	AA	AA	AA	AA	AA	AA	AA	AA	AA	AA	AA	AA	AA	AA	AA	AA	AA	AA	AA	AA	AA	AA	AA	AA	AA	NN	AA	NN	NN	NN	AA	AA	AA	AA	AA	AA	NN	AA	AA	NN	NN	AA	AA	AA
Mt	139069	T	G	TT	TT	TT	TT	TT	TT	TT	TT	NN	TT	TT	TT	TT	TT	TT	TT	TT	TT	TT	TT	TT	TT	TT	TT	TT	NN	TT	TT	TT	TT	TT	TT	TT	TT	TT	TT	TT	NN	TT	TT	TT	NN	TT	NN	TT	TT
Mt	139196	A	G	AA	AA	AA	AA	AA	AA	AA	AA	AA	AA	AA	AA	AA	AA	AA	AA	AA	AA	AA	AA	AA	AA	AA	AA	AA	AA	AA	AA	NN	AA	AA	AA	AA	AA	AA	NN	AA	AA	NN	AA	NN	AA	AA	NN	AA	NN
Mt	139410	T	G	TT	TT	TT	GG	TT	TT	TT	TT	TT	TT	NN	TT	TT	TT	TT	TT	TT	TT	TT	TT	TT	TT	TT	TT	TT	TT	TT	TT	TT	TT	TT	TT	TT	NN	TT	TT	TT	TT	NN	TT	TT	TT	TT	TT	TT	NN
Mt	140199	G	C	GG	GG	GG	GG	GG	GG	GG	GG	GG	GG	GG	GG	GG	GG	GG	GG	GG	GG	GG	GG	GG	GG	GG	GG	GG	GG	GG	GG	GG	GG	GG	NN	GG	GG	GG	GG	GG	NN	NN	GG	GG	NN	NN	NN	GG	NN
Mt	140206	A	G	AA	AA	AA	AA	AA	AA	AA	AA	AA	AA	AA	AA	AA	AA	AA	AA	AA	AA	AA	AA	AA	AA	AA	AA	AA	AA	AA	AA	AA	AA	AA	AA	AA	AA	AA	AA	AA	NN	NN	AA	AA	NN	NN	AA	AA	NN
Mt	140617	T	G	TT	GG	TT	GG	TT	TT	GG	TT	GG	TT	TT	TT	TT	TT	TT	TT	GG	TT	TT	TT	TT	TT	NN	TT	TT	TT	TT	TT	TT	NN	TT	TT	TT	TT	NN	TT	TT	NN	NN	TT	TT	NN	TT	NN	NN	TT
Mt	141420	G	T	GG	GG	GG	GG	GG	GG	GG	GG	GG	GG	GG	GG	GG	GG	GG	GG	GG	GG	GG	GG	GG	GG	GG	GG	GG	GG	GG	GG	GG	GG	NN	GG	GG	GG	NN	NN	TT	GG	GG	GG	GG	GG	GG	GG	GG	GG
Mt	141606	A	T	AA	AA	AA	AA	AA	NN	AA	AA	AA	AA	NN	AA	AA	AA	AA	AA	AA	AA	AA	AA	AA	AA	AA	AA	AA	AA	AA	NN	AA	AA	NN	NN	AA	AA	AA	AA	AA	NN	NN	AA	AA	AA	AA	AA	NN	NN
Mt	142316	T	C	TT	TT	TT	TT	TT	NN	TT	TT	TT	TT	TT	TT	TT	TT	TT	TT	TT	TT	TT	TT	TT	TT	TT	TT	TT	TT	TT	TT	TT	NN	TT	TT	TT	TT	NN	TT	NN	NN	NN	TT	TT	TT	NN	NN	NN	TT
Mt	143465	C	A	CC	CC	AA	AA	CC	CC	CC	CC	CC	CC	CC	CC	CC	CC	CC	CC	CC	CC	CC	CC	CC	CC	CC	CC	CC	CC	CC	NN	CC	CC	NN	NN	CC	CC	CC	CC	CC	CC	NN	CC	CC	CC	CC	CC	AA	CC
Mt	145322	T	C	TT	TT	TT	TT	TT	NN	TT	TT	TT	TT	TT	TT	TT	TT	TT	TT	TT	TT	NN	TT	TT	TT	TT	TT	TT	TT	TT	TT	TT	NN	TT	TT	TT	TT	TT	TT	TT	TT	NN	NN	TT	TT	NN	TT	NN	TT
Mt	145748	A	T	AA	AA	AA	AA	AA	AA	AA	AA	AA	AA	AA	AA	AA	AA	AA	AA	AA	AA	AA	AA	AA	AA	NN	AA	AA	AA	AA	AA	AA	NN	AA	AA	AA	AA	NN	AA	AA	NN	AA	NN	NN	AA	AA	AA	NN	AA
Mt	147873	C	A	CC	CC	CC	CC	CC	CC	CC	CC	NN	CC	CC	CC	CC	CC	CC	CC	CC	CC	CC	CC	CC	CC	CC	CC	CC	CC	CC	CC	NN	NN	NN	CC	CC	NN	CC	CC	CC	CC	CC	CC	CC	NN	NN	CC	NN	CC
Mt	147950	C	A	CC	CC	CC	CC	CC	CC	CC	CC	CC	CC	CC	CC	CC	CC	CC	CC	CC	CC	CC	CC	CC	CC	CC	CC	CC	CC	CC	CC	CC	CC	CC	NN	CC	CC	CC	CC	CC	CC	CC	CC	CC	NN	CC	CC	NN	NN
Mt	147951	C	A	CC	CC	CC	CC	CC	CC	CC	CC	CC	CC	CC	CC	CC	CC	CC	CC	CC	CC	CC	CC	CC	CC	CC	CC	CC	CC	CC	CC	CC	CC	CC	NN	CC	CC	CC	NN	CC	CC	CC	CC	CC	NN	CC	CC	NN	NN
Mt	147965	T	C	TT	TT	TT	TT	TT	TT	TT	TT	TT	TT	TT	TT	TT	TT	TT	TT	TT	TT	TT	TT	TT	TT	TT	TT	TT	TT	TT	TT	TT	TT	TT	TT	TT	TT	TT	TT	TT	NN	TT	TT	TT	NN	TT	TT	NN	NN
Mt	148073	T	G	TT	TT	TT	TT	TT	NN	NN	TT	TT	TT	TT	TT	TT	TT	TT	TT	TT	TT	TT	TT	TT	TT	NN	TT	TT	TT	TT	TT	NN	TT	TT	TT	TT	TT	TT	NN	NN	NN	NN	TT	NN	NN	TT	NN	NN	TT
Mt	148104	G	T	GG	GG	GG	GG	GG	GG	NN	GG	GG	GG	GG	GG	GG	GG	GG	GG	GG	GG	GG	GG	NN	GG	GG	GG	GG	GG	GG	GG	GG	NN	GG	NN	GG	GG	NN	NN	NN	NN	NN	GG	NN	GG	GG	NN	NN	GG
Mt	148255	T	G	TT	TT	TT	TT	TT	TT	TT	TT	TT	TT	TT	TT	TT	TT	TT	TT	TT	TT	TT	TT	TT	TT	TT	TT	TT	TT	TT	TT	NN	NN	TT	TT	TT	TT	NN	NN	NN	TT	TT	TT	TT	TT	NN	TT	NN	NN
Mt	148525	G	A	GG	GG	GG	GG	GG	GG	GG	GG	GG	GG	GG	GG	GG	GG	GG	GG	GG	GG	GG	GG	GG	GG	GG	GG	GG	GG	GG	GG	GG	NN	NN	NN	GG	GG	GG	NN	GA	GG	NN	GG	NN	NN	NN	NN	NN	GG
Mt	148663	A	C	AA	AA	AA	AA	AA	AA	AA	AA	AA	AA	AA	AA	AA	AA	AA	AA	AA	AA	AA	AA	AA	AA	AA	AA	AA	AA	AA	AA	AA	AA	AA	AA	AA	AA	AA	NN	NN	AA	AA	AA	AA	AA	AA	AA	AA	AA
Mt	148691	G	A	GG	GG	GG	GG	GG	GG	GG	GG	GG	GG	NN	GG	GG	GG	GG	GG	GG	GG	GG	GG	GG	GG	GG	GG	GG	GG	GG	GG	GG	GG	GG	GG	GG	NN	GG	NN	NN	GG	NN	GG	GG	GG	GG	GG	GG	GG
Mt	149046	G	T	GG	GG	GG	GG	GG	NN	NN	GG	GG	GG	GG	GG	GG	GG	GG	GG	GG	GG	GG	GG	GG	GG	GG	GG	GG	GG	GG	GG	GG	GG	NN	GG	GG	GG	NN	NN	NN	GG	NN	GG	GG	NN	GG	GG	GG	GG
Mt	149083	T	G	TT	TT	TT	TT	TT	NN	TT	TT	TT	TT	TT	TT	TT	TT	TT	TT	TT	TT	TT	TT	TT	TT	TT	TT	TT	TT	TT	TT	TT	TT	NN	TT	TT	TT	NN	TT	TT	NN	NN	TT	TT	NN	TT	NN	TT	TT
Mt	149483	C	T	CC	CC	NN	CC	CC	NN	CC	CC	CC	CC	CC	CC	CC	CC	CC	CC	CC	CC	CC	CC	CC	CC	CC	CC	CC	CC	CC	NN	CC	CC	NN	NN	CC	CC	CC	CC	CC	NN	NN	CC	CC	NN	NN	CC	NN	CC
Mt	150355	A	T	AA	AA	AA	AA	AA	NN	AA	AA	AA	AA	AA	AA	AA	AA	AA	AA	AA	AA	AA	AA	AA	AA	AA	AA	AA	AA	AA	AA	AA	AA	AA	AA	AA	AA	NN	AA	NN	NN	AA	AA	NN	AA	NN	AA	NN	AA
Mt	150988	G	A	GG	GG	GG	GG	GG	GG	GG	GG	GG	GG	GG	GG	GG	GG	GG	GG	GG	GG	GG	GG	GG	GG	GG	GG	GG	GG	GG	GG	GG	GG	GG	NN	GG	GG	GG	GG	GG	GG	NN	GG	GG	NN	GG	GG	GG	GG
Mt	151990	T	G	TT	TT	TT	TT	TT	NN	TT	TT	NN	TT	TT	TT	NN	TT	TT	TT	NN	TT	TT	TT	TT	TT	NN	TT	TT	TT	TT	NN	TT	TT	NN	TT	TT	TT	TT	NN	TT	NN	NN	TT	NN	TT	NN	TT	NN	TT
Mt	152121	C	A	CC	CC	CC	CC	CC	CC	CC	CC	CC	CC	CC	CC	CC	CC	CC	CC	CC	CC	CC	CC	CC	CC	NN	CC	CC	CC	CC	CC	CC	CC	NN	NN	CC	CC	CC	NN	NN	CC	CC	CC	CC	NN	CC	CC	CC	CC
Mt	153279	T	A	TT	TT	TT	TT	TT	TT	TT	TT	TT	TT	TT	TT	TT	TT	TT	TT	TT	TT	TT	TT	TT	TT	TT	TT	TT	TT	TT	TT	TT	NN	TT	TT	TT	TT	NN	TT	NN	NN	NN	TT	TT	TT	TT	TT	NN	TT
Mt	153538	T	C	TT	TT	TT	TT	TT	TT	TT	NN	TT	TT	TT	TT	TT	TT	TT	TT	TT	TT	TT	TT	TT	TT	TT	TT	TT	TT	TT	TT	TT	TT	NN	NN	TT	TT	NN	TT	TT	TT	TT	TT	CC	NN	TT	TT	NN	NN
Mt	153548	G	A	GG	GG	GG	GG	GG	GG	NN	NN	GG	GG	GG	GG	GG	GG	GG	GG	GG	GG	GG	GG	GG	GG	GG	GG	GG	GG	GG	GG	GG	GG	GG	GG	GG	GG	GG	GG	GG	GG	GG	GG	GG	NN	GG	GG	NN	NN
Mt	154900	G	A	GG	GG	GG	GG	GG	GG	GG	GG	GG	GG	GG	GG	GG	GG	GG	GG	GG	GG	GG	GG	GG	GG	GG	GG	GG	GG	GG	GG	GG	GG	GG	GG	GG	GG	NN	GG	GG	GG	NN	GG	NN	NN	GG	GG	NN	NN
Mt	154912	C	T	CC	CC	CC	CC	CC	CC	CC	CC	CC	CC	CC	CC	CC	CC	CC	CC	CC	CC	CC	CC	CC	CC	CC	CC	CC	CC	CC	CC	CC	CC	CC	CC	CC	CC	NN	CC	CC	CC	CC	CC	NN	NN	CC	CC	NN	NN
Mt	155300	G	T	GG	GG	GG	GG	GG	GG	GG	GG	GG	GG	GG	GG	GG	GG	GG	GG	GG	GG	GG	GG	GG	GG	GG	GG	GG	GG	GG	GG	GG	NN	GG	GG	GG	GG	GG	GG	GG	GG	NN	GG	NN	NN	NN	GG	NN	GG
Mt	156193	A	C	AA	AA	AA	AA	AA	AA	AA	AA	AA	NN	AA	AA	AA	AA	AA	AA	AA	AA	AA	AA	AA	AA	AA	AA	AA	AA	AA	AA	AA	NN	NN	AA	AA	AA	NN	NN	AA	AA	NN	AA	AA	AA	AA	AA	AA	AA
Mt	156206	T	C	TT	TT	TT	TT	TT	TT	TT	TT	TT	TT	TT	TT	TT	TT	TT	TT	TT	TT	TT	TT	TT	TT	TT	TT	TT	TT	TT	TT	TT	NN	NN	TT	TT	TT	NN	NN	TT	TT	NN	TT	TT	TT	NN	TT	TT	TT
Mt	158284	A	C	AA	AA	AA	AA	AA	AA	AA	AA	AA	AA	AA	AA	AA	AA	AA	AA	AA	AA	AA	AA	AA	AA	AA	AA	AA	AA	AA	AA	NN	AA	AA	AA	AA	AA	NN	NN	AA	NN	NN	AA	AA	NN	NN	AA	NN	AA
Mt	158336	C	A	CC	CC	CC	CC	CC	CC	NN	CC	CC	CC	CC	CC	CC	CC	CC	CC	CC	CC	CC	CC	CC	CC	CC	CC	CC	CC	CC	CC	CC	NN	CC	CC	CC	CC	NN	CC	CC	NN	CC	NN	CC	NN	NN	CC	AA	NN
Mt	158344	T	A	TT	TT	TT	TT	TT	TT	TT	TT	TT	TT	TT	TT	TT	TT	TT	TT	TT	TT	TT	TT	TT	TT	TT	TT	TT	TT	TT	TT	TT	TT	TT	TT	TT	TT	NN	TT	TT	NN	TT	NN	TT	NN	NN	TT	AA	NN
Mt	158352	A	T	AA	AA	AA	AA	AA	AA	AA	AA	AA	AA	AA	AA	AA	AA	AA	AA	AA	AA	AA	AA	AA	AA	AA	AA	AA	AA	AA	AA	AA	AA	NN	NN	AA	AA	NN	AA	AA	NN	AA	NN	AA	NN	NN	AA	TT	NN
Mt	158360	A	T	AA	AA	AA	AA	AA	AA	AA	AA	AA	AA	AA	AA	AA	AA	AA	AA	AA	AA	AA	AA	AA	AA	AA	AA	AA	AA	AA	AA	AA	AA	NN	NN	AA	AA	NN	AA	AA	NN	AA	NN	AA	NN	NN	AA	NN	NN
Mt	158369	T	C	TT	TT	TT	TT	TT	TT	TT	TT	TT	TT	TT	TT	TT	TT	TT	TT	TT	TT	TT	TT	TT	TT	NN	TT	TT	TT	TT	TT	TT	TT	NN	NN	TT	TT	NN	TT	TT	NN	TT	NN	NN	NN	NN	TT	NN	NN
Mt	158661	T	G	TT	TT	TT	TT	TT	TT	TT	TT	TT	TT	TT	TT	TT	TT	TT	TT	TT	TT	TT	TT	TT	TT	TT	TT	TT	TT	TT	TT	TT	TT	TT	NN	TT	NN	TT	NN	TT	TT	NN	TT	TT	TT	NN	TT	TT	NN
Mt	158768	T	A	TT	TT	TT	TT	TT	TT	TT	TT	NN	TT	TT	TT	TT	TT	TT	TT	TT	TT	TT	TT	TT	TT	TT	TT	TT	TT	TT	TT	TT	NN	TT	TT	TT	TT	TT	TT	TT	NN	TT	TT	NN	TT	TT	TT	TT	TT
Mt	158900	G	T	GG	GG	GG	GG	GG	GG	GG	GG	GG	GG	GG	GG	GG	GG	GG	GG	GG	GG	GG	GG	GG	GG	GG	GG	GG	GG	GG	GG	NN	GG	GG	GG	GG	GG	GG	GG	GG	GG	GG	GG	GG	GG	GG	GG	NN	NN
Mt	159245	A	C	AA	AA	AA	AA	AA	NN	AA	AA	AA	AA	AA	AA	AA	AA	AA	AA	AA	AA	AA	AA	AA	AA	AA	AA	AA	AA	AA	AA	AA	NN	AA	AA	NN	AA	NN	AA	NN	AA	AA	AA	NN	AA	AA	AA	AA	AA
Mt	162065	G	A	GG	GG	GG	GG	GG	NN	GG	GG	GG	NN	NN	GG	GG	GG	GG	GG	GG	GG	GG	GG	GG	GG	NN	GG	GG	GG	GG	NN	GG	GG	NN	GG	NN	GG	NN	GG	NN	NN	NN	GG	NN	NN	NN	GG	GG	NN
Mt	162352	G	T	GG	GG	GG	GG	GG	NN	GG	NN	GG	GG	GG	GG	GG	NN	GG	GG	GG	NN	GG	GG	GG	GG	NN	GG	GG	GG	GG	TT	GG	GG	GG	GG	NN	GG	GG	NN	GG	NN	NN	GG	NN	NN	GG	NN	GG	GG
Mt	162555	T	A	TT	TT	TT	TT	TT	TT	TT	TT	NN	TT	TT	TT	TT	TT	TT	TT	NN	NN	TT	TT	TT	TT	TT	NN	TT	TT	TT	NN	TT	TT	NN	TT	TT	NN	NN	NN	TT	AA	NN	NN	NN	TT	NN	NN	TT	NN
Mt	162931	C	A	CC	CC	CC	CC	CC	NN	NN	CC	CC	NN	NN	CC	CC	CC	CC	NN	CC	CC	NN	NN	CC	CC	NN	NN	CC	CC	CC	CC	NN	CC	NN	NN	CC	CC	NN	NN	CC	NN	NN	CC	NN	NN	AA	NN	NN	CC
Mt	162953	T	A	TT	TT	TT	TT	TT	NN	NN	TT	TT	NN	NN	TT	TT	TT	TT	TT	TT	NN	NN	NN	TT	TT	NN	NN	TT	NN	TT	NN	TT	NN	TT	NN	TT	TT	NN	NN	NN	NN	NN	TT	NN	NN	AA	TT	NN	TT
Mt	162962	G	A	GG	GG	GG	GG	GG	NN	NN	GG	GG	NN	NN	GG	GG	GG	GG	GG	GG	NN	NN	GG	GG	GG	NN	NN	GG	NN	GG	GG	GG	GG	GG	NN	GG	GG	NN	NN	NN	NN	GG	GG	NN	NN	AA	GG	GG	GG
Mt	162969	A	G	AA	AA	AA	AA	AA	AA	NN	AA	AA	NN	AA	AA	AA	AA	AA	AA	AA	NN	NN	AA	AA	AA	NN	NN	AA	NN	AA	AA	AA	AA	AA	AA	AA	AA	NN	AA	NN	NN	AA	AA	NN	NN	GG	AA	AA	AA
Mt	175451	T	A	TT	TT	AA	TT	TT	NN	NN	TT	NN	TT	TT	TT	NN	TT	TT	TT	TT	TT	TT	TT	TT	TT	NN	TT	NN	NN	TT	NN	TT	NN	NN	NN	NN	NN	NN	TT	NN	NN	NN	TT	NN	NN	NN	TT	NN	NN
Mt	176598	A	T	AA	AA	AA	AA	AA	AA	NN	AA	AA	NN	NN	AA	AA	AA	AA	AA	NN	AA	NN	AA	AA	AA	AA	NN	AA	AA	AA	NN	AA	AA	NN	AA	AA	AA	NN	NN	AA	NN	NN	AA	AA	AA	AA	NN	NN	NN
Mt	177548	T	G	TT	TT	TT	TT	TT	TT	TT	TT	TT	TT	TT	TT	TT	TT	TT	TT	TT	TT	TT	TT	TT	TT	NN	TT	TT	TT	TT	TT	TT	NN	NN	TT	TT	TT	TT	NN	TT	TT	TT	TT	NN	TT	TT	TT	GG	TT
Mt	177549	A	C	AA	AA	AA	CC	AA	AA	AA	AA	CC	AA	AA	AA	AA	AA	AA	AA	AA	AA	AA	AA	AA	AA	AA	AA	AA	AA	AA	AA	AA	NN	NN	AA	AA	AA	AA	NN	AA	AA	AA	AA	NN	AA	AA	AA	AA	AA
Mt	178236	A	T	AA	AA	AA	AA	AA	AA	AA	AA	AA	NN	AA	AA	AA	AA	AA	AA	NN	AA	NN	AA	AA	AA	NN	AA	AA	AA	AA	AA	AA	AA	AA	AA	AA	AA	NN	NN	TT	NN	AA	NN	AA	NN	NN	AA	AA	NN
Mt	180848	C	T	CC	CC	CC	CC	CC	CC	CC	CC	CC	CC	CC	CC	CC	CC	CC	CC	CC	CC	CC	CC	CC	CC	CC	CC	CC	CC	CC	CC	CC	CC	CC	CC	CC	CC	CC	CC	CC	CC	NN	CC	CC	CC	CC	CC	CC	CC
Mt	181070	C	T	CC	CC	CC	CC	CC	CC	CC	CC	CC	CC	CC	CC	CC	CC	CC	CC	CC	CC	NN	CC	CC	CC	CC	CC	CC	NN	CC	CC	CC	CC	CC	CC	CC	CC	CC	CC	NN	NN	NN	CC	CC	CC	CC	CC	CC	NN
Mt	181179	C	A	CC	CC	CC	CC	CC	CC	CC	CC	CC	CC	CC	CC	CC	CC	CC	CC	CC	CC	CC	CC	CC	CC	CC	CC	CC	CC	CC	CC	CC	CC	NN	CC	CC	CC	NN	CC	CC	NN	NN	CC	CC	CC	NN	CC	CC	NN
Mt	181435	C	T	CC	CC	CC	CC	CC	CC	CC	CC	CC	CC	CC	CC	CC	CC	CC	CC	CC	CC	CC	CC	CC	CC	NN	NN	CC	CC	CC	CC	CC	CC	CC	CC	CC	CC	CC	CC	CC	CC	CC	CC	CC	CC	NN	CC	CC	CC
Mt	182648	G	A	GG	GG	GG	GG	GG	NN	GG	GG	GG	GG	GG	GG	GG	GG	GG	GG	GG	GG	GG	GG	GG	GG	GG	GG	GG	GG	GG	GG	GG	NN	GG	GG	GG	NN	NN	NN	NN	NN	GG	GG	GG	GG	GG	GG	GG	GG
Mt	183531	T	A	TT	TT	TT	AA	TT	TT	TT	TT	TT	TT	TT	TT	TT	TT	TT	TT	TT	TT	TT	TT	TT	TT	NN	TT	TT	TT	TT	TT	TT	NN	TT	TT	TT	TT	TT	TT	NN	NN	TT	TT	TT	NN	TT	TT	TT	NN
Mt	183533	C	G	CC	CC	CC	GG	CC	CC	CC	CC	CC	CC	CC	CC	CC	CC	CC	CC	CC	CC	CC	CC	CC	CC	NN	CC	CC	CC	CC	CC	CC	NN	CC	CC	CC	CC	CC	CC	NN	NN	CC	CC	CC	NN	CC	CC	CC	NN
Mt	183605	C	T	CC	CC	CC	CC	CC	CC	CC	CC	CC	CC	CC	CC	CC	CC	CC	CC	CC	CC	CC	CC	CC	CC	CC	CC	CC	CC	CC	CC	CC	CC	CC	CC	CC	CC	CC	CC	NN	CC	TT	CC	CC	CC	CC	NN	CC	NN
Mt	183607	C	T	CC	CC	CC	CC	CC	CC	CC	NN	CC	CC	CC	CC	CC	CC	CC	CC	CC	CC	CC	CC	CC	CC	CC	CC	CC	CC	CC	CC	CC	CC	CC	CC	CC	CC	CC	CC	NN	CC	TT	CC	CC	CC	CC	NN	CC	NN
Mt	183656	A	C	AA	AA	AA	AA	AA	AA	AA	AA	AA	AA	AA	AA	AA	AA	AA	AA	AA	AA	AA	AA	AA	AA	AA	AA	AA	AA	AA	AA	NN	NN	AA	AA	AA	AA	AA	AA	AA	AA	NN	AA	AA	AA	AA	NN	AA	NN
Mt	184077	T	G	TT	TT	TT	TT	TT	TT	TT	TT	TT	TT	TT	TT	TT	TT	TT	TT	TT	TT	TT	TT	TT	TT	TT	TT	TT	TT	TT	TT	TT	NN	TT	NN	TT	TT	TT	TT	TT	TT	NN	TT	NN	TT	TT	NN	TT	TT
Mt	184459	T	A	TT	TT	TT	TT	TT	TT	TT	TT	TT	TT	TT	TT	TT	TT	TT	TT	TT	TT	TT	TT	TT	TT	TT	TT	TT	TT	TT	TT	TT	TT	TT	TT	TT	TT	TT	NN	NN	TT	TT	TT	TT	TT	TT	TT	TT	NN
Mt	184809	T	G	TT	TT	TT	TT	TT	TT	TT	TT	TT	TT	TT	TT	TT	TT	TT	TT	TT	TT	TT	TT	TT	TT	TT	TT	TT	TT	TT	TT	TT	GG	NN	TT	TT	GG	NN	TT	TT	TT	TT	TT	NN	TT	NN	TT	TT	TT
Mt	184898	C	T	CC	CC	CC	CC	CC	CC	CC	CC	CC	CC	CC	CC	CC	CC	CC	CC	CC	CC	CC	CC	CC	CC	NN	CC	CC	CC	CC	CC	CC	CC	CC	CC	CC	CC	NN	NN	CC	NN	CC	CC	NN	NN	NN	CC	CC	CC
Mt	184900	G	T	GG	GG	GG	GG	GG	GG	GG	GG	GG	GG	GG	GG	GG	GG	GG	GG	GG	GG	GG	GG	GG	GG	NN	GG	GG	GG	GG	GG	GG	GG	GG	GG	GG	GG	NN	NN	GG	NN	GG	GG	NN	NN	NN	GG	GG	GG
Mt	185001	G	A	GG	GG	GG	GG	GG	GG	GG	GG	GG	GG	GG	GG	GG	GG	GG	GG	GG	GG	GG	GG	GG	GG	GG	GG	GG	GG	GG	GG	GG	GG	GG	GG	GG	GG	GG	GG	GG	AA	GG	GG	GG	GG	NN	NN	GG	GG
Mt	186159	T	G	TT	TT	TT	TT	TT	TT	TT	TT	TT	TT	TT	TT	TT	TT	TT	TT	TT	TT	TT	TT	TT	TT	TT	TT	TT	TT	TT	NN	TT	NN	NN	TT	TT	TT	TT	NN	TT	NN	TT	NN	NN	TT	NN	TT	NN	TT
Mt	186187	G	T	GG	GG	GG	GG	GG	GG	NN	GG	GG	GG	GG	GG	GG	GG	GG	GG	GG	GG	GG	GG	GG	GG	GG	GG	GG	GG	GG	NN	GG	GG	GG	GG	NN	GG	NN	NN	NN	NN	GG	NN	GG	GG	NN	GG	GG	GG
Mt	187600	C	A	CC	CC	CC	CC	CC	CC	CC	CC	CC	CC	CC	CC	CC	CC	CC	CC	CC	CC	CC	CC	CC	CC	NN	CC	CC	CC	CC	CC	CC	CC	NN	CC	CC	CC	CC	NN	CC	CC	CC	CC	CC	CC	NN	CC	CC	CC
Mt	187788	T	G	TT	TT	TT	TT	TT	TT	TT	TT	TT	NN	TT	TT	TT	TT	TT	TT	TT	TT	TT	TT	TT	TT	TT	TT	TT	TT	TT	TT	TT	TT	NN	TT	TT	TT	TT	TT	TT	TT	TT	NN	NN	NN	TT	TT	TT	NN
Mt	187993	C	T	CC	CC	CC	CC	CC	CC	NN	CC	CC	CC	CC	CC	CC	CC	CC	CC	CC	CC	CC	CC	CC	CC	CC	CC	CC	CC	CC	CC	CC	CC	NN	CC	CC	CC	CC	CC	NN	NN	CC	CC	CC	CC	CC	CC	NN	NN
Mt	188477	C	A	CC	CC	CC	CC	CC	CC	CC	CC	NN	CC	CC	CC	CC	CC	CC	CC	CC	CC	CC	CC	CC	CC	CC	CC	CC	CC	CC	NN	CC	NN	CC	NN	CC	CC	CC	NN	CC	CC	CC	CC	CC	CC	NN	NN	NN	NN
Mt	189251	A	C	AA	AA	AA	AA	AA	NN	AA	AA	AA	AA	AA	AA	AA	AA	AA	AA	AA	AA	AA	AA	AA	AA	AA	AA	AA	AA	AA	NN	AA	AA	AA	AA	AA	AA	AA	AA	NN	NN	NN	AA	NN	NN	AA	AA	AA	NN
Mt	192469	T	G	TT	TT	TT	TT	TT	TT	NN	TT	TT	TT	TT	TT	TT	TT	TT	TT	TT	TT	TT	TT	TT	TT	TT	TT	TT	TT	TT	NN	TT	TT	TT	TT	TT	TT	TT	TT	NN	TT	NN	TT	TT	NN	NN	TT	TT	NN
Mt	192908	G	T	GG	GG	GG	GG	GG	GG	GG	GG	GG	GG	GG	GG	GG	GG	GG	GG	GG	NN	GG	GG	GG	GG	GG	NN	GG	GG	GG	GG	GG	NN	GG	GG	GG	GG	GG	GG	GG	GG	NN	NN	GG	GG	NN	GG	NN	GG
Mt	193156	G	T	GG	GG	GG	GG	GG	GG	GG	GG	GG	GG	GG	GG	GG	GG	GG	GG	GG	GG	GG	GG	GG	GG	GG	GG	GG	GG	GG	GG	GG	NN	GG	NN	GG	GG	GG	NN	GG	GG	NN	GG	GG	GG	NN	GG	NN	GG
Mt	193421	C	T	CC	CC	CC	CC	CC	CC	CC	CC	CC	CC	CC	CC	CC	CC	CC	CC	CC	CC	CC	CC	CC	CC	CC	CC	CC	CC	CC	CC	CC	NN	CC	CC	CC	CC	NN	CC	CC	NN	NN	CC	CC	NN	CC	CC	CC	CC
Mt	193833	C	T	CC	CC	CC	CC	CC	CC	NN	CC	CC	CC	CC	CC	CC	CC	CC	CC	CC	CC	CC	CC	CC	CC	CC	CC	CC	CC	CC	CC	CC	CC	CC	CC	CC	CC	CC	NN	CC	NN	CC	CC	CC	CC	CC	CC	CC	CC
Mt	195017	A	C	AA	AA	AA	AA	AA	AA	NN	AA	AA	NN	AA	AA	AA	AA	AA	AA	AA	AA	AA	AA	AA	AA	AA	AA	AA	AA	AA	AA	AA	AA	AA	NN	AA	AA	AA	NN	AA	NN	AA	NN	AA	NN	AA	AA	AA	AA
Mt	195539	C	T	CC	CC	CC	CC	CC	CC	CC	CC	CC	CC	CC	CC	CC	CC	CC	CC	CC	CC	CC	CC	CC	CC	NN	CC	CC	CC	CC	NN	CC	CC	CC	CC	CC	CC	CC	CC	NN	NN	CC	CC	CC	NN	NN	NN	NN	CC
Mt	199818	G	T	GG	GG	GG	GG	GG	GG	GG	GG	GG	GG	NN	GG	NN	GG	GG	GG	GG	GG	GG	GG	GG	GG	GG	GG	GG	GG	GG	GG	GG	GG	GG	NN	GG	GG	GG	GG	NN	NN	NN	GG	GG	GG	NN	GG	GG	GG
Mt	199827	C	T	CC	CC	CC	CC	CC	CC	CC	CC	CC	CC	NN	CC	CC	CC	CC	CC	CC	CC	CC	CC	CC	CC	CC	CC	CC	CC	CC	CC	CC	CC	CC	NN	CC	CC	CC	CC	NN	NN	NN	CC	CC	CC	NN	CC	CC	CC
Mt	199828	C	T	CC	CC	CC	CC	CC	CC	CC	CC	CC	CC	NN	CC	CC	CC	CC	CC	CC	CC	CC	CC	CC	CC	CC	CC	CC	CC	CC	CC	CC	CC	CC	NN	CC	CC	CC	CC	NN	NN	NN	CC	CC	CC	NN	CC	CC	CC
Mt	199835	C	T	CC	CC	CC	CC	CC	CC	CC	CC	CC	CC	CC	CC	CC	CC	CC	CC	CC	CC	CC	CC	CC	CC	CC	CC	CC	CC	CC	CC	CC	CC	CC	NN	CC	CC	CC	CC	NN	NN	NN	CC	CC	CC	NN	CC	CC	CC
Mt	199851	G	A	GG	GG	GG	GG	GG	GG	GG	GG	GG	GG	GG	GG	GG	GG	GG	GG	GG	GG	GG	GG	GG	GG	GG	GG	GG	GG	GG	GG	GG	GG	GG	GG	GG	GG	GG	GG	NN	NN	NN	GG	GG	GG	AA	GG	GG	GG
Mt	199965	G	T	GG	GG	GG	GG	GG	GG	GG	GG	GG	NN	NN	GG	GG	GG	GG	GG	GG	GG	GG	GG	GG	GG	GG	GG	GG	GG	GG	NN	GG	GG	GG	GG	GG	GG	GG	GG	NN	GG	NN	GG	GG	GG	NN	GG	NN	GG
Mt	200460	C	A	CC	CC	CC	CC	CC	NN	CC	CC	NN	CC	CC	CC	CC	CC	CC	CC	CC	CC	CC	CC	CC	CC	CC	CC	CC	CC	CC	CC	CC	CC	CC	CC	NN	CC	NN	CC	CC	CC	NN	CC	CC	CC	CC	CC	CC	NN
Mt	200559	A	C	AA	AA	AA	AA	AA	NN	AA	AA	AA	AA	AA	AA	AA	AA	AA	AA	AA	AA	AA	AA	AA	AA	AA	AA	AA	NN	AA	AA	AA	AA	NN	AA	NN	AA	NN	NN	NN	NN	AA	AA	NN	NN	AA	AA	NN	AA
Mt	200642	G	T	GG	GG	GG	GG	GG	GG	GG	GG	GG	GG	NN	GG	GG	GG	GG	GG	GG	GG	GG	GG	GG	NN	GG	GG	GG	GG	GG	NN	GG	NN	GG	NN	GG	GG	GG	GG	GG	NN	GG	GG	NN	NN	NN	GG	NN	GG
Mt	200643	G	T	GG	GG	GG	GG	GG	GG	GG	GG	GG	GG	NN	GG	GG	GG	GG	GG	GG	GG	GG	GG	GG	NN	GG	GG	GG	GG	GG	NN	GG	NN	GG	NN	GG	GG	GG	GG	GG	NN	GG	GG	NN	NN	NN	GG	NN	GG
Mt	200737	T	G	TT	TT	TT	TT	TT	TT	TT	TT	TT	TT	TT	TT	TT	TT	TT	TT	TT	TT	TT	TT	TT	TT	TT	TT	TT	TT	TT	TT	TT	TT	TT	TT	TT	TT	TT	NN	NN	NN	NN	NN	TT	TT	TT	TT	NN	NN
Mt	201295	A	G	AA	AA	AA	AA	AA	AA	AA	AA	AA	AA	AA	AA	AA	AA	AA	AA	AA	AA	AA	AA	AA	AA	AA	AA	AA	AA	AA	NN	AA	AA	NN	AA	AA	NN	AA	AA	AA	AA	AA	AA	NN	AA	AA	AA	NN	NN
Mt	201695	T	G	TT	TT	TT	TT	TT	TT	TT	TT	TT	TT	TT	TT	TT	TT	TT	TT	TT	TT	TT	TT	TT	TT	TT	TT	TT	TT	TT	TT	TT	TT	NN	TT	TT	TT	TT	TT	TT	TT	TT	TT	TT	TT	TT	TT	NN	TT
Mt	201719	T	G	TT	TT	TT	TT	TT	TT	TT	TT	TT	TT	TT	TT	TT	TT	TT	TT	TT	TT	TT	TT	TT	TT	TT	TT	TT	TT	TT	TT	TT	TT	NN	TT	TT	TT	TT	TT	TT	TT	TT	TT	NN	TT	TT	TT	NN	TT
Mt	201870	T	A	TT	TT	TT	TT	TT	NN	TT	TT	TT	TT	TT	TT	TT	TT	TT	TT	TT	TT	TT	TT	TT	TT	TT	TT	TT	TT	TT	TT	TT	TT	TT	TT	TT	TT	NN	NN	TT	TT	NN	TT	TT	NN	TT	TT	TT	TT
Mt	201871	T	A	TT	TT	TT	TT	TT	NN	TT	TT	TT	TT	TT	TT	TT	TT	TT	TT	TT	TT	TT	TT	TT	TT	TT	TT	TT	TT	TT	TT	TT	TT	TT	TT	TT	TT	NN	NN	TT	TT	NN	TT	TT	NN	TT	TT	TT	TT
Mt	202151	T	G	TT	TT	TT	TT	TT	TT	TT	TT	TT	TT	TT	TT	TT	TT	NN	TT	TT	TT	TT	TT	NN	TT	TT	TT	TT	TT	TT	TT	TT	TT	TT	TT	TT	TT	TT	TT	NN	TT	NN	TT	TT	TT	TT	TT	NN	TT
Mt	202434	C	A	CC	CC	CC	CC	CC	CC	CC	CC	CC	NN	CC	CC	CC	CC	CC	CC	CC	CC	CC	CC	CC	CC	CC	CC	CC	CC	CC	CC	CC	CC	CC	CC	CC	CC	NN	CC	CC	NN	CC	NN	NN	CC	NN	NN	CC	CC
Mt	202440	T	G	TT	TT	TT	TT	TT	TT	TT	TT	TT	NN	TT	TT	TT	TT	TT	TT	TT	TT	TT	TT	TT	TT	TT	TT	TT	TT	TT	TT	TT	TT	TT	TT	TT	TT	NN	TT	TT	NN	TT	NN	NN	TT	NN	NN	TT	TT
Mt	202559	A	C	AA	AA	CC	AA	AA	NN	AA	AA	AA	AA	AA	AA	AA	AA	AA	AA	AA	AA	AA	AA	AA	AA	AA	NN	AA	AA	AA	NN	AA	AA	AA	CC	AA	AA	NN	AA	AA	AA	NN	NN	AA	NN	AA	AA	NN	AA
Mt	202659	T	A	TT	TT	TT	TT	TT	TT	TT	TT	TT	TT	TT	TT	TT	TT	TT	TT	NN	TT	NN	TT	TT	TT	TT	TT	TT	TT	TT	TT	TT	NN	TT	TT	TT	TT	TT	NN	TT	NN	TT	NN	TT	NN	NN	NN	NN	NN
Mt	203035	C	T	CC	CC	CC	CC	CC	NN	CC	CC	CC	CC	CC	CC	CC	CC	CC	CC	CC	CC	CC	CC	CC	CC	CC	CC	CC	CC	CC	CC	CC	CC	CC	CC	CC	CC	CC	NN	CC	NN	NN	NN	CC	NN	CC	CC	CC	NN
Mt	203081	A	T	AA	AA	AA	AA	AA	AA	AA	AA	AA	AA	AA	AA	AA	AA	AA	AA	AA	AA	AA	AA	AA	AA	AA	NN	AA	AA	AA	AA	AA	AA	AA	AA	AA	AA	NN	NN	NN	NN	NN	NN	NN	NN	AA	NN	AA	AA
Mt	203408	C	A	CC	CC	CC	CC	CC	CC	CC	CC	CC	NN	CC	CC	CC	CC	CC	CC	CC	CC	CC	CC	CC	CC	CC	CC	CC	CC	CC	NN	CC	CC	CC	NN	NN	CC	NN	NN	CC	NN	NN	CC	CC	NN	CC	CC	CC	CC
Mt	203977	C	A	CC	CC	CC	CC	CC	CC	CC	CC	CC	CC	CC	CC	CC	CC	CC	CC	CC	CC	CC	CC	CC	CC	CC	CC	CC	CC	CC	CC	NN	NN	NN	NN	CC	CC	CC	NN	NN	NN	NN	NN	NN	CC	NN	NN	NN	NN
Mt	205673	C	T	CC	CC	CC	CC	CC	CC	NN	CC	CC	CC	CC	CC	CC	CC	CC	CC	CC	CC	CC	CC	CC	CC	CC	CC	CC	CC	CC	NN	CC	NN	CC	CC	CC	CC	NN	CC	CC	NN	CC	CC	NN	CC	CC	CC	CC	CC
Mt	205677	G	A	GG	GG	GG	GG	GG	GG	NN	GG	GG	GG	GG	GG	GG	GG	GG	GG	GG	GG	GG	GG	GG	GG	GG	GG	GG	GG	GG	NN	GG	NN	GG	GG	GG	GG	NN	GG	GG	NN	GG	GG	NN	GG	GG	GG	GG	GG
Mt	205685	G	A	GG	GG	GG	GG	GG	GG	GG	GG	GG	GG	GG	GG	GG	GG	GG	GG	GG	GG	GG	GG	GG	GG	GG	GG	GG	GG	GG	NN	GG	NN	GG	GG	GG	GG	GG	GG	GG	NN	GG	NN	NN	GG	GG	GG	GG	GG
Mt	205694	G	A	GG	GG	GG	GG	GG	GG	GG	GG	GG	GG	GG	GG	GG	GG	GG	GG	GG	GG	GG	GG	GG	GG	GG	GG	GG	GG	GG	NN	GG	NN	GG	GG	GG	GG	GG	GG	GG	NN	GG	NN	GG	GG	GG	GG	GG	GG
Mt	205697	G	A	GG	GG	GG	GG	GG	GG	GG	GG	GG	GG	GG	GG	GG	GG	GG	GG	GG	GG	GG	GG	GG	GG	GG	GG	GG	GG	GG	GG	NN	NN	GG	GG	GG	GG	GG	GG	GG	NN	GG	NN	GG	GG	GG	GG	GG	GG
Mt	205710	C	T	CC	CC	CC	CC	CC	CC	CC	CC	CC	CC	CC	CC	CC	CC	CC	CC	CC	CC	CC	CC	CC	CC	CC	CC	CC	CC	CC	CC	CC	NN	CC	NN	CC	CC	CC	CC	CC	NN	CC	NN	CC	CC	CC	CC	CC	CC
Mt	205920	G	A	GG	GG	GG	GG	GG	GG	GG	GG	GG	GG	GG	GG	GG	GG	GG	GG	GG	GG	NN	GG	GG	GG	NN	GG	GG	GG	GG	GG	GG	GG	GG	GG	GG	GG	NN	NN	NN	NN	GG	GG	NN	NN	NN	GG	NN	GG
Mt	206154	T	A	TT	TT	TT	TT	TT	TT	TT	TT	TT	TT	TT	TT	TT	TT	TT	TT	TT	TT	TT	TT	TT	TT	TT	TT	TT	TT	TT	NN	TT	NN	TT	TT	TT	TT	NN	TT	TT	TT	TT	NN	TT	TT	TT	TT	NN	TT
Mt	206158	T	C	TT	TT	TT	TT	TT	TT	TT	TT	TT	TT	TT	TT	TT	TT	TT	TT	TT	TT	TT	TT	TT	TT	TT	TT	TT	TT	TT	NN	TT	NN	TT	TT	TT	TT	NN	TT	TT	TT	TT	NN	TT	TT	TT	TT	NN	TT
Mt	207876	C	T	CC	CC	CC	CC	CC	NN	CC	CC	NN	CC	CC	CC	CC	CC	CC	CC	CC	CC	NN	CC	CC	CC	CC	CC	CC	CC	CC	CC	CC	NN	CC	CC	CC	CC	NN	CC	CC	NN	NN	CC	NN	CC	CC	CC	NN	CC
Mt	208090	T	C	TT	TT	TT	TT	TT	TT	TT	TT	TT	TT	NN	TT	TT	TT	TT	TT	TT	TT	TT	TT	TT	TT	NN	TT	TT	TT	TT	TT	TT	TT	TT	TT	TT	TT	NN	TT	NN	TT	NN	TT	NN	TT	NN	TT	TT	TT
Mt	208147	G	A	GG	GG	GG	GG	GG	NN	GG	GG	GG	AA	GG	GG	GG	GG	GG	GG	GG	GG	GG	GG	GG	GG	GG	GG	GG	GG	GG	GG	GG	NN	NN	GG	GG	GG	NN	NN	GG	GG	NN	GG	NN	GG	GG	NN	GG	GG
Mt	208658	A	C	AA	AA	AA	AA	AA	NN	AA	AA	AA	AA	AA	AA	AA	AA	AA	AA	AA	AA	AA	AA	AA	AA	AA	AA	AA	AA	AA	AA	AA	AA	AA	AA	AA	AA	AA	AA	NN	NN	NN	AA	AA	AA	AA	AA	NN	AA
Mt	209134	G	T	GG	GG	GG	TT	GG	GG	GG	GG	GG	GG	GG	GG	GG	GG	GG	GG	GG	GG	GG	GG	GG	GG	GG	GG	GG	GG	GG	GG	GG	GG	GG	GG	GG	GG	NN	GG	NN	NN	NN	GG	GG	GG	GG	GG	NN	NN
Mt	210045	C	T	CC	CC	CC	CC	CC	CC	CC	CC	CC	CC	CC	CC	CC	CC	CC	CC	CC	CC	CC	CC	CC	CC	CC	CC	CC	CC	CC	CC	CC	CC	CC	CC	CC	CC	CC	NN	NN	NN	NN	CC	NN	NN	NN	CC	CC	CC
Mt	210164	A	G	AA	AA	AA	AA	AA	AA	AA	AA	AA	AA	NN	AA	AA	AA	AA	AA	AA	AA	AA	AA	AA	AA	AA	AA	AA	AA	AA	NN	AA	NN	AA	NN	AA	AA	AA	AA	AA	AA	NN	AA	AA	AA	AA	AA	NN	AA
Mt	210537	C	T	CC	CC	CC	CC	CC	CC	CC	CC	CC	CC	CC	CC	CC	CC	CC	CC	CC	CC	CC	CC	CC	CC	CC	CC	CC	CC	CC	CC	CC	CC	NN	NN	CC	CC	NN	CC	CC	CC	NN	CC	CC	CC	CC	CC	CC	CC
Mt	210742	T	G	TT	TT	TT	TT	TT	TT	TT	TT	NN	TT	TT	TT	TT	TT	TT	TT	TT	TT	TT	TT	TT	TT	TT	TT	TT	TT	TT	NN	TT	TT	TT	NN	TT	TT	TT	TT	TT	TT	NN	TT	NN	TT	NN	TT	NN	NN
Mt	210787	A	T	AA	AA	AA	AA	AA	AA	AA	AA	NN	AA	AA	AA	AA	AA	AA	AA	AA	AA	AA	AA	AA	AA	NN	AA	AA	AA	AA	AA	AA	AA	AA	NN	AA	AA	AA	AA	AA	AA	NN	AA	NN	NN	AA	AA	NN	AA
Mt	211288	G	T	GG	GG	GG	GG	GG	GG	GG	GG	GG	GG	GG	GG	GG	GG	GG	GG	GG	GG	GG	GG	GG	GG	NN	GG	GG	GG	GG	GG	GG	NN	NN	GG	GG	GG	NN	GG	GG	NN	GG	GG	NN	GG	GG	GG	NN	NN
Mt	213516	G	T	GG	GG	GG	GG	GG	GG	GG	GG	NN	GG	GG	GG	GG	GG	GG	GG	GG	GG	GG	GG	GG	GG	GG	GG	GG	GG	GG	GG	NN	GG	GG	GG	GG	GG	NN	GG	NN	NN	GG	GG	NN	NN	GG	GG	NN	NN
Mt	214132	C	T	CC	CC	CC	CC	CC	CC	NN	CC	CC	CC	CC	CC	CC	CC	CC	CC	CC	CC	NN	CC	CC	CC	CC	NN	CC	CC	CC	CC	CC	NN	NN	CC	CC	CC	CC	CC	CC	CC	NN	CC	NN	CC	CC	CC	NN	CC
Mt	214907	C	T	CC	CC	CC	CC	CC	CC	CC	CC	CC	CC	NN	CC	CC	CC	CC	CC	CC	CC	CC	CC	CC	CC	CC	CC	CC	CC	CC	CC	CC	NN	CC	CC	CC	CC	CC	NN	NN	NN	NN	CC	NN	NN	NN	CC	NN	NN
Mt	215470	A	T	AA	AA	AA	AA	AA	AA	AA	AA	AA	AA	AA	AA	AA	AA	AA	AA	NN	AA	AA	AA	AA	AA	AA	AA	AA	AA	AA	AA	AA	NN	AA	AA	AA	AA	NN	AA	AA	AA	NN	NN	NN	AA	AA	AA	NN	AA
Mt	215701	A	C	AA	AA	AA	AA	AA	NN	NN	AA	NN	AA	AA	AA	AA	AA	AA	AA	AA	AA	AA	AA	AA	AA	AA	AA	AA	AA	AA	AA	AA	NN	AA	AA	AA	AA	AA	AA	AA	AA	AA	AA	AA	AA	NN	AA	NN	AA
Mt	215702	T	A	TT	TT	TT	TT	TT	NN	NN	TT	NN	TT	TT	TT	TT	TT	TT	TT	TT	TT	TT	TT	TT	TT	TT	TT	TT	TT	TT	TT	TT	NN	TT	TT	TT	TT	TT	TT	TT	TT	TT	TT	TT	TT	NN	TT	NN	TT
Mt	218214	A	G	AA	AA	AA	AA	AA	AA	AA	AA	AA	NN	AA	AA	AA	AA	AA	AA	AA	AA	AA	AA	AA	AA	AA	AA	AA	AA	AA	NN	AA	NN	AA	NN	AA	AA	AA	AA	AA	NN	NN	AA	AA	NN	NN	AA	AA	NN
Mt	218258	T	A	TT	TT	TT	TT	TT	TT	NN	TT	TT	TT	TT	TT	TT	TT	TT	TT	TT	TT	TT	TT	TT	TT	TT	TT	TT	TT	NN	NN	TT	TT	TT	TT	TT	TT	TT	TT	NN	NN	NN	TT	TT	TT	TT	TT	NN	TT
Mt	218413	A	T	AA	AA	AA	AA	AA	AA	AA	AA	AA	AA	AA	AA	AA	AA	AA	AA	AA	NN	AA	AA	AA	AA	AA	AA	AA	AA	AA	AA	AA	AA	NN	AA	NN	AA	AA	AA	AA	NN	NN	AA	NN	AA	AA	AA	NN	AA
Mt	218417	A	T	AA	AA	AA	AA	AA	AA	AA	AA	AA	AA	AA	AA	AA	AA	AA	AA	AA	NN	AA	AA	AA	AA	AA	AA	AA	AA	AA	AA	AA	AA	AA	AA	NN	AA	AA	AA	AA	NN	NN	AA	NN	AA	AA	AA	NN	AA
Mt	218418	T	A	TT	TT	TT	TT	TT	TT	TT	TT	TT	TT	TT	TT	TT	TT	TT	TT	TT	NN	TT	TT	TT	TT	TT	TT	TT	TT	TT	TT	TT	TT	TT	TT	NN	TT	TT	TT	TT	NN	NN	TT	NN	TT	TT	TT	NN	TT
Mt	218440	C	T	CC	CC	CC	CC	CC	CC	CC	CC	CC	CC	CC	CC	CC	CC	CC	CC	CC	CC	CC	CC	CC	CC	CC	CC	CC	CC	CC	CC	CC	CC	CC	CC	CC	CC	CC	CC	CC	CC	NN	CC	NN	CC	CC	CC	NN	NN
Mt	219917	C	A	CC	CC	AA	CC	CC	CC	CC	CC	CC	CC	CC	CC	CC	CC	CC	CC	CC	CC	CC	CC	CC	CC	CC	CC	CC	CC	CC	AA	CC	NN	CC	AA	CC	CC	NN	CC	CC	CC	NN	CC	CC	NN	NN	CC	NN	CC
Mt	220247	G	T	GG	GG	GG	GG	GG	GG	GG	GG	GG	GG	GG	GG	GG	GG	GG	GG	GG	GG	GG	GG	GG	GG	GG	GG	GG	GG	GG	GG	NN	NN	GG	NN	GG	GG	GG	GG	NN	NN	GG	NN	GG	GG	GG	GG	GG	NN
Mt	221267	C	A	CC	CC	CC	CC	CC	CC	CC	CC	CC	CC	CC	CC	CC	CC	CC	CC	NN	NN	CC	CC	CC	CC	CC	CC	CC	CC	CC	CC	NN	CC	CC	CC	CC	CC	NN	CC	CC	NN	AA	NN	NN	CC	CC	CC	CC	CC
Mt	223101	C	T	CC	CC	CC	CC	CC	NN	CC	CC	CC	CC	CC	CC	NN	CC	CC	CC	CC	CC	CC	CC	CC	CC	CC	CC	CC	CC	CC	CC	NN	NN	NN	NN	CC	NN	NN	NN	CC	NN	CC	CC	NN	CC	CC	CC	NN	NN
Mt	226126	C	G	CC	CC	CC	CC	CC	CC	CC	CC	CC	CC	CC	CC	CC	CC	CC	CC	CC	CC	CC	CC	CC	CC	NN	CC	CC	CC	CC	CC	CC	NN	CC	CC	CC	CC	NN	CC	NN	CC	CC	NN	CC	CC	CC	CC	NN	CC
Mt	226128	T	A	TT	TT	TT	TT	TT	TT	TT	TT	TT	TT	TT	TT	TT	TT	TT	TT	TT	TT	TT	TT	TT	TT	NN	TT	TT	TT	TT	TT	TT	NN	TT	TT	TT	TT	NN	TT	NN	TT	TT	NN	TT	TT	TT	TT	NN	TT
Mt	226148	T	C	TT	TT	TT	TT	TT	TT	TT	TT	TT	TT	TT	TT	TT	TT	TT	TT	TT	TT	TT	TT	TT	NN	TT	TT	TT	TT	TT	TT	TT	TT	TT	TT	TT	TT	NN	TT	TT	NN	TT	TT	TT	TT	NN	TT	NN	NN
Mt	226156	A	C	AA	AA	AA	AA	AA	AA	AA	AA	AA	AA	AA	AA	AA	AA	AA	AA	AA	AA	AA	AA	AA	NN	AA	AA	AA	AA	AA	AA	AA	AA	AA	AA	AA	AA	NN	AA	AA	NN	AA	AA	AA	AA	AA	AA	NN	NN
Mt	226180	A	C	AA	AA	AA	AA	AA	NN	AA	AA	AA	AA	AA	AA	AA	AA	AA	AA	AA	NN	AA	AA	AA	AA	AA	AA	AA	AA	NN	AA	AA	AA	AA	AA	AA	AA	NN	NN	AA	NN	NN	AA	AA	AA	AA	AA	NN	AA
Mt	226235	G	T	GG	GG	GG	GG	GG	GG	GG	GG	GG	GG	GG	GG	GG	GG	GG	GG	GG	NN	GG	GG	GG	GG	NN	GG	GG	GG	GG	GG	GG	GG	GG	GG	GG	GG	NN	GG	NN	GG	GG	GG	GG	GG	NN	GG	NN	GG
Mt	226355	C	G	CC	CC	CC	CC	CC	CC	CC	CC	CC	CC	CC	CC	CC	CC	CC	CC	CC	CC	NN	CC	CC	CC	NN	CC	CC	CC	NN	NN	CC	CC	CC	CC	CC	CC	NN	CC	CC	NN	CC	CC	CC	NN	CC	NN	CC	NN
Mt	226443	G	A	GG	GG	GG	GG	GG	NN	GG	GG	GG	GG	GG	GG	GG	GG	GG	GG	GG	GG	GG	GG	GG	GG	GG	GG	GG	GG	GG	GG	GG	NN	NN	NN	GG	GG	NN	NN	GG	GG	GG	GG	NN	NN	NN	GG	NN	NN
Mt	226501	G	A	GG	GG	GG	GG	GG	GG	GG	GG	GG	GG	GG	GG	GG	GG	GG	GG	GG	GG	GG	GG	GG	GG	GG	GG	GG	GG	GG	GG	GG	NN	GG	NN	GG	GG	NN	GG	GG	GG	NN	GG	GG	GG	GG	GG	NN	NN
Mt	226513	C	T	CC	CC	CC	CC	CC	CC	CC	CC	CC	CC	NN	CC	CC	CC	CC	CC	CC	CC	CC	CC	CC	CC	CC	CC	CC	CC	CC	CC	CC	NN	CC	NN	CC	CC	CC	CC	CC	CC	NN	CC	CC	CC	CC	CC	NN	NN
Mt	226517	G	A	GG	GG	GG	GG	GG	GG	GG	GG	GG	GG	NN	GG	GG	GG	GG	GG	GG	GG	GG	GG	GG	GG	GG	GG	GG	GG	GG	GG	GG	GG	GG	NN	GG	GG	GG	GG	GG	GG	NN	GG	GG	GG	GG	GG	NN	NN
Mt	228408	T	A	TT	TT	TT	AA	TT	TT	TT	TT	TT	NN	TT	TT	TT	TT	TT	TT	TT	TT	TT	TT	TT	TT	TT	TT	TT	TT	TT	TT	TT	TT	TT	TT	TT	TT	TT	TT	TT	TT	NN	NN	TT	TT	NN	TT	TT	TT
Mt	229160	G	T	GG	GG	GG	GG	GG	GG	GG	GG	GG	NN	GG	GG	GG	GG	GG	GG	GG	GG	GG	GG	GG	GG	GG	GG	GG	GG	GG	GG	GG	NN	GG	GG	GG	GG	NN	GG	TT	NN	GG	GG	GG	GG	GG	GG	GG	GG
Mt	229909	A	C	AA	AA	CC	NN	AA	AA	AA	AA	AA	NN	AA	AA	AA	AA	AA	AA	AA	AA	AA	AA	AA	AA	AA	AA	AA	AA	AA	AA	AA	AA	AA	NN	AA	AA	NN	NN	NN	AA	NN	AA	AA	AA	AA	AA	AA	AA
Mt	230223	G	A	GG	GG	GG	GG	GG	NN	GG	GG	GG	GG	GG	GG	GG	GG	GG	GG	GG	GG	GG	GG	GG	GG	GG	GG	GG	GG	GG	GG	GG	NN	GG	GG	GG	GG	NN	GG	NN	NN	NN	GG	NN	GG	NN	NN	GG	NN
Mt	230315	A	C	AA	AA	AA	AA	AA	NN	AA	AA	AA	AA	AA	AA	AA	AA	AA	AA	AA	AA	AA	AA	AA	AA	AA	AA	AA	AA	AA	AA	AA	NN	NN	AA	AA	AA	NN	NN	NN	AA	NN	AA	AA	NN	AA	AA	AA	AA
Mt	231158	C	T	CC	CC	CC	CC	CC	NN	CC	CC	CC	CC	CC	CC	CC	CC	CC	CC	CC	CC	CC	NN	CC	CC	CC	CC	CC	CC	CC	CC	CC	CC	CC	CC	CC	CC	CC	CC	CC	NN	NN	CC	CC	CC	NN	CC	NN	NN
Mt	231646	A	C	AA	AA	AA	AA	AA	NN	AA	NN	AA	AA	AA	AA	AA	AA	AA	AA	AA	NN	NN	AA	AA	AA	AA	AA	AA	AA	AA	AA	NN	AA	NN	AA	AA	AA	NN	NN	NN	NN	NN	NN	AA	AA	AA	NN	AA	NN
Mt	231647	G	A	GG	GG	GG	GG	GG	NN	GG	NN	GG	GG	GG	GG	GG	GG	GG	GG	GG	NN	NN	GG	GG	GG	GG	GG	GG	GG	GG	GG	NN	GG	NN	GG	GG	GG	NN	NN	NN	NN	NN	NN	GG	GG	GG	NN	GG	NN
Mt	231661	T	G	TT	TT	TT	TT	TT	NN	TT	NN	TT	TT	TT	TT	TT	TT	TT	TT	TT	NN	NN	TT	TT	TT	TT	TT	TT	TT	TT	TT	NN	TT	NN	TT	TT	TT	NN	NN	NN	NN	NN	NN	TT	TT	TT	NN	TT	NN
Mt	232151	C	A	CC	CC	CC	CC	CC	CC	CC	CC	CC	CC	NN	AA	CC	CC	CC	CC	CC	CC	CC	CC	CC	CC	CC	CC	CC	CC	CC	CC	CC	NN	CC	CC	CC	CC	CC	NN	NN	NN	NN	CC	NN	CC	CC	NN	CC	NN
Mt	232240	A	C	AA	AA	AA	AA	AA	AA	NN	AA	AA	AA	NN	AA	AA	AA	AA	AA	AA	AA	AA	NN	AA	AA	AA	AA	AA	AA	NN	NN	AA	NN	AA	NN	NN	AA	AA	NN	NN	NN	NN	AA	NN	NN	NN	NN	NN	NN
Mt	232920	C	G	CC	CC	CC	CC	CC	CC	CC	CC	CC	CC	CC	CC	CC	CC	CC	CC	CC	CC	CC	CC	CC	CC	CC	CC	CC	CC	CC	NN	CC	CC	CC	CC	CC	CC	CC	CC	CC	NN	CC	CC	NN	NN	NN	NN	NN	CC
Mt	232952	G	A	GG	GG	GG	GG	GG	GG	NN	GG	GG	GG	GG	GG	GG	GG	GG	GG	GG	GG	GG	GG	GG	GG	GG	GG	GG	GG	GG	GG	GG	NN	GG	NN	GG	GG	GG	GG	GG	NN	AA	GG	NN	NN	GG	NN	GG	NN
Mt	233397	A	C	AA	AA	AA	NN	AA	AA	AA	AA	AA	AA	AA	AA	AA	AA	AA	AA	AA	AA	AA	AA	AA	AA	NN	AA	AA	AA	AA	AA	AA	NN	NN	AA	NN	AA	AA	AA	NN	NN	AA	AA	NN	AA	NN	AA	NN	AA
Mt	233404	T	G	TT	TT	TT	NN	TT	TT	TT	TT	TT	TT	NN	TT	TT	TT	TT	TT	TT	TT	TT	TT	TT	TT	NN	TT	TT	TT	TT	TT	TT	TT	NN	TT	NN	TT	TT	TT	NN	NN	TT	TT	NN	TT	NN	TT	NN	TT
Mt	236636	C	T	CC	CC	CC	CC	CC	CC	CC	CC	CC	CC	CC	CC	CC	CC	CC	CC	CC	CC	NN	CC	CC	CC	CC	CC	CC	CC	CC	CC	CC	CC	CC	CC	CC	CC	NN	CC	NN	CC	CC	CC	CC	NN	CC	CC	NN	NN
Mt	237139	C	A	CC	CC	CC	CC	CC	NN	CC	CC	CC	CC	NN	CC	CC	CC	CC	CC	NN	CC	NN	CC	NN	CC	CC	CC	CC	NN	CC	NN	CC	CC	CC	NN	CC	CC	CC	NN	NN	NN	NN	CC	CC	NN	CC	CC	CC	CC
Mt	237359	C	T	CC	CC	CC	CC	CC	NN	CC	CC	CC	CC	CC	CC	CC	CC	CC	CC	CC	NN	CC	CC	CC	CC	CC	CC	CC	CC	CC	NN	CC	CC	NN	CC	CC	CC	CC	CC	CC	NN	CC	CC	CC	CC	CC	CC	NN	CC
Mt	238999	G	A	GG	GG	GG	GG	GG	NN	GG	GG	NN	GG	NN	GG	GG	GG	GG	GG	NN	GG	GG	GG	GG	GG	NN	NN	GG	GG	GG	NN	GG	GG	GG	GG	GG	GG	NN	NN	GG	NN	NN	GG	NN	GG	NN	NN	NN	GG
Mt	239389	G	A	GG	GG	GG	GG	GG	GG	NN	GG	GG	GG	GG	GG	GG	GG	GG	GG	GG	GG	GG	GG	NN	GG	NN	NN	GG	GG	GG	GG	GG	NN	GG	GG	GG	GG	NN	NN	GG	NN	GG	GG	NN	NN	NN	GG	GG	GG
Mt	240319	C	T	CC	CC	CC	CC	CC	CC	NN	CC	NN	CC	NN	CC	CC	CC	CC	CC	CC	CC	CC	NN	CC	NN	NN	CC	CC	NN	CC	CC	CC	NN	CC	CC	CC	CC	CC	CC	NN	NN	NN	CC	CC	NN	NN	NN	CC	NN
Mt	241387	C	A	CC	CC	AA	AA	CC	CC	CC	CC	CC	CC	CC	CC	CC	CC	CC	CC	CC	CC	CC	CC	CC	CC	CC	CC	CC	CC	CC	NN	CC	CC	CC	NN	CC	NN	CC	CC	CC	NN	NN	CC	CC	CC	NN	NN	NN	NN
Mt	242115	C	T	CC	CC	CC	CC	CC	CC	CC	CC	CC	CC	CC	CC	CC	CC	CC	CC	CC	CC	CC	CC	NN	CC	NN	CC	CC	CC	CC	CC	CC	NN	NN	CC	CC	CC	CC	CC	CC	NN	NN	NN	NN	CC	NN	CC	NN	CC
Mt	242156	T	C	TT	TT	TT	TT	TT	TT	TT	TT	TT	TT	TT	TT	TT	TT	TT	TT	NN	TT	TT	TT	TT	TT	NN	TT	TT	TT	NN	TT	TT	NN	TT	TT	TT	TT	NN	TT	TT	NN	NN	TT	NN	NN	NN	TT	TT	NN
Mt	244192	C	T	CC	CC	CC	CC	CC	CC	NN	CC	CC	CC	CC	CC	CC	CC	CC	CC	CC	CC	CC	CC	CC	CC	NN	CC	CC	CC	CC	NN	CC	CC	NN	NN	CC	CC	CC	CC	NN	CC	NN	CC	TT	NN	NN	NN	CC	CC
Mt	244771	G	A	GG	GG	NN	GG	GG	NN	GG	GG	GG	GG	GG	GG	GG	GG	GG	GG	NN	GG	GG	GG	GG	GG	NN	GG	GG	GG	GG	NN	NN	NN	GG	NN	NN	GG	GG	GG	GG	NN	GG	GG	GG	NN	NN	GG	NN	GG
Mt	244774	G	T	GG	GG	NN	GG	GG	NN	GG	GG	GG	GG	GG	GG	GG	GG	GG	GG	NN	GG	GG	GG	GG	GG	NN	GG	GG	GG	GG	NN	NN	NN	GG	NN	NN	GG	GG	GG	GG	NN	GG	GG	GG	NN	NN	GG	NN	GG
Mt	244817	T	G	TT	TT	NN	TT	TT	TT	TT	NN	NN	TT	TT	TT	TT	TT	TT	TT	TT	TT	TT	TT	TT	TT	NN	TT	TT	TT	TT	NN	NN	TT	NN	NN	TT	TT	TT	NN	TT	NN	TT	TT	TT	TT	NN	TT	NN	TT
Mt	250157	C	T	CC	NN	NN	NN	CC	NN	NN	NN	NN	NN	NN	NN	NN	NN	NN	NN	NN	NN	NN	NN	NN	NN	NN	NN	NN	NN	NN	NN	NN	NN	NN	NN	NN	NN	NN	NN	NN	NN	NN	NN	NN	NN	NN	NN	NN	NN
Mt	250184	T	G	TT	NN	NN	NN	TT	NN	NN	NN	NN	NN	NN	NN	NN	NN	NN	NN	NN	NN	NN	NN	NN	NN	NN	NN	NN	NN	NN	NN	NN	NN	NN	NN	NN	NN	NN	NN	NN	NN	NN	NN	NN	NN	NN	NN	NN	NN
Mt	250279	C	A	AA	NN	NN	NN	CC	CC	CC	CC	CC	AA	AA	CC	NN	NN	AA	AA	CC	NN	NN	NN	AA	AA	CC	CC	AA	NN	NN	NN	NN	NN	NN	NN	NN	NN	NN	NN	NN	NN	NN	AA	NN	NN	NN	NN	NN	NN
Mt	250283	G	T	GG	NN	NN	NN	GG	GG	GG	GG	GG	GG	GG	GG	GG	NN	GG	GG	GG	NN	NN	GG	GG	GG	GG	GG	GG	NN	GG	NN	NN	NN	NN	NN	NN	NN	NN	NN	NN	NN	NN	GG	NN	NN	NN	NN	NN	NN
Mt	250300	A	C	AA	NN	NN	NN	AA	AA	AA	AA	AA	AA	AA	AA	AA	NN	AA	AA	AA	NN	NN	AA	AA	AA	AA	AA	AA	NN	AA	NN	AA	NN	NN	NN	AA	AA	NN	NN	NN	NN	NN	AA	NN	AA	NN	NN	AA	NN
Mt	250315	C	A	CC	NN	NN	NN	CC	CC	CC	CC	CC	CC	CC	CC	CC	NN	CC	CC	CC	CC	NN	CC	CC	CC	CC	CC	CC	NN	CC	CC	CC	NN	NN	NN	CC	CC	NN	NN	NN	CC	NN	CC	NN	CC	CC	NN	CC	NN
Mt	250320	T	G	TT	NN	NN	NN	TT	TT	TT	TT	TT	TT	TT	TT	TT	NN	TT	TT	TT	TT	TT	TT	TT	TT	TT	TT	TT	NN	TT	TT	TT	NN	NN	NN	TT	TT	NN	NN	NN	TT	NN	TT	NN	TT	TT	NN	TT	NN
Mt	250324	T	G	TT	NN	NN	NN	TT	TT	TT	TT	TT	TT	TT	TT	TT	NN	TT	TT	TT	TT	TT	TT	TT	TT	TT	TT	TT	NN	TT	TT	TT	NN	NN	TT	TT	TT	NN	TT	NN	TT	NN	TT	NN	TT	TT	NN	TT	TT
Mt	250349	C	A	CC	NN	NN	NN	CC	CC	CC	CC	NN	CC	CC	CC	CC	NN	CC	CC	NN	CC	CC	CC	CC	CC	CC	CC	CC	NN	CC	NN	CC	CC	NN	CC	CC	CC	NN	CC	NN	CC	NN	CC	NN	CC	CC	NN	CC	NN
Mt	250356	G	T	GG	NN	NN	NN	GG	GG	GG	GG	NN	GG	GG	GG	GG	NN	GG	GG	NN	GG	GG	GG	GG	GG	GG	GG	GG	GG	GG	NN	GG	GG	NN	NN	GG	GG	NN	GG	NN	GG	NN	GG	NN	GG	GG	NN	GG	GG
Mt	250368	C	G	CC	NN	NN	NN	CC	CC	NN	CC	NN	NN	CC	CC	CC	NN	CC	CC	NN	CC	CC	CC	CC	CC	CC	CC	CC	CC	CC	NN	CC	NN	CC	NN	CC	CC	NN	CC	NN	CC	NN	CC	NN	NN	CC	NN	NN	CC
Mt	250496	A	C	AA	NN	NN	NN	AA	NN	NN	AA	NN	AA	AA	AA	NN	AA	AA	AA	NN	NN	AA	AA	AA	AA	AA	AA	AA	AA	AA	AA	AA	AA	AA	NN	AA	AA	NN	NN	NN	NN	AA	AA	NN	AA	AA	AA	AA	NN
Mt	251734	A	T	AA	NN	NN	NN	AA	NN	NN	NN	NN	AA	AA	AA	NN	AA	AA	AA	TT	AA	AA	AA	AA	AA	AA	NN	AA	AA	AA	TT	AA	NN	AA	NN	AA	AA	NN	NN	NN	NN	AA	AA	AA	AA	NN	AA	TT	AA
Mt	252403	G	T	GG	NN	NN	NN	GG	GG	GG	GG	GG	GG	GG	GG	GG	GG	GG	GG	GG	GG	GG	GG	GG	GG	GG	GG	GG	GG	GG	NN	NN	NN	GG	NN	GG	GG	GG	NN	GG	GG	GG	GG	GG	GG	GG	NN	NN	NN
Mt	252616	C	A	CC	NN	NN	NN	CC	CC	AA	NN	NN	CC	CC	CC	CC	CC	CC	CC	NN	CC	CC	CC	CC	NN	CC	CC	CC	CC	CC	AA	CC	CC	CC	NN	CC	CC	CC	CC	CC	CC	CC	NN	CC	CC	CC	CC	AA	NN
Mt	253544	A	C	AA	NN	NN	NN	AA	NN	CC	AA	NN	AA	AA	AA	AA	AA	AA	AA	CC	AA	NN	AA	AA	AA	NN	AA	AA	AA	AA	CC	NN	NN	NN	NN	AA	NN	NN	NN	AA	AA	NN	AA	NN	NN	AA	AA	NN	NN
Mt	253981	A	T	AA	NN	NN	NN	AA	AA	AA	AA	AA	NN	NN	AA	AA	AA	AA	AA	AA	AA	AA	AA	AA	AA	AA	AA	AA	AA	AA	AA	AA	AA	AA	NN	AA	AA	AA	NN	NN	AA	NN	AA	NN	AA	AA	AA	AA	AA
Mt	254474	G	T	GG	NN	NN	NN	GG	GG	NN	GG	NN	GG	GG	GG	GG	NN	GG	GG	NN	NN	NN	GG	NN	GG	GG	NN	GG	GG	GG	TT	GG	GG	GG	NN	GG	GG	NN	GG	NN	NN	NN	GG	GG	GG	GG	GG	TT	GG
Mt	254763	T	C	TT	NN	NN	NN	TT	NN	NN	TT	NN	NN	TT	TT	NN	TT	TT	TT	NN	NN	TT	TT	TT	TT	NN	TT	TT	TT	TT	TT	NN	NN	NN	NN	TT	TT	TT	NN	TT	TT	NN	TT	NN	NN	TT	TT	TT	TT
Mt	254792	C	G	CC	NN	NN	NN	CC	NN	NN	CC	NN	CC	CC	CC	CC	CC	CC	CC	NN	NN	CC	CC	CC	CC	NN	CC	CC	CC	CC	GG	CC	NN	NN	NN	CC	CC	CC	NN	CC	CC	NN	CC	NN	NN	CC	CC	GG	CC
Mt	255021	A	T	AA	NN	NN	NN	AA	AA	AA	AA	AA	AA	AA	AA	AA	AA	AA	AA	AA	AA	AA	AA	AA	AA	AA	AA	AA	AA	AA	AA	AA	NN	NN	NN	AA	AA	AA	NN	AA	NN	NN	NN	NN	NN	AA	AA	AA	NN
Mt	255022	A	T	AA	NN	NN	NN	AA	AA	AA	AA	NN	AA	AA	AA	AA	AA	AA	AA	AA	AA	AA	AA	AA	AA	AA	AA	AA	AA	AA	AA	AA	NN	NN	NN	AA	AA	AA	NN	AA	NN	NN	NN	NN	NN	AA	AA	AA	NN
Mt	255023	C	T	CC	NN	NN	NN	CC	CC	CC	CC	CC	CC	CC	CC	CC	CC	CC	CC	CC	CC	CC	CC	CC	CC	CC	CC	CC	CC	CC	CC	CC	NN	NN	NN	CC	CC	CC	NN	CC	NN	NN	NN	NN	NN	CC	CC	CC	NN
Mt	255314	A	C	AA	AA	AA	AA	AA	NN	AA	AA	AA	AA	AA	AA	AA	AA	AA	AA	AA	AA	AA	AA	AA	AA	AA	AA	AA	AA	AA	AA	AA	NN	NN	AA	AA	AA	NN	NN	NN	NN	AA	AA	NN	NN	AA	NN	NN	AA
Mt	255729	C	T	CC	CC	CC	CC	CC	CC	CC	NN	CC	CC	NN	CC	CC	CC	CC	CC	CC	CC	CC	CC	CC	CC	CC	CC	CC	CC	CC	CC	CC	NN	CC	CC	CC	CC	CC	NN	NN	NN	CC	CC	NN	NN	CC	CC	NN	CC
Mt	255993	C	T	CC	CC	CC	CC	CC	CC	CC	CC	CC	CC	CC	CC	CC	CC	CC	CC	CC	CC	CC	CC	NN	CC	CC	CC	CC	CC	CC	CC	CC	NN	CC	CC	CC	CC	CC	CC	CC	CC	NN	CC	CC	CC	CC	CC	CC	CC
Mt	256361	G	A	GG	GG	GG	GG	GG	GG	GG	GG	GG	GG	GG	GG	GG	GG	GG	GG	GG	GG	GG	GG	GG	GG	GG	GG	GG	GG	GG	GG	GG	GG	GG	GG	GG	GG	NN	GG	NN	NN	NN	GG	GG	GG	GG	NN	GG	GG
Mt	258972	A	C	AA	AA	AA	AA	AA	NN	AA	AA	NN	NN	AA	AA	AA	AA	AA	AA	AA	NN	AA	AA	AA	AA	AA	AA	AA	AA	AA	AA	AA	AA	AA	NN	AA	AA	AA	NN	AA	AA	NN	AA	NN	NN	NN	AA	AA	NN
Mt	259027	C	T	CC	CC	CC	CC	CC	NN	CC	CC	CC	CC	CC	CC	CC	CC	CC	CC	CC	CC	CC	CC	CC	CC	CC	CC	CC	CC	CC	CC	CC	CC	CC	CC	NN	CC	CC	NN	CC	NN	CC	CC	NN	NN	CC	CC	CC	NN
Mt	259265	A	C	AA	CC	AA	AA	AA	AA	NN	AA	AA	AA	NN	AA	NN	AA	AA	AA	AA	AA	AA	AA	AA	AA	AA	AA	AA	AA	AA	AA	NN	AA	AA	AA	AA	AA	AA	AA	AA	AA	NN	AA	AA	NN	AA	AA	NN	NN
Mt	259473	T	G	TT	TT	TT	TT	TT	TT	TT	TT	TT	TT	TT	TT	TT	TT	TT	TT	TT	TT	TT	TT	TT	TT	TT	TT	TT	TT	TT	TT	TT	NN	NN	TT	TT	TT	NN	NN	TT	NN	NN	TT	NN	TT	TT	TT	TT	NN
Mt	261055	A	T	AA	AA	AA	AA	AA	NN	NN	AA	NN	AA	AA	AA	NN	AA	AA	AA	NN	AA	AA	AA	AA	AA	NN	AA	AA	AA	AA	AA	AA	NN	NN	AA	AA	AA	NN	AA	AA	NN	AA	NN	AA	NN	AA	NN	AA	NN
Mt	262390	A	C	AA	AA	AA	AA	AA	AA	AA	AA	AA	NN	AA	AA	AA	AA	AA	AA	AA	AA	AA	AA	AA	AA	NN	AA	AA	AA	AA	NN	AA	NN	AA	NN	AA	AA	AA	NN	AA	NN	NN	AA	NN	NN	AA	AA	NN	NN
Mt	262408	G	A	GG	GG	GG	GG	GG	GG	GG	GG	GG	NN	GG	GG	GG	GG	GG	GG	GG	GG	GG	GG	GG	GG	GG	GG	GG	GG	GG	NN	GG	GG	GG	NN	GG	GG	NN	NN	GG	NN	NN	GG	NN	NN	GG	GG	NN	NN
Mt	262459	T	G	TT	TT	TT	TT	TT	NN	TT	TT	TT	TT	TT	TT	TT	TT	TT	TT	TT	TT	TT	TT	TT	TT	TT	TT	TT	TT	TT	TT	TT	TT	NN	TT	TT	TT	TT	NN	TT	TT	NN	TT	NN	TT	NN	TT	NN	TT
Mt	262510	C	T	CC	CC	CC	CC	CC	NN	NN	CC	CC	CC	CC	CC	CC	CC	CC	CC	CC	CC	CC	CC	CC	CC	CC	NN	CC	CC	CC	CC	CC	NN	CC	NN	NN	CC	NN	NN	CC	CC	NN	NN	NN	NN	NN	CC	NN	NN
Mt	262804	G	A	GG	GG	GG	GG	GG	GG	GG	GG	GG	GG	GG	GG	GG	GG	GG	GG	GG	GG	GG	GG	GG	GG	GG	GG	GG	GG	GG	GG	GG	GG	GG	GG	GG	GG	NN	NN	NN	NN	NN	GG	GG	GG	GG	GG	GG	GG
Mt	262950	G	A	GG	GG	GG	GG	GG	NN	GG	GG	GG	GG	GG	GG	GG	GG	GG	GG	GG	GG	GG	GG	GG	GG	NN	GG	GG	GG	NN	NN	GG	GG	NN	GG	GG	GG	GG	GG	GG	NN	GG	GG	GG	NN	NN	GG	GG	NN
Mt	263026	G	A	GG	GG	GG	GG	GG	GG	GG	GG	GG	GG	NN	GG	GG	GG	GG	GG	GG	NN	GG	GG	GG	GG	GG	GG	GG	NN	GG	GG	GG	NN	GG	GG	GG	GG	GG	GG	GG	NN	NN	GG	NN	NN	GG	GG	NN	NN
Mt	263273	C	A	CC	CC	CC	CC	CC	CC	CC	CC	CC	NN	CC	CC	CC	CC	CC	CC	CC	CC	CC	CC	CC	CC	CC	CC	CC	CC	CC	NN	CC	CC	CC	CC	CC	CC	NN	CC	NN	NN	NN	CC	NN	CC	CC	CC	CC	CC
Mt	263324	A	C	AA	AA	AA	AA	AA	AA	NN	AA	AA	NN	AA	AA	AA	AA	AA	AA	AA	AA	AA	AA	AA	AA	NN	AA	AA	AA	AA	NN	AA	AA	NN	AA	AA	AA	NN	NN	AA	NN	NN	AA	NN	AA	AA	AA	AA	AA
Mt	263437	C	G	CC	CC	CC	CC	CC	CC	CC	NN	CC	CC	CC	CC	CC	CC	CC	CC	CC	NN	CC	CC	CC	CC	CC	CC	NN	CC	NN	NN	CC	NN	NN	NN	NN	CC	NN	CC	CC	NN	NN	CC	NN	NN	CC	CC	CC	CC
Mt	263904	T	G	TT	TT	TT	TT	TT	NN	TT	TT	TT	TT	TT	TT	TT	TT	TT	TT	TT	TT	TT	NN	TT	TT	TT	TT	TT	TT	TT	NN	TT	TT	NN	TT	TT	TT	NN	TT	TT	TT	NN	NN	TT	TT	TT	TT	TT	NN
Mt	264209	C	T	CC	CC	CC	CC	CC	NN	CC	CC	CC	CC	NN	CC	CC	CC	CC	CC	CC	CC	CC	CC	CC	CC	CC	CC	CC	CC	CC	CC	CC	CC	NN	CC	CC	CC	NN	CC	NN	NN	NN	NN	CC	CC	CC	CC	CC	NN
Mt	264307	A	C	AA	AA	AA	AA	AA	NN	AA	NN	AA	AA	AA	AA	AA	AA	AA	AA	AA	AA	AA	AA	AA	AA	AA	AA	AA	AA	AA	AA	AA	NN	NN	NN	AA	AA	NN	NN	AA	AA	AA	NN	AA	NN	AA	AA	AA	NN
Mt	265252	A	T	AA	AA	AA	AA	AA	AA	AA	AA	AA	NN	AA	AA	AA	AA	AA	AA	AA	AA	AA	AA	AA	AA	AA	AA	AA	AA	AA	AA	AA	NN	AA	NN	AA	AA	NN	NN	NN	AA	NN	AA	AA	NN	NN	NN	NN	NN
Mt	265538	T	A	TT	TT	TT	TT	TT	NN	TT	TT	TT	TT	TT	TT	TT	TT	TT	TT	TT	TT	TT	TT	TT	TT	TT	TT	TT	TT	TT	TT	TT	TT	TT	NN	NN	TT	NN	TT	NN	NN	TT	TT	NN	NN	TT	TT	TT	TT
Mt	265547	G	C	GG	GG	GG	GG	GG	NN	GG	GG	GG	GG	GG	GG	GG	GG	GG	GG	GG	GG	GG	GG	GG	GG	GG	GG	GG	GG	GG	GG	GG	NN	NN	NN	NN	GG	NN	GG	NN	NN	GG	NN	NN	NN	GG	GG	GG	GG
Mt	265915	A	C	AA	AA	AA	AA	AA	AA	AA	AA	AA	AA	AA	AA	AA	AA	AA	AA	AA	NN	AA	AA	AA	AA	NN	AA	AA	AA	AA	AA	AA	AA	NN	AA	NN	AA	AA	NN	AA	NN	NN	NN	NN	NN	AA	NN	NN	AA
Mt	265925	T	G	TT	TT	TT	TT	TT	TT	TT	TT	TT	TT	TT	TT	TT	TT	TT	TT	TT	TT	TT	TT	TT	TT	NN	TT	TT	TT	TT	TT	TT	TT	TT	TT	TT	TT	TT	NN	NN	NN	NN	NN	NN	NN	TT	TT	NN	TT
Mt	266780	T	A	TT	TT	TT	TT	TT	NN	TT	TT	TT	NN	NN	TT	NN	TT	TT	TT	NN	TT	TT	TT	TT	NN	TT	TT	TT	TT	TT	NN	TT	NN	TT	NN	TT	TT	NN	NN	TT	TT	NN	TT	NN	NN	NN	TT	TT	NN
Mt	268237	G	A	GG	GG	GG	GG	GG	NN	NN	GG	NN	GG	GG	GG	GG	GG	GG	GG	GG	GG	NN	GG	GG	GG	NN	GG	NN	GG	GG	GG	GG	GG	NN	GG	NN	GG	GG	GG	AA	GG	GG	GG	NN	NN	GG	GG	NN	NN
Mt	268244	T	G	TT	TT	TT	TT	TT	NN	NN	TT	NN	TT	TT	TT	TT	TT	TT	TT	TT	TT	NN	TT	TT	TT	NN	TT	NN	TT	TT	TT	TT	TT	NN	TT	NN	TT	TT	TT	GG	TT	TT	TT	TT	NN	TT	TT	NN	NN
Mt	268259	A	G	AA	AA	AA	AA	AA	NN	NN	AA	NN	AA	AA	AA	AA	AA	AA	AA	AA	AA	AA	AA	AA	AA	NN	AA	AA	AA	AA	AA	AA	NN	NN	NN	AA	AA	AA	AA	AA	AA	AA	AA	AA	AA	AA	AA	NN	NN
Mt	268262	A	T	AA	AA	AA	AA	AA	NN	NN	AA	NN	AA	AA	AA	AA	AA	AA	AA	AA	AA	AA	AA	AA	AA	NN	AA	AA	AA	AA	AA	AA	NN	NN	NN	NN	AA	AA	AA	AA	AA	AA	AA	AA	AA	AA	AA	AA	NN
Mt	268290	G	A	GG	GG	GG	GG	GG	GG	NN	NN	NN	GG	GG	GG	GG	GG	GG	GG	GG	NN	GG	GG	GG	GG	NN	GG	GG	GG	GG	NN	GG	GG	GG	NN	GG	GG	NN	GG	AA	NN	NN	GG	GG	GG	GG	NN	GG	NN
Mt	268683	C	T	CC	CC	CC	CC	CC	CC	NN	CC	CC	CC	CC	CC	CC	CC	CC	CC	NN	NN	CC	CC	CC	CC	NN	CC	CC	CC	CC	CC	CC	CC	NN	CC	CC	NN	NN	CC	NN	NN	NN	CC	CC	NN	CC	CC	NN	CC
Mt	270095	G	A	GG	GG	GG	GG	GG	NN	NN	GG	NN	GG	NN	GG	NN	GG	GG	GG	GG	GG	NN	NN	GG	GG	GG	GG	GG	GG	GG	NN	GG	NN	NN	GG	GG	NN	NN	NN	NN	NN	GG	GG	GG	GG	GG	GG	GG	GG
Mt	270099	G	A	GG	GG	GG	GG	GG	NN	NN	GG	NN	GG	NN	GG	NN	GG	GG	GG	GG	GG	NN	NN	GG	GG	GG	GG	GG	GG	GG	NN	GG	NN	GG	GG	GG	GG	NN	NN	NN	NN	GG	GG	GG	GG	GG	GG	GG	GG
Mt	270131	G	A	GG	GG	GG	GG	GG	GG	GG	GG	NN	GG	GG	GG	GG	GG	GG	GG	GG	GG	GG	NN	GG	GG	GG	GG	GG	GG	GG	NN	GG	GG	GG	GG	GG	GG	NN	NN	GG	NN	NN	GG	GG	GG	GG	NN	GG	NN
Mt	270450	T	G	TT	TT	TT	TT	TT	TT	TT	TT	NN	NN	TT	TT	TT	TT	TT	TT	TT	TT	TT	TT	TT	TT	TT	TT	TT	TT	TT	TT	TT	TT	NN	TT	TT	TT	NN	TT	TT	NN	NN	TT	NN	TT	NN	TT	TT	TT
Mt	272138	T	C	TT	TT	TT	TT	TT	TT	TT	TT	TT	TT	TT	TT	TT	TT	TT	TT	TT	TT	TT	TT	TT	TT	TT	TT	TT	TT	TT	TT	TT	TT	NN	TT	NN	TT	TT	NN	TT	NN	NN	NN	TT	NN	TT	TT	NN	TT
Mt	272651	C	A	CC	CC	CC	CC	CC	CC	CC	CC	NN	CC	CC	CC	NN	CC	CC	CC	CC	CC	CC	CC	CC	CC	CC	CC	CC	CC	CC	CC	CC	CC	CC	CC	CC	CC	NN	CC	NN	NN	NN	CC	NN	NN	CC	CC	NN	NN
Mt	272652	C	A	CC	CC	CC	CC	CC	CC	CC	CC	NN	CC	CC	CC	NN	CC	CC	CC	CC	CC	CC	CC	CC	CC	CC	CC	CC	CC	CC	CC	CC	CC	CC	CC	CC	CC	NN	CC	NN	NN	NN	CC	NN	NN	CC	CC	NN	NN
Mt	272721	G	A	GG	GG	GG	GG	GG	GG	GG	GG	GG	GG	GG	GG	GG	GG	GG	GG	GG	GG	GG	GG	GG	GG	GG	GG	GG	GG	GG	GG	NN	GG	GG	GG	GG	GG	GG	GG	NN	NN	NN	GG	GG	NN	GG	GG	NN	NN
Mt	272745	T	C	TT	TT	TT	TT	TT	NN	TT	NN	TT	TT	TT	TT	TT	TT	TT	TT	TT	TT	TT	TT	TT	TT	TT	TT	TT	TT	TT	TT	TT	TT	TT	TT	TT	TT	TT	TT	TT	NN	NN	TT	NN	NN	TT	TT	NN	TT
Mt	273419	A	T,C	AA	AA	AA	AA	AA	NN	AA	AA	AA	AA	AA	AA	AA	AA	AA	AA	AA	NN	AA	AA	AA	AA	AA	AA	AA	AA	AA	NN	AA	AA	AA	AA	AA	NN	AA	AA	AA	AA	AA	AA	AA	NN	AA	NN	NN	NN
Mt	275456	T	G	TT	TT	TT	TT	TT	NN	TT	TT	TT	TT	TT	TT	TT	TT	TT	TT	TT	TT	TT	TT	TT	TT	TT	TT	TT	TT	TT	NN	TT	TT	TT	TT	TT	TT	NN	NN	TT	NN	TT	TT	TT	TT	TT	TT	NN	TT
Mt	275547	T	A	TT	TT	TT	TT	TT	NN	TT	TT	TT	TT	TT	TT	TT	TT	TT	TT	TT	TT	TT	TT	TT	TT	TT	TT	TT	TT	TT	TT	TT	TT	NN	TT	TT	NN	NN	NN	TT	NN	TT	TT	NN	NN	NN	TT	NN	NN
Mt	276217	C	A	CC	CC	CC	CC	CC	NN	CC	CC	CC	CC	CC	CC	CC	CC	CC	CC	CC	CC	CC	CC	CC	CC	CC	CC	CC	CC	CC	CC	CC	CC	CC	CC	CC	CC	NN	NN	CC	NN	NN	CC	CC	NN	CC	CC	NN	NN
Mt	276517	A	G	AA	AA	AA	AA	AA	AA	AA	AA	AA	AA	AA	AA	AA	AA	AA	AA	AA	AA	AA	AA	AA	AA	AA	AA	AA	AA	AA	AA	AA	AA	AA	NN	AA	AA	NN	AA	AA	NN	AA	AA	NN	AA	AA	GG	NN	NN
Mt	276766	A	T	AA	AA	AA	AA	AA	AA	AA	AA	AA	AA	AA	AA	AA	AA	AA	AA	AA	AA	NN	AA	AA	AA	NN	AA	AA	AA	AA	NN	AA	AA	NN	AA	AA	AA	NN	AA	NN	NN	AA	AA	AA	AA	AA	AA	AA	NN
Mt	276773	T	A	TT	TT	TT	TT	TT	TT	TT	TT	TT	TT	TT	TT	TT	TT	TT	TT	TT	TT	NN	TT	NN	TT	NN	TT	TT	TT	TT	NN	TT	TT	NN	TT	TT	TT	NN	TT	NN	NN	NN	TT	TT	NN	TT	TT	TT	NN
Mt	277039	A	C	AA	AA	AA	AA	AA	AA	NN	AA	NN	AA	AA	AA	AA	AA	AA	AA	AA	AA	AA	AA	AA	AA	AA	AA	AA	AA	AA	AA	AA	AA	AA	AA	NN	AA	AA	AA	NN	AA	NN	AA	AA	AA	AA	AA	AA	AA
Mt	277363	T	A	TT	TT	TT	TT	TT	TT	TT	TT	TT	TT	TT	TT	NN	TT	TT	TT	TT	TT	TT	TT	TT	TT	TT	TT	TT	TT	TT	TT	TT	TT	TT	NN	TT	TT	NN	TT	TT	NN	NN	TT	NN	NN	NN	TT	TT	TT
Mt	277474	G	C	GG	GG	GG	GG	GG	GG	GG	GG	NN	GG	GG	GG	GG	GG	GG	GG	GG	GG	GG	GG	GG	GG	GG	GG	GG	GG	GG	GG	GG	GG	NN	GG	NN	GG	NN	NN	GG	GG	NN	GG	NN	GG	GG	GG	GG	NN
Mt	277494	A	C	AA	AA	AA	AA	AA	AA	AA	AA	NN	AA	AA	AA	AA	AA	AA	AA	AA	AA	AA	AA	NN	AA	AA	AA	AA	AA	AA	AA	AA	NN	AA	AA	AA	AA	NN	NN	AA	AA	NN	AA	AA	AA	AA	AA	NN	AA
Mt	277510	G	T	GG	GG	GG	GG	GG	GG	GG	GG	GG	GG	GG	GG	GG	GG	GG	GG	GG	GG	GG	GG	GG	GG	GG	GG	GG	GG	GG	GG	GG	GG	GG	NN	GG	GG	NN	GG	GG	GG	NN	GG	GG	GG	GG	GG	NN	GG
Mt	277512	G	A	GG	GG	GG	GG	GG	GG	GG	GG	GG	GG	GG	GG	GG	GG	GG	GG	GG	GG	GG	GG	GG	GG	GG	GG	GG	GG	GG	GG	GG	GG	GG	NN	GG	GG	NN	GG	GG	GG	NN	GG	GG	GG	GG	GG	NN	GG
Mt	277523	G	C	GG	GG	GG	GG	GG	GG	GG	GG	GG	GG	GG	GG	GG	GG	GG	GG	GG	GG	GG	GG	GG	GG	GG	GG	GG	GG	GG	GG	GG	GG	GG	NN	GG	GG	NN	GG	GG	GG	GG	GG	GG	GG	GG	NN	NN	GG
Mt	277531	T	C	TT	TT	TT	TT	TT	TT	TT	TT	TT	TT	TT	TT	TT	TT	TT	TT	TT	TT	TT	TT	TT	TT	TT	TT	TT	TT	TT	TT	TT	TT	TT	NN	TT	TT	NN	TT	TT	TT	TT	TT	TT	TT	TT	TT	NN	TT
Mt	277565	T	A	TT	TT	TT	TT	TT	TT	TT	TT	TT	TT	TT	TT	TT	TT	TT	TT	TT	TT	TT	TT	TT	TT	TT	TT	TT	TT	TT	NN	TT	TT	NN	TT	TT	TT	TT	TT	TT	TT	TT	TT	TT	TT	TT	TT	NN	NN
Mt	277607	T	G	TT	TT	TT	TT	TT	TT	TT	TT	TT	TT	TT	TT	TT	TT	TT	TT	TT	TT	TT	TT	TT	TT	TT	TT	TT	TT	TT	TT	TT	TT	TT	NN	TT	TT	TT	NN	NN	NN	TT	TT	TT	NN	NN	TT	NN	TT
Mt	278738	T	G	TT	TT	TT	TT	TT	TT	TT	TT	TT	TT	NN	TT	TT	TT	TT	TT	TT	NN	TT	TT	TT	TT	TT	TT	TT	TT	TT	TT	TT	TT	TT	NN	TT	TT	TT	TT	TT	TT	TT	NN	NN	NN	TT	NN	TT	TT
Mt	279053	G	T	GG	GG	GG	GG	GG	GG	GG	GG	GG	GG	GG	GG	NN	GG	GG	GG	GG	GG	GG	GG	GG	GG	NN	GG	GG	GG	GG	GG	GG	NN	GG	GG	GG	GG	NN	NN	GG	GG	NN	GG	GG	NN	GG	GG	GG	GG
Mt	279587	T	G	TT	TT	TT	TT	TT	TT	TT	TT	TT	TT	TT	TT	TT	TT	TT	TT	TT	TT	TT	TT	TT	TT	TT	TT	TT	TT	TT	TT	NN	TT	NN	TT	TT	NN	NN	TT	TT	NN	TT	TT	TT	TT	TT	TT	TT	TT
Mt	279749	G	T	GG	GG	GG	GG	GG	GG	NN	GG	GG	GG	GG	GG	GG	GG	GG	GG	GG	GG	GG	NN	GG	GG	GG	GG	GG	GG	GG	GG	GG	NN	GG	GG	GG	NN	GG	NN	GG	GG	NN	GG	NN	NN	GG	GG	GG	GG
Mt	279761	T	G	TT	GG	TT	TT	TT	TT	NN	TT	TT	TT	TT	TT	TT	TT	TT	TT	TT	TT	TT	TT	NN	TT	TT	TT	TT	TT	TT	TT	TT	NN	TT	NN	TT	NN	TT	NN	TT	TT	NN	TT	NN	NN	TT	TT	TT	NN
Mt	279940	C	T	CC	CC	CC	CC	CC	NN	CC	CC	CC	CC	CC	CC	CC	CC	CC	CC	CC	CC	CC	CC	CC	CC	CC	NN	CC	CC	CC	CC	CC	NN	CC	NN	CC	CC	NN	CC	NN	CC	CC	CC	CC	NN	CC	CC	NN	NN
Mt	280296	T	G	TT	TT	TT	TT	TT	NN	TT	TT	TT	TT	TT	TT	TT	TT	TT	TT	TT	TT	TT	TT	TT	TT	TT	TT	TT	NN	TT	TT	TT	TT	TT	TT	TT	TT	TT	NN	TT	TT	NN	TT	TT	TT	TT	TT	NN	TT
Mt	280297	C	A	CC	CC	CC	CC	CC	NN	CC	CC	CC	CC	CC	CC	CC	CC	CC	CC	CC	CC	CC	CC	CC	CC	CC	CC	CC	NN	CC	CC	CC	CC	CC	CC	CC	CC	CC	NN	CC	CC	NN	CC	CC	CC	CC	CC	NN	CC
Mt	280298	A	G	AA	AA	AA	AA	AA	NN	AA	AA	AA	AA	AA	AA	AA	AA	AA	AA	AA	AA	AA	AA	AA	AA	AA	AA	AA	NN	AA	AA	AA	AA	AA	AA	AA	AA	AA	NN	AA	AA	NN	AA	AA	AA	AA	AA	NN	AA
Mt	281570	A	C	AA	CC	AA	AA	AA	AA	AA	AA	AA	AA	AA	AA	AA	AA	AA	AA	AA	AA	AA	AA	AA	AA	AA	AA	AA	AA	AA	NN	AA	AA	AA	AA	AA	NN	AA	NN	NN	AA	NN	AA	AA	NN	AA	AA	NN	AA
Mt	281612	C	A	CC	CC	CC	CC	CC	CC	CC	CC	CC	CC	CC	CC	CC	CC	CC	CC	CC	CC	CC	CC	CC	NN	CC	CC	CC	CC	CC	NN	CC	CC	NN	NN	CC	NN	CC	CC	CC	CC	NN	CC	CC	NN	CC	CC	NN	CC
Mt	281971	C	A	CC	CC	CC	CC	CC	CC	CC	CC	CC	CC	CC	CC	NN	CC	CC	CC	CC	CC	CC	CC	CC	CC	CC	CC	CC	CC	CC	NN	CC	NN	NN	CC	CC	CC	CC	NN	NN	NN	NN	CC	CC	CC	NN	CC	CC	CC
Mt	284439	C	G	CC	CC	CC	CC	CC	CC	CC	CC	CC	CC	CC	CC	CC	CC	CC	CC	CC	CC	CC	CC	CC	CC	CC	CC	CC	CC	CC	CC	CC	CC	CC	CC	CC	CC	CC	NN	CC	NN	NN	CC	GG	CC	CC	CC	NN	CC
Mt	284662	A	C	AA	AA	AA	AA	AA	AA	AA	AA	AA	AA	AA	AA	AA	AA	AA	AA	AA	AA	AA	AA	AA	AA	AA	AA	AA	AA	AA	AA	AA	AA	AA	AA	AA	AA	AA	AA	AA	AA	NN	AA	AA	AA	NN	AA	AA	AA
Mt	284889	C	A	CC	CC	CC	CC	CC	CC	CC	CC	CC	CC	CC	CC	CC	CC	CC	CC	CC	CC	CC	CC	CC	CC	CC	CC	CC	CC	CC	CC	CC	CC	CC	CC	CC	CC	NN	NN	CC	CC	CC	CC	NN	NN	NN	CC	NN	NN
Mt	284897	A	C	AA	AA	AA	AA	AA	AA	AA	AA	AA	AA	AA	AA	AA	AA	AA	AA	AA	AA	AA	AA	AA	AA	AA	AA	AA	AA	AA	AA	AA	AA	NN	AA	AA	AA	NN	NN	AA	AA	AA	AA	NN	AA	NN	AA	NN	NN
Mt	285767	T	C	TT	TT	TT	TT	TT	NN	TT	TT	TT	TT	TT	TT	TT	TT	TT	TT	TT	TT	NN	TT	TT	TT	TT	TT	TT	TT	TT	NN	TT	TT	TT	TT	TT	TT	NN	TT	NN	NN	TT	TT	NN	NN	NN	TT	NN	NN
Mt	285788	A	T	AA	TT	AA	AA	AA	NN	AA	AA	AA	AA	AA	AA	AA	AA	AA	AA	AA	AA	NN	AA	AA	AA	AA	AA	AA	AA	AA	NN	AA	NN	AA	NN	AA	AA	AA	NN	NN	AA	AA	AA	AA	NN	NN	AA	NN	NN
Mt	286273	G	A	GG	GG	GG	GG	GG	NN	NN	GG	GG	GG	GG	GG	GG	GG	GG	GG	GG	GG	GG	GG	GG	GG	GG	GG	GG	GG	GG	NN	GG	GG	GG	GG	GG	GG	NN	GG	GG	GG	GG	GG	NN	GG	GG	GG	NN	NN
Mt	286334	C	A	CC	CC	CC	CC	CC	NN	CC	CC	CC	CC	CC	CC	CC	CC	CC	CC	CC	CC	CC	CC	CC	CC	CC	CC	CC	CC	CC	CC	CC	CC	CC	CC	CC	CC	NN	NN	CC	CC	CC	CC	NN	CC	NN	CC	NN	CC
Mt	286415	C	A	CC	CC	CC	CC	CC	NN	CC	CC	CC	CC	CC	CC	CC	CC	CC	CC	CC	CC	CC	CC	CC	CC	CC	CC	CC	CC	CC	CC	CC	CC	CC	CC	CC	CC	CC	CC	CC	NN	CC	CC	CC	CC	CC	CC	CC	CC
Mt	286508	G	A	GG	GG	GG	GG	GG	GG	GG	GG	GG	GG	GG	GG	GG	GG	GG	GG	GG	GG	GG	GG	GG	GG	GG	GG	GG	GG	GG	NN	GG	GG	GG	GG	GG	GG	GG	GG	GG	GG	NN	GG	GG	GG	GG	GG	GG	GG
Mt	287059	C	T	CC	CC	CC	CC	CC	CC	NN	CC	CC	CC	CC	CC	CC	NN	CC	CC	CC	CC	CC	CC	CC	CC	NN	CC	CC	CC	CC	CC	CC	CC	CC	CC	CC	CC	NN	CC	CC	NN	CC	CC	CC	NN	NN	CC	CC	CC
Mt	287061	G	T	GG	GG	GG	NN	GG	GG	NN	GG	GG	GG	GG	GG	GG	GG	GG	GG	GG	GG	GG	GG	GG	GG	NN	GG	GG	GG	GG	GG	GG	GG	GG	GG	GG	GG	NN	GG	GG	NN	GG	GG	GG	NN	NN	GG	GG	GG
Mt	287473	C	A	CC	CC	CC	CC	CC	CC	NN	CC	CC	CC	CC	CC	CC	CC	CC	CC	CC	CC	CC	CC	CC	CC	CC	CC	CC	CC	CC	CC	CC	CC	CC	CC	NN	CC	CC	CC	NN	NN	CC	CC	CC	NN	NN	CC	NN	CC
Mt	289313	A	C	AA	AA	AA	AA	AA	AA	AA	AA	AA	AA	AA	AA	AA	AA	AA	AA	AA	AA	AA	AA	AA	AA	AA	AA	AA	AA	AA	AA	AA	AA	AA	AA	AA	AA	NN	NN	NN	NN	AA	AA	NN	AA	AA	AA	AA	NN
Mt	289384	T	C	TT	TT	TT	TT	TT	TT	NN	TT	TT	NN	TT	TT	TT	TT	TT	TT	TT	TT	TT	TT	TT	TT	TT	TT	TT	TT	TT	TT	TT	TT	TT	TT	TT	TT	TT	NN	NN	NN	TT	TT	TT	TT	CC	NN	TT	TT
Mt	289524	A	G	AA	AA	AA	AA	AA	AA	AA	AA	AA	NN	AA	AA	AA	AA	AA	AA	AA	AA	AA	AA	AA	AA	AA	AA	AA	AA	AA	AA	AA	NN	AA	AA	AA	AA	AA	AA	NN	AA	AA	AA	AA	AA	AA	NN	AA	AA
Mt	289535	C	G	CC	CC	CC	CC	CC	CC	CC	CC	CC	NN	CC	CC	CC	CC	CC	CC	CC	CC	CC	CC	CC	CC	CC	CC	CC	CC	CC	CC	CC	NN	CC	CC	CC	CC	CC	NN	NN	CC	CC	CC	CC	NN	CC	NN	CC	CC
Mt	289572	G	A	GG	GG	GG	GG	GG	GG	GG	GG	GG	NN	NN	GG	GG	GG	GG	GG	GG	GG	GG	GG	GG	GG	GG	GG	GG	GG	GG	GG	GG	GG	NN	GG	GG	GG	GG	NN	NN	NN	GG	GG	GG	GG	NN	GG	NN	GG
Mt	289595	A	G	AA	AA	AA	AA	AA	NN	AA	AA	AA	NN	NN	AA	AA	AA	AA	AA	AA	AA	AA	AA	AA	AA	AA	AA	AA	AA	AA	AA	AA	AA	AA	AA	AA	AA	AA	AA	AA	NN	NN	AA	AA	AA	AA	AA	NN	AA
Mt	291771	C	G	CC	CC	CC	CC	CC	CC	NN	CC	CC	CC	CC	CC	CC	CC	CC	CC	CC	CC	CC	CC	CC	CC	CC	CC	CC	CC	CC	CC	CC	CC	CC	CC	CC	CC	CC	NN	NN	CC	NN	CC	CC	CC	CC	CC	CC	NN
Mt	292651	T	A	TT	TT	TT	TT	TT	NN	TT	TT	TT	TT	TT	TT	TT	TT	TT	TT	TT	TT	TT	TT	TT	TT	TT	TT	TT	TT	TT	TT	TT	TT	TT	TT	TT	TT	NN	NN	TT	NN	TT	TT	TT	TT	NN	TT	NN	TT
Mt	292903	C	T	CC	CC	CC	CC	CC	CC	CC	CC	CC	CC	CC	CC	CC	CC	CC	CC	CC	CC	CC	CC	CC	CC	CC	CC	CC	CC	CC	CC	CC	CC	CC	CC	CC	CC	NN	CC	NN	NN	CC	CC	CC	CC	NN	CC	CC	CC
Mt	292926	C	T	CC	CC	CC	CC	CC	CC	CC	CC	CC	CC	CC	CC	NN	CC	CC	CC	CC	CC	CC	CC	CC	CC	CC	CC	CC	CC	CC	CC	CC	CC	CC	NN	CC	CC	NN	CC	NN	NN	CC	CC	CC	CC	NN	CC	NN	CC
Mt	292948	C	A	CC	CC	CC	CC	CC	CC	CC	CC	CC	CC	CC	CC	CC	CC	CC	CC	CC	CC	CC	CC	CC	CC	CC	CC	CC	CC	CC	CC	CC	CC	CC	CC	CC	CC	NN	CC	CC	NN	NN	CC	NN	CC	CC	CC	NN	CC
Mt	294220	T	G	TT	TT	TT	TT	TT	TT	TT	TT	TT	TT	TT	TT	TT	TT	TT	TT	TT	TT	TT	TT	TT	TT	TT	TT	TT	TT	TT	TT	TT	TT	TT	NN	TT	TT	TT	NN	TT	TT	NN	TT	TT	TT	TT	TT	TT	TT
Mt	295183	T	G	TT	TT	TT	TT	TT	TT	TT	TT	TT	TT	NN	TT	NN	TT	TT	TT	TT	TT	TT	TT	TT	TT	TT	TT	TT	TT	TT	TT	TT	TT	TT	TT	TT	TT	NN	TT	TT	TT	NN	TT	TT	NN	TT	TT	NN	NN
Mt	295184	C	A	CC	CC	CC	CC	CC	CC	CC	CC	CC	CC	NN	CC	NN	CC	CC	CC	CC	CC	CC	CC	CC	CC	CC	CC	CC	CC	CC	CC	CC	CC	CC	CC	CC	CC	NN	CC	CC	CC	NN	CC	CC	NN	CC	CC	NN	NN
Mt	298033	A	C	AA	CC	NN	AA	AA	AA	AA	AA	AA	AA	AA	AA	AA	AA	AA	AA	AA	NN	AA	AA	AA	AA	AA	AA	AA	AA	AA	NN	AA	AA	NN	NN	AA	AA	AA	AA	AA	NN	NN	AA	AA	AA	AA	AA	NN	AA
Mt	299513	A	C	CC	AA	AA	AA	AA	NN	NN	AA	AA	NN	NN	AA	CC	AA	CC	CC	AA	AA	NN	CC	CC	CC	NN	AA	CC	NN	CC	AA	AA	AA	NN	NN	AA	AA	NN	NN	AA	NN	NN	CC	AA	NN	AA	AA	NN	AA
Mt	299667	T	A	TT	TT	TT	TT	TT	NN	NN	NN	TT	TT	TT	TT	TT	TT	TT	TT	TT	TT	TT	TT	TT	TT	NN	TT	TT	TT	TT	NN	TT	TT	TT	TT	TT	TT	NN	TT	NN	NN	NN	TT	TT	TT	TT	TT	TT	TT
Mt	299805	G	A	GG	GG	GG	GG	GG	GG	GG	GG	GG	GG	GG	GG	GG	GG	GG	GG	GG	GG	GG	GG	GG	GG	NN	GG	GG	GG	GG	GG	GG	NN	GG	GG	GG	GG	NN	GG	NN	NN	NN	GG	NN	GG	GG	GG	GG	NN
Mt	300628	T	A,C	TT	TT	TT	TT	TT	TT	TT	TT	TT	TT	TT	TT	TT	TT	TT	TT	TT	TT	TT	TT	TT	TT	TT	TT	TT	TT	TT	TT	TT	NN	TT	TT	TT	TT	TT	TT	TT	TT	NN	TT	NN	TT	NN	TT	NN	TT
Mt	300629	C	A	CC	CC	CC	CC	CC	CC	CC	CC	CC	CC	CC	CC	CC	CC	CC	CC	CC	CC	CC	CC	CC	CC	CC	CC	CC	CC	CC	CC	CC	NN	NN	CC	CC	CC	NN	CC	CC	CC	NN	CC	NN	CC	NN	CC	NN	CC
Mt	300691	G	T	GG	GG	GG	GG	GG	NN	GG	GG	GG	GG	GG	GG	GG	GG	GG	GG	GG	GG	GG	GG	GG	GG	GG	NN	GG	GG	GG	GG	NN	GG	NN	GG	NN	GG	NN	GG	GG	GG	NN	GG	NN	GG	GG	GG	NN	NN
Mt	300876	A	C	AA	AA	AA	AA	AA	NN	AA	AA	AA	AA	AA	AA	AA	AA	AA	AA	AA	AA	AA	AA	AA	AA	AA	AA	AA	AA	AA	AA	AA	NN	AA	AA	AA	NN	NN	AA	NN	NN	NN	AA	NN	NN	AA	AA	NN	NN
Mt	302658	C	T	CC	CC	CC	CC	CC	CC	CC	CC	CC	CC	CC	CC	CC	CC	CC	CC	CC	CC	CC	CC	CC	CC	CC	CC	CC	CC	CC	NN	CC	CC	CC	CC	CC	NN	CC	NN	CC	CC	TT	CC	CC	CC	CC	CC	NN	NN
Mt	303785	A	C	AA	AA	AA	AA	AA	AA	NN	AA	AA	AA	NN	AA	AA	AA	AA	AA	AA	AA	AA	AA	AA	AA	AA	AA	AA	NN	AA	AA	AA	NN	AA	NN	AA	AA	AA	AA	AA	AA	NN	AA	NN	NN	AA	AA	NN	AA
Mt	304250	A	G	AA	AA	AA	AA	AA	AA	AA	AA	AA	NN	AA	AA	NN	AA	AA	AA	AA	AA	AA	AA	AA	AA	AA	NN	AA	AA	AA	AA	AA	AA	AA	AA	AA	GG	NN	NN	AA	NN	NN	AA	NN	NN	NN	AA	NN	NN
Mt	306938	C	T	CC	CC	CC	CC	CC	CC	NN	CC	CC	NN	CC	CC	CC	CC	CC	CC	CC	CC	CC	CC	CC	CC	CC	CC	CC	CC	CC	CC	CC	NN	CC	CC	CC	CC	NN	NN	NN	NN	NN	CC	CC	CC	CC	CC	NN	CC
Mt	307321	C	T	CC	CC	CC	CC	CC	CC	NN	CC	CC	CC	CC	CC	CC	CC	CC	CC	CC	CC	CC	CC	CC	CC	NN	CC	CC	CC	CC	CC	CC	NN	CC	CC	CC	NN	NN	CC	CC	NN	NN	CC	NN	CC	NN	CC	CC	CC
Mt	307502	G	C	GG	GG	GG	GG	GG	NN	GG	GG	GG	GG	GG	GG	GG	GG	GG	GG	GG	GG	GG	GG	GG	GG	NN	GG	GG	GG	GG	NN	GG	GG	GG	GG	GG	GG	NN	NN	GG	GG	CC	GG	GG	GG	GG	GG	NN	NN
Mt	307528	G	A	GG	GG	GG	GG	GG	NN	GG	GG	GG	GG	GG	GG	GG	GG	GG	GG	GG	GG	GG	GG	GG	GG	GG	GG	GG	GG	GG	NN	GG	NN	GG	GG	GG	GG	GG	GG	GG	NN	GG	GG	GG	GG	GG	GG	NN	GG
Mt	309045	G	A	GG	GG	GG	GG	GG	NN	GG	NN	GG	GG	GG	GG	GG	GG	GG	GG	GG	GG	GG	GG	GG	GG	NN	GG	GG	GG	GG	NN	GG	GG	NN	GG	GG	GG	NN	GG	GG	AA	GG	GG	GG	NN	NN	GG	NN	GG
Mt	309867	A	C	AA	AA	AA	AA	AA	AA	NN	AA	AA	AA	AA	AA	AA	AA	AA	AA	AA	NN	AA	AA	AA	AA	AA	AA	AA	AA	AA	NN	AA	NN	AA	NN	AA	AA	NN	AA	AA	NN	AA	AA	NN	AA	AA	AA	AA	AA
Mt	309982	C	A	CC	CC	CC	CC	CC	CC	NN	CC	CC	CC	CC	CC	CC	CC	CC	CC	CC	CC	CC	CC	CC	CC	CC	CC	CC	CC	CC	CC	CC	NN	CC	CC	CC	CC	CC	CC	CC	NN	CC	CC	NN	CC	CC	CC	CC	NN
Mt	310283	A	T,C	AA	AA	AA	AA	AA	AA	AA	AA	AA	AA	AA	AA	AA	AA	AA	AA	AA	AA	AA	AA	AA	AA	AA	AA	AA	AA	AA	NN	AA	AA	AA	NN	AA	AA	NN	NN	AA	NN	AA	AA	AA	AA	AA	AA	NN	AA
Mt	310531	C	A	CC	CC	CC	CC	CC	CC	NN	CC	CC	CC	CC	CC	CC	CC	CC	CC	CC	CC	CC	CC	CC	CC	CC	CC	CC	CC	CC	NN	CC	CC	CC	NN	CC	CC	NN	CC	CC	NN	NN	CC	CC	CC	NN	CC	NN	NN
Mt	311217	T	G	TT	TT	TT	TT	TT	TT	TT	TT	TT	TT	TT	TT	TT	TT	TT	TT	TT	TT	TT	TT	TT	TT	NN	TT	TT	TT	TT	GG	NN	TT	NN	NN	TT	TT	TT	TT	NN	NN	NN	NN	TT	NN	NN	TT	TT	TT
Mt	312232	G	A	GG	GG	GG	GG	GG	GG	GG	NN	GG	GG	GG	GG	GG	GG	GG	GG	GG	GG	GG	GG	GG	GG	GG	GG	GG	GG	GG	GG	GG	NN	GG	GG	GG	GG	NN	GG	NN	NN	GG	GG	GG	NN	GG	GG	GG	GG
Mt	312239	C	T	CC	CC	CC	CC	CC	CC	CC	NN	CC	CC	CC	CC	CC	CC	CC	CC	CC	CC	CC	CC	CC	CC	CC	CC	CC	CC	CC	CC	CC	NN	CC	CC	CC	CC	NN	NN	NN	NN	CC	CC	CC	NN	CC	CC	CC	CC
Mt	312395	T	C	TT	TT	TT	TT	TT	TT	TT	TT	CC	NN	TT	TT	TT	TT	TT	TT	TT	TT	TT	TT	TT	TT	NN	TT	TT	TT	TT	TT	TT	TT	NN	TT	TT	TT	TT	TT	TT	TT	NN	TT	TT	NN	NN	TT	TT	TT
Mt	312597	C	T	CC	CC	CC	CC	CC	CC	CC	CC	CC	CC	CC	CC	CC	CC	CC	CC	CC	CC	CC	CC	CC	CC	CC	CC	CC	CC	CC	CC	CC	CC	CC	NN	CC	CC	NN	NN	NN	NN	CC	CC	NN	CC	NN	CC	CC	CC
Mt	312620	G	T	GG	GG	GG	GG	GG	GG	GG	GG	GG	GG	GG	GG	GG	GG	GG	GG	GG	GG	GG	GG	GG	GG	NN	GG	GG	GG	GG	GG	GG	NN	GG	NN	GG	GG	NN	GG	NN	NN	GG	GG	NN	NN	NN	GG	GG	NN
Mt	312633	G	A	GG	GG	GG	GG	GG	GG	GG	GG	GG	GG	GG	GG	GG	GG	GG	GG	GG	GG	GG	GG	GG	GG	NN	GG	GG	GG	GG	GG	GG	NN	NN	NN	GG	GG	NN	GG	NN	NN	GG	GG	NN	GG	GG	GG	GG	NN
Mt	312937	G	C	GG	GG	CC	CC	GG	GG	GG	GG	GG	NN	GG	GG	NN	GG	GG	GG	GG	GG	GG	GG	GG	GG	GG	GG	GG	GG	GG	CC	GG	NN	GG	NN	GG	GG	NN	GG	GG	NN	NN	GG	GG	GG	NN	GG	NN	GG
Mt	312992	T	C	TT	TT	NN	TT	TT	TT	NN	TT	TT	TT	TT	TT	TT	TT	TT	TT	TT	TT	TT	TT	TT	TT	TT	TT	TT	TT	TT	NN	TT	TT	NN	NN	TT	TT	TT	TT	TT	NN	NN	TT	TT	NN	TT	TT	NN	TT
Mt	313063	G	T	GG	GG	NN	GG	GG	GG	GG	GG	GG	GG	GG	GG	GG	GG	GG	GG	GG	GG	GG	GG	GG	GG	GG	GG	GG	GG	GG	GG	GG	GG	NN	NN	GG	NN	GG	NN	NN	NN	GG	GG	GG	NN	NN	GG	NN	GG
Mt	313303	T	G	TT	TT	TT	TT	TT	TT	TT	TT	TT	NN	TT	TT	NN	TT	TT	TT	TT	TT	TT	TT	TT	TT	TT	TT	TT	TT	TT	NN	TT	GG	NN	TT	TT	TT	NN	TT	NN	TT	NN	NN	TT	NN	TT	TT	NN	TT
Mt	313451	C	A	CC	CC	CC	CC	CC	CC	CC	CC	CC	CC	CC	CC	CC	CC	CC	CC	CC	CC	CC	CC	CC	CC	CC	CC	CC	CC	CC	CC	CC	NN	NN	CC	CC	CC	CC	CC	CC	NN	CC	CC	CC	CC	CC	CC	NN	NN
Mt	313949	T	G	TT	TT	TT	TT	TT	TT	NN	TT	TT	NN	TT	TT	TT	TT	TT	TT	TT	TT	TT	TT	TT	TT	TT	TT	TT	TT	TT	NN	TT	TT	NN	TT	TT	TT	TT	TT	TT	NN	NN	TT	TT	TT	NN	NN	TT	TT
Mt	314014	T	G	TT	TT	TT	TT	TT	NN	TT	TT	TT	TT	TT	TT	TT	TT	TT	TT	TT	TT	TT	TT	TT	TT	TT	TT	TT	TT	TT	TT	TT	NN	TT	NN	TT	TT	TT	NN	TT	GG	TT	TT	NN	NN	TT	TT	NN	NN
Mt	314033	C	T	CC	CC	CC	CC	CC	NN	CC	CC	CC	CC	CC	CC	CC	CC	CC	CC	CC	CC	CC	CC	CC	CC	CC	CC	CC	CC	CC	CC	CC	CC	CC	CC	CC	CC	CC	NN	NN	TT	CC	CC	NN	CC	CC	CC	CC	CC
Mt	314055	C	T	CC	CC	CC	CC	CC	NN	CC	CC	CC	CC	CC	CC	CC	CC	CC	CC	CC	CC	CC	CC	CC	CC	CC	CC	CC	CC	CC	CC	CC	CC	CC	NN	CC	CC	CC	NN	NN	TT	NN	CC	NN	CC	NN	CC	CC	CC
Mt	314282	G	A	GG	GG	GG	GG	GG	NN	GG	NN	GG	GG	GG	GG	GG	GG	GG	GG	GG	GG	GG	GG	GG	GG	GG	GG	GG	GG	GG	NN	GG	GG	GG	GG	GG	GG	GG	GG	NN	GG	NN	NN	GG	GG	NN	NN	NN	NN
Mt	314410	G	A	GG	GG	GG	GG	GG	NN	GG	GG	GG	GG	GG	GG	GG	GG	GG	GG	GG	NN	GG	GG	GG	GG	GG	GG	GG	NN	GG	GG	GG	GG	GG	GG	GG	GG	NN	GG	NN	AA	NN	GG	GG	GG	GG	NN	GG	GG
Mt	314437	G	A	GG	GG	GG	GG	GG	GG	GG	GG	GG	GG	GG	GG	GG	GG	GG	GG	GG	NN	GG	GG	NN	GG	GG	GG	GG	GG	GG	GG	GG	GG	GG	NN	GG	GG	NN	NN	NN	AA	NN	GG	NN	GG	NN	GG	GG	GG
Mt	314913	G	T	GG	GG	GG	GG	GG	GG	GG	GG	GG	GG	NN	GG	GG	GG	GG	GG	GG	GG	GG	GG	GG	GG	GG	GG	GG	GG	GG	GG	GG	GG	GG	GG	GG	GG	NN	GG	GG	NN	GG	GG	GG	GG	GG	GG	NN	GG
Mt	314939	G	A	GG	GG	GG	GG	GG	GG	GG	GG	GG	GG	NN	GG	GG	GG	GG	GG	GG	GG	GG	GG	GG	GG	GG	GG	GG	GG	GG	GG	GG	GG	GG	GG	GG	GG	GG	GG	GG	NN	GG	GG	NN	GG	GG	GG	NN	GG
Mt	316529	G	A	GG	GG	GG	GG	GG	GG	NN	GG	GG	GG	GG	GG	GG	GG	GG	GG	GG	GG	GG	GG	GG	GG	GG	GG	GG	GG	GG	GG	GG	GG	GG	NN	GG	NN	GG	NN	NN	NN	NN	NN	GG	GG	NN	NN	NN	GG
Mt	316538	G	A	GG	GG	GG	GG	GG	GG	NN	GG	GG	GG	GG	GG	GG	GG	GG	GG	GG	GG	GG	GG	GG	GG	GG	GG	GG	GG	GG	GG	GG	GG	NN	GG	GG	NN	GG	GG	NN	NN	NN	NN	GG	GG	NN	NN	NN	GG
Mt	316684	T	A	TT	TT	TT	TT	TT	TT	NN	TT	TT	TT	TT	TT	TT	TT	TT	TT	TT	TT	TT	TT	TT	TT	NN	TT	TT	TT	TT	TT	TT	NN	NN	NN	TT	TT	NN	TT	TT	NN	TT	TT	TT	TT	NN	NN	NN	TT
Mt	317473	C	A	CC	CC	CC	CC	CC	CC	CC	CC	CC	CC	CC	CC	CC	CC	CC	CC	CC	CC	CC	CC	CC	CC	CC	CC	CC	CC	CC	CC	CC	CC	CC	CC	CC	CC	NN	CC	CC	NN	NN	CC	CC	NN	NN	CC	NN	NN
Mt	318275	T	G	TT	TT	TT	TT	TT	TT	TT	TT	TT	TT	TT	TT	TT	TT	TT	TT	TT	TT	TT	TT	TT	TT	TT	TT	TT	TT	TT	TT	TT	TT	TT	TT	TT	TT	NN	NN	NN	NN	TT	TT	NN	NN	NN	TT	TT	NN
Mt	318637	T	G	TT	TT	TT	TT	TT	TT	TT	TT	TT	TT	TT	TT	TT	TT	TT	TT	TT	TT	TT	TT	TT	TT	TT	TT	TT	TT	TT	NN	TT	TT	TT	TT	TT	TT	TT	TT	NN	TT	TT	TT	NN	TT	TT	TT	TT	TT
Mt	318638	C	A	CC	CC	CC	CC	CC	CC	CC	CC	CC	CC	CC	CC	CC	CC	CC	CC	CC	CC	CC	CC	CC	CC	CC	CC	CC	CC	CC	NN	CC	CC	CC	CC	CC	CC	CC	CC	NN	CC	CC	CC	NN	CC	CC	CC	CC	CC
Mt	319061	A	G	AA	AA	AA	AA	AA	NN	AA	AA	AA	AA	AA	AA	AA	AA	AA	AA	AA	AA	AA	AA	AA	AA	AA	AA	AA	AA	AA	AA	AA	AA	AA	AA	AA	AA	AA	AA	NN	NN	AA	AA	AA	NN	AA	AA	GG	NN
Mt	319192	G	T	GG	GG	GG	GG	GG	GG	GG	GG	GG	GG	GG	GG	GG	GG	GG	GG	GG	GG	GG	GG	GG	GG	GG	GG	GG	GG	GG	GG	GG	NN	GG	GG	GG	GG	NN	GG	GG	NN	NN	GG	GG	GG	NN	GG	NN	NN
Mt	319219	C	A	CC	CC	CC	CC	CC	CC	CC	CC	CC	CC	CC	CC	CC	CC	CC	CC	CC	CC	CC	CC	CC	CC	CC	CC	CC	CC	CC	CC	CC	CC	CC	NN	CC	CC	CC	NN	NN	CC	NN	CC	CC	CC	CC	CC	NN	CC
Mt	319231	T	G	TT	TT	TT	TT	TT	TT	TT	TT	TT	TT	TT	TT	TT	TT	TT	TT	TT	TT	TT	TT	TT	TT	TT	TT	TT	TT	TT	TT	TT	TT	TT	TT	TT	TT	TT	NN	NN	TT	NN	TT	NN	NN	TT	TT	NN	TT
Mt	319258	T	G	TT	TT	TT	TT	TT	TT	TT	TT	TT	TT	TT	TT	TT	TT	TT	TT	TT	TT	TT	TT	TT	TT	TT	TT	TT	TT	TT	NN	TT	TT	NN	NN	TT	TT	TT	NN	NN	TT	NN	TT	NN	TT	TT	TT	TT	TT
Mt	319282	C	A	CC	CC	CC	CC	CC	CC	CC	CC	CC	CC	CC	CC	CC	CC	CC	CC	CC	CC	CC	CC	CC	CC	CC	CC	CC	CC	CC	NN	CC	NN	CC	CC	CC	CC	CC	NN	CC	CC	NN	CC	CC	CC	CC	CC	CC	NN
Mt	319417	A	C	AA	AA	AA	AA	AA	AA	AA	AA	AA	AA	AA	AA	AA	AA	AA	AA	AA	AA	NN	AA	AA	NN	AA	AA	AA	AA	AA	AA	NN	NN	NN	NN	AA	AA	AA	AA	NN	NN	NN	AA	AA	NN	NN	AA	AA	AA
Mt	319788	T	C	TT	TT	TT	TT	TT	TT	TT	NN	NN	TT	TT	TT	TT	TT	TT	TT	TT	TT	TT	TT	TT	NN	NN	TT	TT	TT	TT	NN	TT	TT	NN	TT	TT	TT	NN	TT	TT	TT	NN	NN	NN	TT	TT	TT	TT	NN
Mt	319794	C	A	CC	CC	CC	CC	CC	CC	CC	NN	CC	CC	CC	CC	CC	CC	CC	CC	CC	CC	CC	CC	CC	NN	NN	CC	CC	CC	CC	NN	CC	CC	NN	CC	CC	CC	NN	CC	CC	CC	NN	NN	NN	CC	CC	CC	CC	NN
Mt	320462	C	T	CC	CC	CC	CC	CC	CC	CC	NN	CC	CC	CC	CC	NN	CC	CC	CC	NN	CC	CC	CC	CC	CC	CC	CC	CC	NN	CC	CC	CC	NN	CC	CC	CC	CC	NN	NN	NN	NN	NN	CC	NN	NN	NN	NN	NN	CC
Mt	320504	T	G	TT	GG	TT	GG	TT	TT	TT	TT	TT	TT	TT	TT	TT	TT	TT	TT	NN	TT	TT	TT	TT	TT	TT	TT	TT	TT	TT	TT	TT	TT	TT	TT	TT	TT	NN	NN	NN	TT	TT	TT	TT	TT	NN	NN	NN	TT
Mt	320654	C	A	CC	CC	CC	CC	CC	CC	CC	CC	CC	CC	NN	CC	CC	CC	CC	CC	CC	NN	CC	CC	CC	CC	CC	CC	CC	CC	CC	CC	CC	NN	CC	NN	CC	CC	NN	NN	NN	NN	CC	CC	CC	CC	CC	CC	NN	CC
Mt	321227	A	C	AA	AA	AA	AA	AA	AA	NN	AA	AA	AA	NN	AA	AA	AA	AA	AA	AA	AA	AA	NN	NN	AA	AA	AA	AA	AA	NN	NN	AA	AA	AA	AA	NN	AA	AA	AA	AA	AA	AA	AA	NN	NN	NN	AA	NN	AA
Mt	322223	T	A	TT	TT	TT	TT	TT	NN	TT	TT	TT	TT	TT	TT	TT	TT	TT	TT	TT	TT	TT	TT	TT	TT	TT	TT	TA	TT	NN	TT	TT	NN	NN	TT	TT	TT	NN	TT	NN	NN	NN	TT	TT	TT	NN	TT	NN	NN
Mt	323818	C	T	CC	CC	CC	CC	CC	CC	CC	CC	CC	CC	CC	CC	CC	CC	CC	CC	CC	CC	CC	CC	CC	CC	NN	CC	CC	CC	CC	CC	CC	CC	CC	CC	CC	CC	NN	CC	CC	CC	NN	CC	NN	NN	NN	NN	CC	CC
Mt	323850	T	A	TT	TT	TT	TT	TT	NN	TT	TT	TT	TT	TT	TT	TT	TT	TT	TT	TT	TT	TT	TT	TT	TT	NN	TT	TT	TT	TT	NN	TT	NN	NN	NN	TT	TT	NN	NN	NN	TT	TT	TT	NN	TT	NN	TT	NN	TT
Mt	324763	C	T	CC	CC	CC	CC	CC	NN	CC	CC	CC	CC	CC	CC	NN	CC	CC	CC	CC	CC	CC	CC	CC	CC	CC	CC	CC	CC	CC	CC	CC	CC	CC	NN	CC	CC	CC	NN	NN	NN	CC	CC	NN	CC	TT	NN	CC	CC
Mt	324942	C	A	CC	CC	CC	CC	CC	CC	NN	CC	CC	NN	CC	CC	CC	CC	CC	CC	CC	CC	CC	CC	CC	CC	CC	CC	CC	CC	CC	CC	CC	CC	NN	CC	CC	CC	NN	CC	CC	NN	NN	NN	CC	CC	NN	CC	CC	CC
Mt	325122	G	A	GG	GG	GG	GG	GG	NN	GG	GG	GG	GG	GG	GG	GG	GG	GG	GG	GG	GG	GG	GG	GG	GG	GG	GG	GG	GG	GG	NN	NN	NN	NN	NN	GG	GG	GG	NN	GG	NN	GG	GG	NN	GG	AA	GG	NN	GG
Mt	325175	G	A,T	GG	GG	GG	TT	GG	NN	GG	GG	GG	GG	GG	GG	GG	GG	GG	GG	GG	GG	GG	GG	GG	GG	GG	GG	GG	GG	GG	NN	GG	NN	NN	GG	GG	GG	GG	GG	GG	NN	GG	NN	NN	GG	NN	GG	NN	GG
Mt	325176	G	A	GG	GG	GG	GG	GG	NN	GG	GG	GG	GG	GG	GG	GG	GG	GG	GG	GG	GG	GG	GG	GG	GG	GG	GG	GG	GG	GG	NN	GG	NN	NN	NN	GG	GG	GG	GG	GG	NN	GG	NN	NN	GG	AA	GG	NN	GG
Mt	325357	G	A	GG	GG	GG	GG	GG	NN	NN	NN	GG	GG	GG	GG	GG	GG	GG	GG	GG	GG	GG	GG	GG	GG	GG	GG	GG	GG	GG	GG	GG	NN	NN	NN	GG	GG	GG	GG	GG	NN	NN	GG	NN	GG	GG	GG	GG	GG
Mt	325448	T	C	TT	TT	TT	TT	TT	TT	TT	TT	TT	TT	TT	TT	TT	TT	TT	TT	TT	TT	TT	TT	TT	TT	NN	TT	TT	TT	TT	TT	TT	TT	NN	TT	TT	TT	NN	NN	TT	TT	NN	NN	NN	TT	TT	TT	TT	TT
Mt	330813	C	T	NN	NN	NN	NN	CC	NN	CC	CC	CC	CC	CC	CC	CC	CC	CC	CC	CC	CC	CC	CC	CC	CC	CC	CC	CC	CC	CC	CC	CC	NN	NN	NN	CC	CC	CC	CC	CC	CC	NN	CC	CC	CC	CC	CC	CC	CC
Mt	337314	A	C	AA	AA	AA	AA	AA	AA	AA	AA	NN	AA	NN	AA	AA	AA	AA	AA	AA	AA	AA	AA	AA	AA	AA	AA	AA	AA	NN	AA	AA	NN	NN	AA	AA	NN	NN	AA	NN	NN	NN	AA	NN	AA	NN	AA	AA	AA
Mt	339786	G	A	GG	GG	GG	GG	GG	GG	GG	GG	GG	GG	GG	GG	GG	GG	GG	GG	GG	GG	GG	GG	GG	GG	GG	GG	GG	GG	GG	GG	GG	GG	NN	NN	GG	GG	GG	GG	NN	GG	NN	GG	GG	GG	GG	GG	GG	GG
Mt	340329	G	A	GG	GG	GG	GG	GG	GG	GG	GG	GG	GG	GG	GG	GG	GG	GG	GG	GG	GG	GG	GG	GG	GG	GG	GG	GG	GG	GG	NN	NN	GG	GG	NN	GG	NN	NN	GG	GG	NN	NN	GG	NN	GG	GG	GG	NN	GG
Mt	340777	A	G	AA	AA	AA	AA	AA	AA	AA	AA	NN	AA	AA	AA	AA	AA	AA	AA	AA	AA	AA	AA	AA	AA	AA	AA	AA	AA	AA	AA	AA	AA	AA	AA	AA	AA	AA	GG	AA	NN	NN	NN	NN	AA	AA	AA	AA	AA
Mt	344463	A	C	AA	AA	AA	AA	AA	AA	AA	AA	AA	AA	AA	AA	AA	AA	AA	AA	NN	AA	AA	AA	AA	AA	AA	AA	AA	AA	AA	NN	AA	AA	AA	AA	AA	AA	NN	AA	AA	NN	NN	AA	NN	NN	AA	AA	NN	AA
Mt	344480	C	A	CC	CC	CC	CC	CC	CC	CC	CC	CC	CC	CC	CC	CC	CC	CC	CC	CC	CC	CC	CC	CC	CC	CC	CC	CC	CC	CC	NN	CC	CC	CC	CC	CC	CC	NN	CC	CC	NN	NN	CC	NN	CC	CC	NN	CC	CC
Mt	345261	G	A	GG	GG	GG	GG	GG	NN	GG	GG	GG	GG	GG	GG	GG	GG	GG	GG	GG	AA	GG	GG	GG	GG	GG	GG	GG	GG	GG	GG	NN	GG	GG	GG	GG	GG	NN	NN	GG	NN	NN	GG	NN	NN	GG	GG	NN	GG
Mt	345266	G	A	GG	GG	GG	GG	GG	NN	GG	GG	GG	GG	GG	GG	GG	GG	GG	GG	GG	GG	GG	GG	GG	GG	GG	GG	GG	GG	GG	GG	GG	GG	NN	GG	GG	GG	NN	NN	GG	NN	NN	GG	NN	NN	GG	GG	NN	GG
Mt	345563	T	G	TT	TT	TT	TT	TT	NN	TT	TT	TT	TT	TT	TT	TT	TT	TT	TT	TT	TT	TT	TT	TT	TT	TT	TT	TT	TT	TT	TT	TT	NN	TT	TT	TT	TT	NN	TT	TT	TT	TT	TT	NN	TT	NN	TT	NN	TT
Mt	346105	G	T	GG	GG	GG	GG	GG	NN	GG	GG	GG	GG	GG	GG	GG	GG	GG	GG	GG	GG	GG	GG	GG	GG	GG	GG	GG	GG	GG	GG	GG	GG	GG	GG	GG	GG	GG	GG	GG	NN	GG	GG	NN	GG	GG	GG	NN	GG
Mt	346106	G	T	GG	GG	GG	GG	GG	NN	GG	GG	GG	GG	GG	GG	GG	GG	GG	GG	GG	GG	GG	GG	GG	GG	GG	GG	GG	GG	GG	GG	GG	GG	GG	GG	GG	GG	GG	GG	GG	NN	GG	GG	NN	GG	GG	GG	NN	GG
Mt	346107	A	C	AA	AA	AA	AA	AA	NN	AA	AA	AA	AA	AA	AA	AA	AA	AA	AA	AA	AA	AA	AA	AA	AA	AA	AA	AA	AA	AA	AA	AA	AA	AA	AA	AA	AA	NN	AA	AA	NN	AA	AA	NN	AA	AA	AA	AA	AA
Mt	346202	A	G	AA	AA	AA	AA	AA	AA	AA	AA	AA	NN	AA	AA	AA	AA	AA	AA	AA	AA	AA	AA	AA	AA	AA	AA	AA	AA	AA	NN	AA	NN	AA	NN	AA	AA	AA	AA	AA	AA	NN	AA	NN	AA	AA	AA	AA	NN
Mt	346309	G	T	GG	GG	GG	GG	GG	GG	GG	GG	GG	GG	GG	GG	GG	GG	GG	GG	GG	GG	GG	GG	GG	GG	GG	GG	GG	GG	GG	GG	GG	GG	GG	GG	GG	GG	GG	NN	NN	GG	NN	GG	GG	GG	GG	GG	GG	GG
Mt	346857	A	C	AA	AA	CC	CC	AA	NN	NN	NN	NN	NN	NN	NN	NN	NN	NN	NN	NN	NN	NN	NN	NN	NN	NN	NN	NN	NN	NN	NN	NN	NN	NN	NN	NN	NN	NN	NN	NN	NN	NN	NN	NN	NN	NN	NN	NN	NN
Mt	346937	G	A	GG	GG	GG	GG	GG	NN	NN	GG	NN	GG	NN	GG	GG	GG	GG	GG	NN	GG	NN	GG	GG	GG	GG	NN	GG	GG	NN	NN	NN	NN	NN	NN	NN	NN	NN	NN	NN	NN	NN	NN	NN	NN	GG	NN	NN	GG
Mt	349706	A	C	AA	AA	AA	CC	AA	NN	AA	AA	AA	AA	AA	AA	AA	AA	AA	AA	AA	AA	AA	AA	AA	AA	AA	AA	AA	AA	AA	NN	NN	AA	AA	AA	NN	AA	NN	AA	NN	NN	AA	AA	NN	AA	NN	AA	NN	NN
Mt	350681	A	C	AA	AA	AA	AA	AA	AA	AA	AA	NN	AA	AA	AA	AA	AA	AA	AA	AA	AA	AA	AA	AA	AA	AA	AA	AA	AA	AA	NN	AA	NN	NN	AA	AA	AA	NN	AA	AA	NN	NN	AA	NN	AA	NN	AA	NN	NN
Mt	350684	C	T	CC	CC	CC	CC	CC	CC	CC	CC	NN	CC	CC	CC	CC	CC	CC	CC	CC	CC	CC	CC	CC	CC	CC	CC	CC	CC	CC	NN	CC	NN	NN	CC	CC	CC	NN	CC	CC	NN	NN	CC	NN	CC	NN	CC	NN	NN
Mt	351882	C	A	CC	CC	CC	CC	CC	CC	NN	CC	CC	CC	CC	CC	CC	CC	CC	CC	CC	CC	CC	CC	CC	CC	NN	CC	CC	CC	CC	CC	CC	NN	NN	CC	CC	CC	NN	CC	AA	NN	NN	NN	CC	CC	CC	CC	CC	NN
Mt	351883	A	G	AA	AA	AA	AA	AA	AA	NN	AA	AA	AA	AA	AA	AA	AA	AA	AA	AA	AA	AA	AA	AA	AA	NN	AA	AA	AA	AA	AA	AA	NN	NN	AA	AA	AA	NN	AA	GG	NN	NN	NN	AA	AA	AA	AA	AA	NN
Mt	354600	G	A	GG	GG	NN	GG	GG	GG	GG	NN	GG	GG	GG	GG	GG	GG	GG	GG	GG	GG	GG	GG	GG	GG	GG	GG	GG	GG	GG	NN	GG	GG	GG	GG	GG	GG	NN	GG	GG	GG	NN	GG	GG	GG	GG	GG	NN	GG
Mt	354669	T	G	GG	GG	NN	GG	TT	TT	NN	TT	TT	NN	GG	TT	NN	TT	GG	GG	TT	TT	GG	GG	GG	GG	TT	TT	GG	TT	GG	NN	NN	NN	NN	NN	TT	TT	NN	NN	TT	GG	NN	GG	NN	NN	NN	TT	NN	NN
Mt	354716	C	A	CC	CC	CC	CC	CC	CC	NN	NN	NN	NN	NN	NN	NN	NN	NN	NN	NN	NN	NN	NN	NN	NN	NN	NN	NN	NN	NN	NN	NN	NN	NN	NN	NN	NN	NN	NN	NN	NN	NN	NN	NN	NN	NN	NN	NN	NN
Mt	354797	G	A	GG	GG	GG	GG	GG	GG	GG	NN	NN	GG	NN	GG	GG	GG	GG	GG	GG	GG	NN	GG	GG	GG	GG	GG	GG	GG	NN	NN	GG	GG	NN	NN	NN	GG	GG	NN	GG	NN	NN	NN	NN	NN	NN	GG	NN	GG
Mt	354857	A	C	AA	AA	AA	AA	AA	AA	AA	AA	AA	NN	AA	AA	AA	AA	AA	NN	AA	AA	NN	AA	AA	AA	NN	AA	AA	AA	NN	NN	AA	AA	AA	AA	AA	AA	NN	AA	AA	AA	NN	NN	NN	NN	NN	AA	AA	NN
Mt	355027	C	T	CC	CC	CC	CC	CC	CC	CC	CC	CC	NN	CC	CC	CC	CC	CC	CC	CC	CC	CC	CC	CC	CC	CC	CC	CC	CC	CC	NN	CC	CC	CC	NN	CC	CC	NN	CC	CC	NN	NN	CC	CC	NN	CC	NN	NN	CC
Mt	355290	T	C	TT	TT	TT	TT	TT	TT	TT	TT	TT	TT	TT	TT	TT	TT	TT	TT	TT	TT	TT	TT	TT	TT	NN	TT	TT	TT	TT	TT	TT	TT	TT	NN	TT	TT	NN	TT	NN	NN	TT	TT	TT	NN	TT	TT	TT	NN
Mt	355845	T	C,A	TT	TT	TT	TT	TT	TT	TT	TT	TT	TT	TT	TT	TT	NN	TT	TT	TT	TT	TT	TT	TT	TT	TT	TT	TT	TT	TT	TT	TT	TT	TT	TT	TT	TT	TT	TT	TT	TT	NN	TT	TT	TT	TT	NN	NN	TT
Mt	355857	A	T,G	AA	AA	AA	AA	AA	AA	AA	AA	AA	AA	AA	AA	AA	AA	AA	AA	AA	AA	AA	AA	AA	AA	AA	AA	AA	AA	AA	AA	AA	AA	AA	AA	AA	AA	AA	AA	AA	AA	NN	AA	AA	AA	AA	AA	NN	AA
Mt	356406	A	G	AA	AA	AA	AA	AA	NN	AA	NN	AA	AA	AA	AA	AA	AA	AA	AA	AA	AA	AA	AA	NN	AA	AA	AA	AA	AA	AA	AA	AA	AA	NN	NN	AA	NN	NN	NN	AA	NN	NN	AA	NN	NN	NN	AA	AA	NN
Mt	356415	A	T	AA	AA	AA	AA	AA	NN	AA	NN	NN	AA	AA	AA	AA	AA	AA	AA	AA	AA	AA	AA	NN	AA	AA	AA	AA	AA	AA	AA	AA	AA	NN	NN	AA	AA	NN	NN	AA	NN	AA	AA	NN	NN	NN	AA	AA	NN
Mt	356421	C	A	CC	CC	CC	CC	CC	NN	CC	NN	NN	CC	CC	CC	CC	CC	CC	CC	CC	CC	CC	CC	NN	CC	CC	CC	CC	CC	CC	CC	CC	CC	NN	NN	CC	CC	NN	NN	CC	NN	CC	CC	NN	NN	NN	CC	CC	NN
Mt	356481	T	G	TT	TT	TT	TT	TT	NN	TT	TT	TT	NN	TT	TT	TT	TT	TT	TT	TT	TT	TT	TT	TT	TT	TT	TT	TT	TT	TT	TT	TT	TT	TT	TT	TT	TT	NN	NN	NN	NN	TT	TT	NN	NN	NN	TT	TT	NN
Mt	356530	T	A	TT	TT	TT	TT	TT	NN	TT	TT	TT	TT	TT	TT	TT	TT	TT	TT	TT	TT	NN	TT	TT	TT	NN	TT	TT	TT	TT	NN	TT	TT	TT	TT	TT	TT	TT	NN	NN	NN	NN	TT	NN	NN	NN	TT	AA	NN
Mt	356562	C	T	CC	CC	CC	CC	CC	NN	CC	CC	CC	CC	NN	CC	CC	CC	CC	CC	CC	CC	CC	CC	NN	CC	NN	CC	CC	CC	CC	CC	CC	NN	NN	NN	CC	CC	CC	NN	CC	NN	NN	NN	NN	NN	NN	CC	CC	NN
Mt	356563	T	A	TT	TT	TT	TT	TT	NN	TT	TT	TT	TT	NN	TT	TT	TT	TT	TT	TT	TT	TT	TT	NN	TT	NN	TT	TT	TT	TT	TT	TT	NN	NN	NN	TT	TT	TT	NN	TT	NN	NN	NN	NN	NN	NN	TT	TT	NN
Mt	356589	G	C	GG	GG	GG	GG	GG	NN	GG	GG	GG	GG	GG	GG	GG	GG	GG	GG	GG	GG	GG	GG	GG	GG	GG	GG	GG	GG	GG	GG	GG	GG	NN	GG	GG	GG	GG	NN	GG	NN	NN	NN	NN	NN	NN	GG	GG	NN
Mt	357555	T	C	TT	TT	TT	TT	TT	TT	TT	TT	TT	TT	TT	TT	TT	TT	TT	TT	TT	TT	TT	TT	CC	TT	TT	TT	TT	TT	TT	TT	TT	TT	TT	TT	TT	TT	NN	TT	TT	NN	NN	TT	NN	TT	TT	NN	TT	TT
Mt	357558	A	T	AA	AA	AA	AA	AA	AA	AA	AA	AA	AA	AA	AA	AA	AA	AA	AA	AA	AA	AA	AA	TT	AA	AA	AA	AA	AA	AA	AA	AA	AA	AA	AA	AA	AA	NN	AA	AA	NN	NN	AA	NN	AA	AA	NN	AA	AA
Mt	358259	A	G	AA	AA	AA	AA	AA	AA	AA	AA	AA	NN	AA	AA	AA	AA	AA	AA	AA	AA	AA	AA	AA	AA	AA	AA	AA	AA	AA	AA	AA	AA	AA	AA	AA	AA	NN	NN	AA	NN	NN	AA	AA	NN	AA	NN	AA	NN
Mt	358911	G	A	GG	GG	GG	GG	GG	GG	NN	GG	GG	NN	GG	GG	GG	GG	GG	GG	GG	GG	GG	GG	GG	GG	GG	GG	GG	GG	GG	GG	GG	NN	NN	GG	GG	GG	GG	NN	GG	NN	GG	GG	GG	NN	GG	GG	NN	GG
Mt	359998	A	C,T	AA	AA	AA	NN	AA	AA	AA	AA	AA	AA	AA	AA	NN	NN	AA	AA	AA	AA	AA	AA	AA	AA	AA	AA	AA	AA	AA	AA	NN	NN	NN	NN	AA	AA	NN	NN	AA	NN	CC	AA	NN	NN	AA	AA	NN	NN
Mt	360180	C	A	CC	CC	CC	NN	CC	CC	CC	CC	CC	NN	CC	CC	CC	CC	CC	CC	CC	CC	CC	CC	CC	CC	CC	CC	CC	CC	CC	CC	NN	NN	NN	CC	CC	NN	NN	NN	CC	NN	NN	CC	NN	NN	CC	CC	AA	NN
Mt	360204	T	C	TT	TT	TT	NN	TT	TT	TT	TT	TT	NN	TT	TT	TT	TT	TT	NN	TT	TT	TT	TT	TT	TT	TT	TT	TT	TT	TT	TT	NN	TT	NN	TT	TT	NN	NN	TT	TT	NN	TT	TT	NN	NN	NN	TT	TT	NN
Mt	360261	A	C	AA	AA	AA	NN	AA	AA	AA	AA	AA	AA	AA	AA	AA	AA	AA	AA	AA	AA	AA	AA	AA	AA	AA	AA	AA	AA	AA	AA	NN	AA	NN	NN	AA	AA	NN	CC	NN	NN	AA	AA	NN	NN	NN	AA	AA	NN
Mt	360321	C	T	CC	CC	CC	NN	CC	NN	CC	CC	CC	NN	CC	CC	CC	CC	CC	CC	CC	CC	CC	CC	CC	CC	CC	CC	CC	CC	CC	CC	CC	NN	NN	NN	CC	NN	NN	NN	NN	CC	NN	CC	NN	NN	NN	CC	CC	CC
Mt	360322	T	G	TT	TT	TT	NN	TT	NN	TT	TT	TT	NN	TT	TT	TT	TT	TT	TT	TT	TT	TT	TT	TT	TT	TT	TT	TT	TT	TT	TT	TT	NN	NN	NN	TT	NN	NN	NN	NN	GG	NN	TT	NN	NN	NN	TT	TT	TT
Mt	360344	A	G	AA	AA	AA	NN	AA	NN	AA	AA	AA	AA	AA	AA	AA	AA	AA	AA	AA	AA	AA	AA	AA	AA	AA	AA	AA	AA	AA	AA	AA	NN	NN	NN	AA	NN	NN	NN	NN	GG	GG	AA	NN	NN	NN	AA	AA	AA
Mt	360377	G	A	GG	GG	GG	NN	GG	NN	NN	GG	GG	GG	GG	GG	GG	GG	GG	GG	GG	GG	GG	GG	GG	GG	GG	GG	GG	GG	GG	GG	NN	NN	NN	NN	GG	NN	NN	GG	NN	NN	AA	GG	GG	NN	GG	GG	GG	GG
Mt	360389	G	A	GG	GG	GG	NN	GG	NN	GG	GG	GG	GG	GG	GG	GG	GG	GG	GG	GG	GG	GG	GG	GG	GG	GG	GG	GG	GG	GG	GG	NN	NN	NN	NN	GG	NN	NN	GG	NN	NN	AA	GG	GG	NN	GG	GG	NN	GG
Mt	360956	C	A	CC	CC	CC	NN	CC	NN	CC	CC	CC	CC	NN	CC	CC	CC	CC	CC	CC	CC	CC	CC	CC	CC	CC	CC	CC	CC	CC	CC	NN	NN	NN	CC	CC	NN	NN	CC	NN	NN	CC	CC	CC	NN	CC	CC	NN	NN
Mt	361223	G	A	GG	GG	GG	NN	GG	GG	GG	GG	GG	GG	GG	GG	GG	GG	GG	GG	GG	GG	GG	GG	GG	GG	GG	GG	GG	GG	GG	GG	NN	NN	NN	NN	GG	GG	NN	GG	GG	NN	GG	GG	GG	NN	GG	GG	NN	NN
Mt	361232	T	G	TT	TT	TT	NN	TT	NN	TT	TT	TT	TT	TT	TT	TT	TT	TT	TT	TT	TT	TT	TT	TT	NN	TT	TT	TT	TT	NN	TT	NN	NN	NN	NN	TT	NN	TT	NN	TT	NN	GG	TT	TT	NN	NN	TT	NN	TT
Mt	361791	A	T	AA	AA	AA	NN	AA	AA	AA	AA	AA	AA	AA	AA	AA	AA	AA	AA	AA	AA	AA	AA	AA	AA	AA	AA	NN	AA	AA	AA	NN	NN	NN	AA	AA	AA	NN	NN	NN	NN	NN	AA	NN	AA	NN	AA	AA	AA
Mt	361792	T	A	TT	TT	TT	NN	TT	TT	TT	TT	TT	TT	TT	TT	TT	TT	TT	TT	TT	TT	TT	TT	TT	TT	TT	TT	TT	TT	TT	TT	NN	NN	NN	TT	TT	TT	NN	NN	NN	NN	NN	TT	NN	NN	TT	TT	TT	TT
Mt	362298	A	T	AA	AA	AA	NN	AA	NN	AA	AA	AA	AA	AA	AA	AA	AA	AA	AA	AA	AA	AA	AA	AA	AA	AA	AA	AA	NN	AA	AA	NN	AA	AA	NN	AA	AA	NN	NN	AA	NN	NN	AA	AA	AA	AA	AA	NN	NN
Mt	362740	T	C	TT	TT	TT	NN	TT	TT	TT	TT	TT	TT	TT	TT	TT	NN	TT	TT	TT	TT	TT	TT	TT	TT	TT	TT	TT	TT	TT	TT	TT	NN	TT	NN	TT	TT	NN	TT	TT	NN	TT	TT	NN	NN	NN	TT	TT	NN
Mt	362763	A	G	AA	AA	AA	NN	AA	AA	AA	AA	AA	AA	AA	AA	AA	NN	AA	AA	AA	AA	AA	AA	AA	AA	AA	AA	AA	AA	AA	AA	NN	NN	AA	NN	AA	AA	NN	AA	NN	NN	AA	AA	NN	NN	AA	NN	AA	NN
Mt	363300	C	A	CC	CC	CC	NN	CC	CC	CC	CC	CC	CC	CC	CC	CC	CC	CC	CC	CC	CC	CC	CC	CC	CC	CC	CC	CC	CC	CC	CC	CC	NN	CC	CC	NN	CC	NN	NN	CC	NN	CC	CC	CC	NN	CC	CC	CC	CC
Mt	364037	G	C	GG	GG	GG	NN	GG	GG	GG	GG	GG	GG	GG	GG	NN	GG	GG	GG	GG	GG	GG	GG	GG	GG	NN	GG	GG	GG	GG	GG	GG	GG	GG	NN	GG	GG	NN	GG	GG	NN	NN	CC	GG	GG	NN	GG	NN	NN
Mt	364349	G	T	GG	GG	GG	GG	GG	GG	GG	GG	NN	GG	GG	GG	GG	GG	GG	GG	GG	GG	GG	GG	GG	GG	NN	GG	GG	GG	GG	GG	GG	GG	GG	GG	GG	GG	GG	GG	GG	GG	NN	GG	NN	GG	GG	GG	NN	NN
Mt	364979	G	A	GG	GG	GG	GG	GG	GG	NN	GG	GG	GG	GG	GG	GG	GG	GG	GG	GG	GG	GG	GG	GG	GG	GG	GG	GG	GG	GG	GG	GG	GG	GG	GG	GG	GG	GG	GG	GG	NN	NN	GG	GG	GG	GG	GG	GG	GG
Mt	365757	A	C	AA	AA	AA	AA	AA	AA	AA	AA	AA	AA	NN	AA	AA	AA	AA	AA	AA	AA	AA	AA	AA	AA	NN	AA	AA	AA	AA	NN	AA	AA	AA	AA	AA	AA	AA	AA	NN	AA	NN	AA	NN	AA	NN	AA	NN	AA
Mt	365976	G	A	GG	GG	GG	GG	GG	GG	NN	GG	GG	GG	GG	GG	GG	GG	GG	GG	GG	GG	GG	GG	GG	GG	GG	GG	GG	NN	GG	GG	GG	GG	GG	GG	GG	GG	NN	GG	GG	NN	NN	GG	GG	GG	GG	NN	GG	NN
Mt	365978	G	A	GG	GG	GG	GG	GG	NN	NN	GG	GG	GG	GG	GG	GG	GG	GG	GG	GG	GG	GG	GG	GG	GG	GG	GG	GG	NN	GG	GG	GG	GG	GG	GG	GG	GG	GG	GG	GG	NN	NN	GG	GG	GG	GG	NN	GG	NN
Mt	365984	C	T	CC	CC	CC	CC	CC	CC	NN	CC	CC	CC	CC	CC	CC	CC	CC	CC	CC	CC	CC	CC	CC	CC	CC	CC	CC	NN	CC	CC	CC	CC	CC	CC	CC	CC	CC	CC	CC	CC	NN	CC	CC	CC	CC	NN	CC	NN
Mt	366302	C	A	CC	CC	CC	CC	CC	CC	CC	CC	CC	CC	CC	CC	CC	CC	CC	CC	CC	CC	CC	CC	CC	CC	CC	CC	CC	CC	CC	CC	CC	CC	CC	CC	CC	CC	NN	CC	CC	NN	CC	CC	CC	NN	CC	CC	CC	NN
Mt	367155	A	C	AA	AA	AA	AA	AA	AA	NN	AA	AA	AA	AA	AA	AA	AA	AA	AA	AA	AA	AA	AA	AA	AA	AA	AA	AA	AA	AA	AA	AA	AA	AA	NN	AA	AA	AA	AA	NN	NN	NN	AA	AA	AA	AA	AA	AA	AA
Mt	368038	T	G	TT	TT	TT	TT	TT	TT	TT	TT	TT	TT	TT	TT	TT	TT	TT	TT	TT	TT	TT	TT	TT	TT	TT	TT	TT	TT	TT	TT	NN	TT	TT	TT	TT	TT	TT	TT	NN	TT	TT	TT	NN	TT	TT	TT	TT	NN
Mt	368039	G	T	GG	GG	GG	GG	GG	GG	GG	GG	GG	GG	GG	GG	GG	GG	GG	GG	GG	GG	GG	GG	GG	GG	GG	GG	GG	GG	GG	GG	NN	GG	GG	GG	GG	GG	GG	GG	NN	GG	GG	GG	NN	GG	GG	GG	GG	NN
Mt	368040	C	A	CC	CC	CC	CC	CC	CC	CC	CC	CC	CC	CC	CC	CC	CC	CC	CC	CC	CC	CC	CC	CC	CC	CC	CC	CC	CC	CC	CC	NN	CC	CC	CC	CC	CC	CC	CC	NN	CC	CC	CC	NN	CC	CC	CC	CC	NN
Mt	369117	T	G	TT	TT	TT	TT	TT	TT	TT	TT	TT	TT	TT	TT	TT	TT	TT	TT	TT	TT	TT	TT	TT	TT	TT	TT	TT	TT	TT	TT	TT	TT	TT	TT	TT	TT	TT	TT	TT	NN	NN	TT	TT	TT	NN	NN	TT	TT
Mt	370377	C	T	CC	CC	CC	CC	CC	CC	NN	CC	CC	CC	CC	CC	CC	NN	CC	CC	CC	CC	CC	CC	CC	CC	CC	CC	CC	CC	CC	CC	NN	CC	CC	CC	CC	CC	NN	NN	CC	NN	NN	CC	NN	CC	NN	NN	NN	NN
Mt	371950	G	A	GG	GG	GG	GG	GG	NN	GG	GG	GG	GG	GG	GG	GG	GG	GG	GG	GG	GG	GG	GG	GG	GG	GG	GG	GG	GG	GG	GG	GG	GG	GG	NN	GG	GG	GG	GG	GG	NN	GG	GG	NN	NN	GG	NN	GG	NN
Mt	373755	G	T	GG	GG	GG	GG	GG	GG	GG	GG	GG	GG	GG	GG	GG	GG	GG	GG	GG	GG	GG	GG	GG	GG	GG	GG	GG	GG	GG	GG	GG	GG	GG	GG	GG	GG	NN	GG	GG	GG	NN	GG	NN	GG	NN	GG	NN	GG
Mt	373836	G	T	GG	GG	GG	GG	GG	GG	GG	GG	GG	GG	GG	GG	GG	GG	GG	GG	GG	GG	GG	GG	GG	GG	GG	GG	GG	GG	GG	GG	GG	GG	NN	GG	GG	GG	NN	GG	GG	GG	GG	GG	NN	GG	GG	GG	NN	GG
Mt	373865	A	C	AA	AA	AA	AA	AA	AA	AA	AA	AA	AA	AA	AA	NN	AA	AA	AA	AA	AA	AA	AA	AA	AA	AA	AA	AA	AA	AA	AA	AA	AA	AA	AA	AA	AA	NN	AA	AA	NN	AA	AA	NN	AA	AA	AA	NN	AA
Mt	374216	G	A	GG	GG	GG	GG	GG	GG	GG	GG	GG	GG	GG	GG	GG	GG	GG	GG	GG	GG	GG	GG	GG	GG	GG	GG	GG	GG	GG	GG	GG	GG	GG	GG	GG	GG	GG	GG	NN	GG	GG	GG	GG	GG	GG	GG	GG	GG
Mt	374221	A	T	AA	AA	AA	AA	AA	AA	AA	AA	AA	AA	AA	AA	AA	AA	AA	AA	AA	AA	AA	AA	AA	AA	AA	AA	AA	AA	AA	AA	AA	AA	AA	NN	AA	AA	AA	AA	NN	AA	AA	AA	AA	AA	AA	AA	AA	AA
Mt	374385	T	G	TT	TT	TT	TT	TT	TT	NN	TT	TT	TT	TT	TT	TT	TT	TT	TT	TT	TT	TT	TT	TT	TT	TT	TT	TT	TT	TT	TT	TT	TT	TT	TT	TT	TT	TT	TT	NN	NN	NN	TT	NN	TT	TT	TT	NN	NN
Mt	374891	T	A	TT	TT	TT	TT	TT	TT	TT	TT	TT	TT	TT	TT	TT	TT	TT	TT	TT	TT	TT	TT	TT	TT	TT	TT	TT	TT	TT	TT	TT	TT	TT	TT	TT	TT	NN	TT	TT	TT	NN	TT	TT	TT	NN	NN	TT	TT
Mt	375761	T	A	TT	TT	TT	TT	TT	TT	TT	TT	TT	TT	TT	TT	TT	TT	TT	TT	TT	TT	TT	TT	TT	TT	TT	TT	TT	TT	TT	TT	TT	TT	TT	TT	TT	TT	TT	TT	TT	TT	NN	TT	TT	TT	TT	TT	TT	NN
Mt	375857	G	T	GG	GG	GG	GG	GG	GG	GG	GG	GG	GG	GG	GG	GG	GG	GG	GG	GG	GG	GG	GG	GG	GG	GG	GG	GG	GG	GG	GG	NN	GG	GG	GG	GG	GG	GG	GG	GG	NN	GG	GG	GG	GG	NN	NN	GG	GG
Mt	375930	C	A	CC	CC	CC	CC	CC	CC	CC	CC	CC	CC	CC	CC	CC	CC	CC	CC	CC	CC	CC	CC	CC	CC	CC	NN	CC	CC	CC	NN	CC	CC	CC	NN	CC	CC	CC	CC	NN	NN	CC	CC	NN	CC	NN	CC	NN	CC
Mt	375931	C	A	CC	CC	CC	CC	CC	CC	CC	CC	CC	CC	CC	CC	CC	CC	CC	CC	CC	CC	CC	CC	CC	CC	CC	NN	CC	CC	CC	CC	CC	CC	CC	NN	CC	CC	CC	CC	NN	NN	CC	CC	NN	CC	NN	CC	NN	CC
Mt	375939	G	T	GG	GG	GG	GG	GG	GG	GG	GG	GG	GG	GG	GG	GG	GG	GG	GG	GG	GG	GG	GG	GG	GG	GG	GG	GG	GG	GG	NN	GG	GG	GG	NN	GG	GG	GG	GG	NN	NN	GG	GG	NN	GG	NN	GG	NN	GG
Mt	376370	T	G	TT	TT	TT	TT	TT	NN	TT	TT	TT	TT	TT	TT	TT	TT	TT	TT	TT	TT	TT	TT	TT	TT	NN	TT	TT	TT	TT	TT	TT	TT	TT	TT	TT	TT	NN	TT	TT	NN	NN	TT	NN	TT	NN	TT	NN	TT
Mt	376433	C	A	CC	CC	CC	CC	CC	CC	CC	CC	CC	CC	CC	CC	NN	CC	CC	CC	CC	CC	CC	CC	CC	CC	CC	CC	CC	CC	CC	CC	CC	CC	NN	CC	CC	NN	CC	CC	NN	NN	NN	NN	CC	CC	CC	CC	NN	CC
Mt	376823	G	A	GG	GG	GG	GG	GG	GG	GG	GG	GG	GG	GG	GG	GG	GG	GG	GG	GG	GG	GG	GG	GG	GG	GG	GG	GG	GG	GG	NN	GG	GG	GG	GG	GG	GG	GG	GG	NN	GG	NN	GG	GG	GG	NN	GG	NN	GG
Mt	376956	G	T	GG	GG	GG	GG	GG	GG	GG	GG	GG	GG	GG	GG	GG	GG	GG	GG	NN	GG	GG	GG	GG	GG	GG	GG	GG	GG	GG	GG	GG	GG	GG	NN	GG	GG	GG	GG	GG	NN	GG	GG	GG	NN	GG	GG	GG	GG
Mt	377376	C	T	CC	CC	CC	CC	CC	NN	CC	CC	CC	CC	CC	CC	CC	CC	CC	CC	CC	CC	CC	CC	CC	CC	CC	CC	CC	CC	CC	CC	CC	CC	CC	CC	CC	CC	CC	NN	CC	NN	NN	CC	NN	CC	NN	CC	CC	CC
Mt	377456	T	G	TT	GG	TT	GG	TT	TT	NN	TT	TT	TT	TT	TT	TT	TT	TT	TT	TT	TT	TT	TT	TT	TT	TT	TT	TT	TT	TT	NN	TT	TT	TT	TT	NN	TT	TT	TT	TT	TT	TT	TT	NN	TT	TT	NN	TT	NN
Mt	378260	A	C	AA	AA	AA	AA	AA	AA	AA	AA	AA	AA	AA	AA	AA	AA	AA	AA	AA	AA	AA	AA	AA	AA	AA	AA	AA	AA	AA	AA	AA	NN	NN	AA	AA	AA	NN	AA	NN	NN	NN	AA	AA	NN	NN	NN	NN	NN
Mt	378508	G	T	GG	GG	GG	GG	GG	NN	GG	GG	GG	GG	GG	GG	GG	GG	GG	GG	GG	GG	GG	GG	GG	GG	GG	GG	GG	GG	GG	GG	GG	GG	GG	NN	GG	GG	GG	NN	GG	NN	GG	GG	NN	GG	GG	GG	TT	NN
Mt	379363	C	A	CC	CC	CC	CC	CC	NN	CC	CC	CC	CC	CC	CC	CC	CC	CC	CC	CC	CC	CC	CC	CC	CC	CC	CC	CC	CC	CC	NN	CC	CC	CC	CC	CC	CC	CC	CC	CC	NN	CC	CC	CC	CC	CC	CC	CC	NN
Mt	380002	G	T	GG	TT	GG	TT	GG	NN	GG	GG	GG	GG	NN	GG	GG	GG	GG	GG	NN	GG	GG	GG	GG	GG	GG	GG	GG	GG	GG	NN	GG	NN	GG	GG	GG	GG	GG	GG	NN	GG	NN	GG	GG	GG	GG	GG	GG	GG
Mt	380086	C	G	CC	CC	CC	NN	CC	CC	CC	CC	CC	CC	CC	CC	CC	CC	CC	CC	CC	CC	CC	CC	CC	CC	NN	CC	CC	CC	CC	CC	CC	CC	CC	NN	CC	CC	CC	CC	NN	CC	NN	CC	CC	CC	CC	CC	CC	CC
Mt	380773	C	T	CC	CC	CC	NN	CC	NN	CC	CC	CC	CC	CC	CC	NN	CC	CC	CC	CC	CC	CC	CC	CC	CC	CC	CC	CC	CC	CC	CC	NN	CC	CC	NN	CC	CC	CC	CC	CC	NN	NN	CC	NN	NN	NN	CC	CC	CC
Mt	380837	G	A	GG	GG	GG	NN	GG	NN	GG	GG	GG	GG	GG	GG	GG	GG	GG	GG	GG	GG	GG	GG	GG	GG	GG	GG	GG	GG	GG	GG	GG	GG	NN	NN	GG	GG	GG	GG	GG	NN	GG	GG	GG	NN	GG	NN	GG	NN
Mt	381889	C	T	CC	CC	CC	CC	CC	CC	CC	CC	CC	CC	CC	CC	CC	CC	CC	CC	CC	CC	CC	CC	CC	CC	CC	CC	CC	CC	CC	CC	CC	CC	CC	NN	CC	CC	CC	CC	CC	CC	CC	CC	CC	CC	CC	CC	NN	CC
Mt	382849	C	T	CC	CC	CC	CC	CC	NN	CC	CC	CC	CC	CC	CC	CC	CC	CC	CC	CC	NN	CC	CC	CC	CC	CC	CC	CC	CC	CC	CC	CC	NN	CC	CC	CC	CC	NN	CC	CC	CC	NN	CC	NN	CC	CC	NN	CC	CC
Mt	382940	G	A	GG	GG	GG	GG	GG	GG	GG	GG	GG	GG	GG	GG	GG	GG	GG	GG	GG	GG	GG	GG	GG	GG	GG	GG	GG	GG	GG	GG	GG	GG	GG	GG	GG	GG	NN	GG	GG	GG	GG	GG	GG	GG	GG	GG	GG	NN
Mt	383197	T	G	TT	TT	TT	TT	TT	TT	GG	NN	TT	TT	TT	TT	TT	NN	TT	TT	TT	TT	TT	TT	TT	TT	TT	TT	TT	TT	TT	TT	TT	TT	TT	TT	TT	TT	NN	TT	TT	TT	NN	TT	NN	TT	TT	TT	TT	NN
Mt	383875	C	A	CC	CC	CC	CC	CC	CC	CC	CC	CC	CC	CC	CC	CC	CC	CC	CC	CC	CC	CC	CC	CC	CC	CC	CC	CC	CC	CC	CC	CC	NN	CC	NN	CC	CC	CC	CC	CC	CC	AA	CC	CC	CC	CC	CC	NN	CC
Mt	383880	C	T	CC	CC	CC	CC	CC	CC	CC	CC	CC	CC	CC	CC	CC	CC	CC	CC	CC	CC	CC	CC	CC	CC	CC	CC	CC	CC	CC	CC	CC	NN	CC	CC	NN	CC	CC	CC	CC	CC	TT	CC	CC	CC	CC	CC	NN	CC
Mt	384580	G	T	GG	TT	GG	GG	GG	GG	GG	GG	GG	GG	GG	GG	GG	GG	GG	GG	GG	GG	GG	GG	GG	GG	NN	GG	GG	GG	GG	GG	GG	NN	GG	GG	GG	GG	GG	GG	GG	NN	GG	GG	NN	NN	GG	GG	GG	GG
Mt	384744	C	T	CC	CC	CC	CC	CC	NN	CC	CC	NN	CC	CC	CC	CC	CC	CC	CC	CC	CC	CC	CC	CC	CC	CC	CC	CC	CC	CC	NN	CC	NN	CC	CC	CC	CC	CC	NN	CC	NN	CC	CC	CC	CC	NN	CC	NN	CC
Mt	385178	T	A	TT	TT	TT	TT	TT	TT	TT	TT	TT	TT	TT	TT	TT	TT	TT	TT	TT	NN	TT	TT	TT	TT	NN	TT	TT	TT	TT	TT	TT	TT	TT	TT	TT	TT	NN	TT	TT	NN	TT	TT	NN	TT	TT	TT	TT	TT
Mt	385415	T	G	TT	TT	TT	TT	TT	TT	TT	TT	TT	TT	TT	TT	NN	TT	TT	TT	TT	TT	TT	TT	TT	TT	TT	TT	TT	TT	TT	TT	TT	TT	NN	TT	TT	TT	NN	TT	TT	TT	NN	TT	TT	TT	TT	TT	TT	TT
Mt	385416	C	A	CC	CC	CC	CC	CC	CC	CC	CC	CC	CC	CC	CC	NN	CC	CC	CC	CC	CC	CC	CC	CC	CC	CC	CC	CC	CC	CC	CC	CC	CC	NN	CC	CC	CC	NN	CC	CC	CC	NN	CC	CC	CC	CC	CC	CC	CC
Mt	385472	C	G	CC	CC	CC	CC	CC	CC	CC	CC	CC	CC	CC	CC	CC	CC	CC	CC	CC	CC	CC	CC	CC	CC	CC	CC	CC	CC	CC	NN	CC	CC	CC	CC	CC	CC	CC	CC	CC	CC	NN	CC	NN	CC	NN	CC	CC	CC
Mt	386116	T	G	TT	TT	TT	TT	TT	TT	NN	TT	TT	TT	TT	TT	NN	TT	TT	TT	TT	TT	TT	TT	TT	TT	TT	TT	TT	TT	TT	TT	TT	TT	TT	TT	TT	TT	TT	TT	TT	NN	NN	TT	TT	TT	TT	TT	NN	TT
Mt	386117	C	A	CC	CC	CC	CC	CC	CC	NN	CC	CC	CC	CC	CC	NN	CC	CC	CC	CC	CC	CC	CC	CC	CC	CC	CC	CC	CC	CC	CC	CC	NN	CC	CC	CC	CC	CC	NN	CC	NN	NN	CC	CC	CC	CC	CC	NN	CC
Mt	386363	G	T	GG	GG	GG	GG	GG	GG	GG	GG	GG	GG	GG	GG	GG	GG	GG	GG	GG	GG	GG	GG	GG	GG	GG	GG	GG	GG	GG	NN	GG	GG	GG	GG	GG	GG	GG	GG	GG	NN	NN	GG	GG	NN	NN	GG	GG	NN
Mt	386364	G	T	GG	GG	GG	GG	GG	GG	GG	GG	GG	GG	GG	GG	GG	GG	GG	GG	GG	GG	GG	GG	GG	GG	GG	GG	GG	GG	GG	GG	GG	GG	GG	GG	GG	GG	GG	GG	GG	NN	NN	GG	GG	NN	NN	GG	GG	NN
Mt	386365	G	T	GG	GG	GG	GG	GG	GG	GG	GG	GG	GG	GG	GG	GG	GG	GG	GG	GG	GG	GG	GG	GG	GG	GG	GG	GG	GG	GG	GG	GG	GG	GG	GG	GG	GG	GG	GG	GG	NN	NN	GG	GG	NN	NN	GG	GG	NN
Mt	386371	A	C	AA	AA	AA	AA	AA	AA	AA	AA	AA	AA	AA	AA	AA	AA	AA	AA	AA	AA	AA	AA	AA	AA	AA	AA	AA	AA	AA	AA	AA	AA	AA	AA	AA	AA	AA	AA	AA	NN	NN	AA	AA	NN	NN	AA	AA	NN
Mt	386409	T	A	TT	TT	TT	TT	TT	TT	TT	TT	TT	TT	TT	TT	TT	TT	TT	TT	TT	TT	TT	TT	TT	TT	TT	NN	TT	TT	TT	TT	TT	NN	NN	TT	TT	TT	TT	TT	TT	NN	NN	TT	NN	TT	TT	TT	TT	NN
Mt	386500	C	A	CC	CC	CC	CC	CC	CC	NN	CC	CC	CC	NN	CC	CC	CC	CC	CC	CC	CC	CC	CC	CC	CC	NN	CC	CC	CC	CC	CC	CC	NN	CC	CC	CC	CC	CC	NN	CC	NN	CC	CC	CC	CC	CC	CC	CC	NN
Mt	386610	C	A	CC	CC	CC	CC	CC	CC	CC	CC	CC	CC	CC	CC	CC	CC	CC	CC	CC	CC	CC	CC	CC	CC	CC	CC	CC	CC	CC	CC	CC	CC	CC	CC	CC	CC	CC	NN	CC	NN	NN	CC	CC	CC	CC	CC	CC	CC
Mt	386945	T	G	TT	TT	TT	TT	TT	TT	TT	TT	TT	TT	TT	TT	TT	TT	TT	TT	TT	TT	TT	TT	TT	TT	TT	TT	TT	TT	TT	TT	TT	TT	TT	TT	TT	TT	TT	TT	TT	NN	TT	TT	TT	NN	TT	TT	TT	TT
Mt	387018	C	A	CC	CC	CC	CC	CC	CC	CC	CC	CC	CC	CC	CC	CC	CC	CC	CC	CC	CC	CC	CC	CC	CC	CC	CC	CC	CC	CC	CC	CC	CC	CC	CC	CC	CC	NN	CC	NN	CC	NN	CC	CC	CC	CC	CC	NN	NN
Mt	387058	G	T	GG	GG	GG	GG	GG	GG	GG	GG	GG	GG	GG	GG	GG	GG	GG	GG	GG	GG	GG	GG	GG	GG	GG	GG	GG	GG	GG	NN	GG	GG	NN	GG	GG	GG	GG	GG	GG	GG	NN	GG	GG	GG	GG	GG	NN	GG
Mt	387206	G	A	GG	GG	GG	GG	GG	GG	GG	GG	NN	GG	GG	GG	GG	GG	GG	GG	GG	GG	GG	GG	GG	GG	GG	GG	GG	GG	GG	GG	GG	GG	GG	GG	GG	NN	GG	GG	GG	GG	NN	GG	GG	NN	GG	GG	GG	GG
Mt	387217	T	C	TT	TT	TT	TT	TT	TT	TT	TT	NN	TT	TT	TT	TT	TT	TT	TT	TT	NN	TT	TT	TT	TT	NN	TT	TT	TT	TT	TT	TT	TT	TT	TT	TT	TT	NN	TT	TT	TT	NN	TT	TT	TT	TT	TT	TT	TT
Mt	387240	G	T	GG	GG	GG	GG	GG	GG	NN	GG	NN	GG	GG	GG	GG	GG	GG	GG	GG	NN	GG	GG	GG	GG	NN	GG	GG	GG	GG	GG	GG	GG	GG	GG	GG	GG	NN	GG	GG	GG	GG	GG	GG	GG	GG	GG	GG	GG
Mt	387260	T	A	TT	TT	TT	TT	TT	TT	TT	TT	NN	TT	TT	TT	TT	TT	TT	TT	TT	NN	TT	TT	TT	TT	NN	TT	TT	TT	TT	TT	TT	TT	TT	NN	TT	TT	NN	TT	NN	TT	TT	TT	TT	TT	TT	TT	TT	TT
Mt	387268	T	G	TT	TT	TT	TT	TT	TT	TT	TT	NN	TT	TT	TT	TT	TT	TT	TT	TT	NN	TT	TT	TT	TT	NN	TT	TT	TT	TT	TT	TT	TT	TT	NN	TT	TT	NN	TT	NN	TT	TT	TT	TT	TT	TT	NN	TT	TT
Mt	387301	T	C	TT	TT	TT	TT	TT	NN	TT	TT	NN	TT	TT	TT	TT	TT	TT	TT	TT	NN	TT	TT	TT	TT	TT	TT	TT	TT	TT	TT	TT	NN	TT	TT	TT	TT	NN	TT	NN	TT	TT	TT	TT	TT	TT	TT	TT	TT
Mt	387302	C	T	CC	CC	CC	CC	CC	NN	CC	CC	NN	CC	CC	CC	CC	CC	CC	CC	CC	NN	CC	CC	CC	CC	CC	CC	CC	CC	CC	CC	CC	NN	CC	CC	CC	CC	NN	CC	NN	CC	CC	CC	CC	CC	CC	CC	CC	CC
Mt	387319	T	A	TT	TT	TT	TT	TT	NN	TT	TT	NN	TT	TT	TT	TT	TT	TT	TT	TT	NN	TT	TT	TT	TT	TT	TT	TT	TT	TT	TT	TT	TT	TT	TT	TT	TT	NN	TT	NN	TT	TT	TT	TT	TT	TT	TT	TT	NN
Mt	387676	T	C	TT	TT	TT	TT	TT	TT	TT	TT	TT	TT	TT	TT	TT	TT	TT	TT	TT	TT	TT	TT	TT	TT	TT	TT	TT	TT	TT	TT	TT	TT	TT	TT	TT	TT	TT	TT	NN	TT	TT	TT	TT	TT	TT	TT	TT	NN
Mt	388349	A	C	AA	AA	CC	CC	AA	NN	NN	AA	AA	AA	AA	AA	AA	AA	AA	AA	NN	NN	AA	AA	AA	AA	AA	AA	AA	AA	AA	CC	AA	NN	NN	NN	AA	AA	NN	NN	AA	NN	NN	AA	NN	NN	AA	AA	NN	NN
Mt	388538	C	G	CC	CC	CC	CC	CC	CC	CC	NN	CC	CC	CC	CC	NN	CC	CC	CC	CC	CC	CC	CC	CC	CC	CC	CC	CC	CC	CC	CC	CC	NN	NN	NN	CC	NN	NN	CC	CC	NN	NN	CC	CC	CC	NN	CC	NN	NN
Mt	389145	G	T	GG	GG	GG	GG	GG	GG	GG	GG	GG	GG	GG	GG	GG	GG	GG	GG	GG	GG	GG	GG	GG	GG	GG	GG	GG	GG	GG	GG	GG	GG	NN	NN	GG	GG	GG	GG	GG	NN	GG	GG	NN	NN	NN	GG	NN	NN
Mt	389146	A	C	AA	AA	AA	AA	AA	AA	AA	AA	AA	AA	AA	AA	AA	AA	AA	AA	AA	AA	AA	AA	AA	AA	AA	AA	AA	AA	AA	AA	AA	AA	AA	NN	AA	AA	AA	AA	AA	NN	AA	AA	NN	NN	NN	AA	NN	NN
Mt	389397	C	T	CC	CC	CC	CC	CC	NN	NN	CC	CC	CC	CC	CC	CC	CC	CC	CC	CC	CC	CC	CC	CC	CC	CC	CC	CC	CC	CC	CC	CC	NN	NN	CC	CC	CC	NN	CC	CC	NN	CC	CC	NN	CC	CC	CC	NN	NN
Mt	389408	T	C	TT	TT	TT	TT	TT	NN	TT	TT	TT	TT	TT	TT	TT	TT	TT	TT	TT	TT	TT	TT	NN	TT	TT	TT	TT	TT	TT	TT	TT	TT	NN	TT	TT	TT	NN	TT	TT	NN	TT	TT	NN	TT	TT	TT	NN	NN
Mt	389668	A	G	AA	AA	AA	AA	AA	AA	NN	AA	AA	AA	AA	AA	AA	AA	AA	AA	AA	AA	AA	AA	AA	AA	AA	AA	AA	AA	AA	NN	AA	AA	AA	NN	AA	AA	NN	NN	AA	NN	NN	NN	NN	AA	NN	AA	GG	NN
Mt	389806	T	A	TT	TT	TT	TT	TT	NN	TT	TT	TT	TT	TT	TT	TT	TT	TT	TT	TT	TT	TT	TT	TT	TT	TT	TT	TT	TT	TT	TT	TT	NN	NN	TT	TT	TT	TT	TT	TT	TT	TT	TT	TT	TT	TT	TT	TT	TT
Mt	390225	G	A	GG	GG	GG	GG	GG	NN	GG	GG	GG	GG	GG	GG	GG	GG	GG	GG	GG	GG	GG	GG	GG	GG	NN	GG	GG	GG	GG	GG	NN	GG	NN	GG	GG	GG	GG	GG	GG	GG	GG	GG	NN	GG	GG	GG	GG	GG
Mt	391554	C	T	CC	CC	CC	CC	CC	CC	CC	NN	CC	CC	CC	CC	CC	CC	CC	CC	CC	CC	CC	CC	CC	CC	CC	CC	CC	CC	CC	CC	CC	CC	CC	NN	CC	CC	NN	CC	CC	CC	NN	CC	CC	CC	NN	CC	CC	NN
Mt	391560	G	A	GG	GG	GG	GG	GG	GG	GG	NN	GG	NN	GG	GG	GG	GG	GG	GG	GG	GG	GG	GG	GG	GG	GG	GG	GG	GG	GG	NN	GG	GG	GG	GG	NN	GG	NN	GG	GG	GG	NN	GG	GG	GG	NN	GG	GG	NN
Mt	392831	G	A	GG	GG	GG	GG	GG	GG	GG	GG	GG	GG	GG	GG	GG	GG	GG	GG	GG	GG	GG	GG	GG	GG	GG	GG	GG	GG	GG	GG	GG	GG	GG	GG	GG	GG	GG	NN	NN	NN	GG	GG	NN	GG	GG	NN	GG	GG
Mt	392843	T	A	TT	TT	TT	TT	TT	TT	TT	TT	TT	TT	TT	TT	TT	TT	TT	TT	TT	TT	TT	TT	TT	TT	TT	TT	TT	TT	NN	TT	TT	NN	TT	TT	TT	TT	TT	NN	NN	NN	TT	TT	NN	TT	TT	NN	TT	TT
Mt	393267	G	T	GG	GG	TT	TT	GG	NN	GG	GG	GG	GG	GG	GG	GG	GG	GG	GG	GG	GG	GG	NN	GG	GG	GG	GG	GG	GG	GG	NN	GG	NN	NN	NN	GG	GG	NN	NN	GG	NN	NN	GG	GG	NN	GG	GG	NN	GG
Mt	395662	T	G	TT	TT	TT	TT	TT	TT	TT	TT	TT	TT	TT	TT	TT	TT	TT	TT	TT	TT	TT	TT	TT	NN	TT	TT	TT	TT	TT	NN	TT	NN	TT	NN	TT	TT	NN	TT	TT	NN	NN	TT	TT	NN	TT	TT	TT	NN
Mt	399704	G	A	GG	GG	GG	GG	GG	GG	GG	GG	GG	GG	GG	GG	GG	GG	GG	GG	GG	GG	GG	GG	GG	GG	GG	GG	GG	GG	GG	NN	GG	GG	NN	GG	GG	GG	NN	NN	GG	NN	GG	GG	GG	GG	GG	GG	GG	GG
Mt	400179	C	A	CC	CC	CC	AA	CC	CC	NN	CC	CC	CC	CC	CC	CC	CC	CC	CC	NN	CC	CC	CC	CC	CC	CC	CC	CC	CC	CC	CC	CC	NN	NN	CC	CC	CC	NN	CC	NN	CC	NN	CC	CC	NN	NN	CC	NN	CC
Mt	400184	T	A,C,G	TT	TT	TT	NN	TT	TT	NN	TT	TT	TT	TT	TT	TT	TT	TT	TT	NN	TT	TT	TT	TT	TT	TT	TT	TT	TT	TT	TT	TT	TT	TT	NN	TT	TT	NN	NN	TT	TT	TT	TT	TT	NN	NN	TT	NN	TT
Mt	401903	C	T	CC	CC	CC	CC	CC	NN	CC	CC	NN	CC	CC	CC	CC	CC	CC	CC	CC	NN	CC	CC	CC	CC	CC	CC	CC	CC	CC	CC	CC	CC	CC	CC	CC	CC	NN	CC	NN	NN	NN	CC	CC	NN	CC	NN	NN	NN
Mt	403347	G	A	GG	GG	GG	GG	GG	GG	GG	NN	GG	AA	GG	GG	GG	GG	GG	GG	GG	GG	GG	GG	GG	GG	GG	GG	GG	GG	GG	NN	GG	GG	GG	NN	GG	GG	GG	GG	NN	NN	GG	GG	GG	GG	NN	GG	GG	GG
Mt	403853	C	G	CC	CC	CC	CC	CC	CC	CC	CC	CC	CC	CC	CC	CC	CC	CC	CC	CC	NN	CC	CC	CC	CC	CC	CC	CC	CC	CC	CC	CC	NN	CC	CC	CC	CC	CC	CC	NN	NN	NN	CC	CC	CC	CC	CC	CC	CC
Mt	404033	C	A	CC	CC	CC	CA	CC	CC	CC	CC	CC	NN	CC	CC	CC	CC	CC	CC	CC	CC	CC	CC	CC	CC	CC	CC	CC	CC	CC	CC	CC	CC	CC	CC	CC	CC	NN	CC	NN	NN	NN	CC	NN	NN	NN	NN	CC	NN
Mt	404045	T	G	TT	GG	GG	TT	TT	TT	TT	TT	TT	TT	TT	TT	TT	TT	TT	TT	TT	TT	TT	TT	TT	TT	TT	TT	TT	TT	TT	GG	TT	TT	TT	GG	TT	TT	NN	TT	NN	NN	NN	TT	NN	NN	NN	TT	NN	NN
Mt	404131	C	T	CC	CC	CC	CC	CC	CC	NN	CC	CC	NN	NN	CC	NN	CC	CC	CC	CC	NN	CC	CC	CC	CC	NN	CC	CC	CC	CC	CC	CC	CC	CC	CC	CC	CC	NN	CC	CC	CC	CC	CC	CC	CC	CC	NN	CC	NN
Mt	404244	C	T	CC	CC	CC	CC	CC	NN	NN	CC	CC	CC	CC	CC	CC	CC	CC	CC	CC	NN	CC	CC	CC	CC	CC	CC	CC	CC	CC	CC	CC	CC	CC	CC	CC	CC	CC	CC	NN	NN	NN	CC	NN	CC	CC	NN	NN	NN
Mt	404314	T	C	TT	TT	TT	TT	TT	TT	NN	TT	NN	TT	TT	TT	TT	TT	TT	TT	TT	TT	TT	TT	TT	TT	TT	TT	TT	TT	TT	TT	TT	TT	NN	TT	TT	TT	NN	TT	TT	NN	TT	TT	TT	TT	TT	NN	TT	TT
Mt	406792	A	G	AA	AA	AA	AA	AA	AA	AA	AA	AA	AA	AA	AA	AA	AA	AA	AA	AA	AA	AA	AA	AA	AA	AA	AA	AA	AA	AA	AA	AA	AA	AA	AA	AA	AA	AA	AA	AA	NN	AA	AA	NN	AA	NN	AA	NN	NN
Mt	406836	C	G	CC	CC	CC	CC	CC	NN	CC	CC	CC	CC	CC	CC	CC	CC	CC	CC	NN	CC	CC	CC	CC	CC	CC	CC	CC	CC	CC	CC	CC	CC	CC	CC	CC	CC	CC	NN	CC	NN	NN	CC	NN	CC	NN	CC	NN	CC
Mt	407629	G	A	GG	GG	GG	GG	GG	GG	GG	GG	GG	GG	GG	GG	GG	GG	GG	GG	GG	GG	GG	GG	GG	GG	GG	GG	GG	GG	GG	GG	GG	GG	GG	GG	GG	GG	NN	GG	GG	NN	GG	GG	GG	GG	NN	GG	GG	GG
Mt	408068	T	A	TT	TT	TT	TT	TT	TT	TT	TT	NN	TT	TT	TT	TT	TT	TT	TT	TT	TT	TT	TT	TT	TT	NN	TT	TT	TT	TT	TT	TT	NN	TT	TT	TT	TT	TT	NN	TT	NN	NN	TT	NN	TT	TT	TT	NN	TT
Mt	408129	G	A	GG	GG	GG	GG	GG	GG	GG	GG	GG	GG	GG	GG	GG	GG	GG	GG	GG	GG	GG	GG	GG	GG	GG	GG	GG	GG	GG	GG	GG	GG	GG	GG	GG	NN	GG	GG	GG	NN	NN	GG	GG	GG	GG	NN	GG	GG
Mt	408165	T	C	TT	TT	TT	TT	TT	TT	TT	TT	TT	TT	TT	TT	TT	TT	TT	TT	TT	TT	TT	TT	TT	TT	TT	TT	TT	TT	TT	TT	TT	NN	TT	TT	TT	NN	TT	TT	NN	NN	NN	TT	NN	TT	TT	NN	TT	TT
Mt	408927	G	T	GG	GG	GG	GG	GG	NN	GG	GG	GG	GG	GG	GG	GG	GG	GG	GG	GG	GG	GG	GG	GG	GG	GG	GG	GG	GG	GG	GG	GG	GG	GG	GG	GG	GG	NN	GG	NN	GG	GG	GG	GG	GG	NN	GG	NN	NN
Mt	409179	G	T	GG	GG	GG	GG	GG	NN	GG	GG	GG	GG	GG	GG	GG	GG	GG	GG	GG	GG	GG	GG	GG	GG	GG	GG	GG	GG	GG	GG	GG	GG	GG	GG	GG	GG	GG	GG	GG	GG	GG	GG	GG	NN	GG	GG	GG	NN
Mt	413353	A	G	AA	AA	AA	AA	AA	AA	AA	AA	AA	AA	AA	AA	AA	AA	AA	AA	AA	AA	AA	AA	AA	AA	AA	AA	AA	AA	AA	AA	AA	AA	NN	AA	AA	NN	AA	AA	AA	NN	AA	AA	NN	AA	NN	NN	AA	AA
Mt	413356	A	T	AA	AA	AA	AA	AA	AA	AA	AA	AA	AA	AA	AA	AA	AA	AA	AA	AA	AA	AA	AA	AA	AA	AA	AA	AA	AA	AA	AA	AA	NN	NN	AA	AA	AA	AA	AA	AA	NN	AA	AA	NN	AA	NN	NN	AA	AA
Mt	414510	T	C	TT	TT	TT	TT	TT	TT	TT	TT	TT	TT	TT	TT	TT	TT	TT	TT	TT	TT	TT	TT	TT	TT	TT	TT	TT	TT	TT	TT	NN	TT	TT	NN	TT	TT	TT	TT	TT	NN	TT	NN	NN	TT	NN	TT	TT	TT
Mt	414740	A	C	AA	AA	AA	AA	AA	AA	AA	AA	AA	AA	AA	AA	AA	AA	AA	AA	AA	AA	AA	AA	AA	AA	AA	AA	AA	AA	AA	AA	AA	AA	NN	AA	AA	AA	NN	NN	NN	AA	AA	NN	AA	AA	AA	AA	AA	AA
Mt	415307	C	A	CC	CC	CC	CC	CC	NN	CC	CC	CC	CC	CC	CC	CC	CC	CC	CC	CC	NN	CC	CC	CC	CC	CC	CC	CC	CC	CC	CC	CC	NN	NN	CC	CC	NN	CC	CC	CC	NN	CC	CC	CC	NN	CC	CC	CC	NN
Mt	416114	A	C	AA	AA	AA	AA	AA	AA	AA	AA	AA	AA	AA	AA	AA	AA	AA	AA	AA	NN	AA	AA	AA	AA	AA	AA	AA	AA	AA	AA	AA	NN	NN	AA	AA	AA	AA	AA	NN	NN	AA	AA	AA	NN	AA	AA	NN	NN
Mt	416280	G	A	GG	GG	GG	GG	GG	GG	GG	GG	GG	GG	GG	GG	GG	GG	GG	GG	GG	GG	GG	GG	GG	GG	GG	GG	GG	GG	GG	GG	GG	GG	GG	GG	GG	GG	GG	NN	GG	NN	GG	GG	GG	NN	GG	GG	GG	GG
Mt	416295	C	A	CC	CC	CC	CC	CC	CC	CC	CC	CC	CC	CC	CC	CC	CC	CC	CC	CC	CC	CC	CC	CC	CC	CC	CC	CC	CC	CC	CC	CC	CC	CC	CC	CC	CC	NN	CC	CC	NN	NN	CC	CC	NN	CC	CC	CC	CC
Mt	416324	G	T	GG	GG	GG	GG	GG	GG	GG	GG	NN	GG	GG	GG	GG	GG	GG	GG	GG	GG	GG	GG	GG	GG	NN	GG	GG	GG	GG	GG	GG	GG	GG	GG	GG	GG	GG	GG	GG	NN	GG	GG	NN	NN	GG	GG	GG	GG
Mt	416329	G	A	GG	GG	GG	GG	GG	GG	GG	GG	NN	GG	GG	GG	GG	GG	GG	GG	GG	GG	GG	GG	GG	GG	NN	GG	GG	GG	GG	NN	GG	GG	NN	GG	GG	GG	GG	GG	GG	NN	GG	GG	NN	NN	GG	GG	GG	GG
Mt	416610	G	T	GG	TT	GG	GG	GG	GG	GG	GG	GG	GG	GG	GG	GG	GG	GG	GG	GG	GG	GG	GG	GG	GG	GG	GG	GG	GG	GG	GG	GG	NN	GG	GG	GG	GG	GG	GG	GG	NN	NN	GG	GG	GG	GG	GG	NN	GG
Mt	416794	T	A	TT	TT	TT	TT	TT	TT	TT	TT	TT	TT	TT	TT	TT	TT	TT	TT	TT	TT	TT	TT	TT	TT	TT	TT	TT	TT	TT	TT	TT	NN	TT	NN	TT	TT	NN	TT	NN	NN	NN	TT	NN	TT	TT	TT	TT	TT
Mt	417755	C	A	CC	CC	CC	CC	CC	CC	CC	CC	CC	NN	CC	CC	CC	CC	CC	CC	CC	CC	CC	CC	CC	CC	CC	CC	CC	CC	CC	CC	CC	CC	NN	CC	CC	CC	CC	CC	NN	NN	NN	CC	CC	CC	CC	NN	NN	NN
Mt	418093	C	T	CC	CC	CC	CC	CC	CC	CC	NN	CC	CC	NN	CC	CC	CC	CC	CC	CC	CC	CC	CC	CC	CC	NN	CC	CC	CC	CC	CC	CC	CC	NN	NN	CC	CC	NN	NN	CC	NN	CC	CC	CC	NN	CC	CC	CC	NN
Mt	418572	T	A	TT	TT	TT	TT	TT	NN	TT	TT	NN	NN	NN	TT	TT	TT	TT	TT	TT	TT	TT	NN	NN	TT	TT	TT	TT	TT	NN	NN	TT	TT	NN	NN	TT	TT	NN	TT	TT	TT	NN	TT	NN	NN	TT	TT	NN	NN
Mt	418674	T	C	TT	TT	TT	TT	TT	TT	TT	TT	NN	TT	TT	TT	TT	TT	TT	TT	TT	TT	TT	TT	TT	TT	NN	TT	TT	TT	TT	NN	NN	TT	NN	NN	TT	TT	NN	TT	NN	TT	NN	TT	NN	TT	TT	TT	TT	TT
Mt	419322	T	G	TT	TT	TT	TT	TT	TT	TT	TT	TT	TT	TT	TT	TT	TT	TT	TT	TT	TT	TT	TT	TT	TT	TT	TT	TT	TT	TT	NN	TT	TT	TT	NN	TT	TT	TT	NN	TT	NN	NN	TT	NN	TT	NN	TT	TT	TT
Mt	419374	G	T	GG	GG	GG	GG	GG	GG	GG	GG	GG	GG	GG	GG	GG	GG	GG	GG	GG	GG	GG	GG	GG	GG	GG	GG	GG	GG	GG	GG	GG	GG	GG	GG	GG	GG	GG	NN	GG	NN	NN	GG	NN	NN	NN	GG	GG	GG
Mt	421448	C	T	CC	CC	CC	CC	CC	NN	CC	CC	CC	NN	CC	CC	CC	CC	CC	CC	CC	CC	CC	NN	NN	NN	CC	CC	CC	CC	CC	NN	CC	CC	CC	NN	CC	CC	NN	CC	CC	CC	NN	CC	CC	NN	CC	NN	CC	NN
Mt	421541	C	G	CC	CC	CC	CC	CC	CC	NN	CC	CC	CC	CC	CC	CC	CC	CC	CC	CC	CC	CC	CC	CC	CC	CC	CC	CC	CC	CC	NN	CC	CC	CC	CC	CC	CC	CC	NN	CC	NN	CC	CC	CC	CC	CC	CC	NN	NN
Mt	421545	C	T	CC	CC	CC	CC	CC	CC	NN	CC	CC	CC	NN	CC	CC	CC	CC	CC	CC	CC	CC	CC	CC	CC	CC	CC	CC	CC	CC	NN	CC	CC	CC	CC	CC	CC	CC	NN	CC	NN	CC	CC	CC	CC	CC	CC	NN	NN
Mt	421659	T	A	TT	AA	TT	TT	TT	TT	TT	TT	TT	TT	TT	TT	TT	TT	TT	TT	TT	TT	TT	TT	TT	TT	TT	TT	TT	TT	TT	TT	TT	TT	NN	TT	TT	TT	TT	TT	NN	TT	NN	TT	TT	TT	NN	TT	TT	TT
Mt	422376	T	G	TT	TT	TT	TT	TT	TT	TT	TT	TT	TT	TT	TT	TT	TT	TT	TT	TT	TT	TT	TT	TT	TT	TT	TT	TT	TT	NN	TT	TT	TT	TT	TT	TT	TT	TT	TT	NN	NN	NN	TT	NN	TT	TT	TT	NN	TT
Mt	422975	G	T	GG	GG	GG	GG	GG	GG	GG	GG	NN	GG	GG	GG	GG	GG	GG	GG	GG	GG	GG	GG	GG	GG	GG	GG	GG	GG	GG	GG	GG	NN	GG	GG	NN	GG	GG	GG	GG	NN	NN	GG	NN	GG	GG	GG	NN	NN
Mt	423124	A	C	AA	AA	AA	AA	AA	NN	AA	AA	AA	AA	AA	AA	AA	NN	AA	AA	AA	AA	NN	AA	AA	AA	NN	AA	AA	AA	AA	AA	AA	NN	AA	NN	AA	AA	NN	AA	NN	NN	NN	AA	NN	AA	AA	AA	AA	NN
Mt	423797	A	T	AA	AA	AA	AA	AA	AA	AA	AA	AA	AA	NN	AA	AA	AA	AA	AA	AA	AA	AA	AA	AA	AA	AA	AA	AA	AA	AA	AA	NN	NN	AA	AA	AA	AA	NN	AA	NN	NN	AA	AA	NN	NN	NN	NN	NN	NN
Mt	423873	A	C	AA	AA	AA	AA	AA	AA	AA	AA	AA	AA	NN	AA	AA	AA	AA	AA	AA	AA	AA	AA	AA	AA	AA	AA	AA	AA	AA	AA	AA	NN	AA	AA	AA	AA	NN	AA	AA	AA	NN	AA	AA	AA	AA	AA	NN	NN
Mt	424363	A	C	AA	CC	AA	AA	AA	AA	AA	AA	AA	NN	AA	AA	AA	AA	AA	AA	AA	AA	AA	AA	AA	AA	AA	AA	AA	AA	AA	AA	NN	AA	AA	AA	AA	AA	NN	AA	AA	AA	NN	AA	NN	AA	NN	AA	NN	NN
Mt	424733	C	T	CC	CC	CC	CC	CC	NN	NN	CC	CC	CC	NN	CC	CC	CC	CC	CC	CC	CC	CC	CC	CC	CC	CC	CC	CC	CC	CC	CC	CC	CC	NN	CC	CC	CC	CC	TT	CC	CC	NN	CC	NN	CC	NN	CC	NN	NN
Mt	424743	C	T	CC	CC	CC	CC	CC	NN	NN	CC	CC	CC	CC	CC	CC	CC	CC	CC	CC	CC	CC	CC	CC	CC	CC	CC	CC	CC	CC	CC	CC	CC	CC	CC	CC	CC	CC	TT	CC	NN	NN	CC	NN	CC	NN	NN	NN	NN
Mt	424744	G	A	GG	GG	GG	GG	GG	NN	NN	GG	GG	GG	GG	GG	GG	GG	GG	GG	GG	GG	GG	GG	GG	GG	GG	GG	GG	GG	GG	GG	GG	GG	GG	GG	GG	GG	GG	AA	GG	NN	NN	GG	NN	GG	NN	NN	NN	NN
Mt	424749	C	T	CC	CC	CC	CC	CC	NN	NN	CC	CC	CC	CC	CC	CC	CC	CC	CC	CC	CC	CC	CC	CC	CC	CC	CC	CC	CC	CC	CC	CC	CC	CC	CC	CC	CC	CC	TT	CC	NN	NN	CC	NN	CC	NN	NN	NN	NN
Mt	425272	G	A	GG	GG	GG	GG	GG	GG	GG	GG	NN	GG	GG	GG	GG	GG	GG	GG	GG	GG	GG	GG	GG	GG	GG	GG	GG	GG	GG	GG	GG	GG	GG	GG	GG	GG	NN	GG	NN	NN	NN	GG	GG	GG	GG	GG	NN	GG
Mt	426416	C	T	CC	CC	CC	CC	CC	CC	CC	CC	CC	CC	CC	CC	CC	CC	CC	CC	CC	CC	CC	CC	CC	CC	CC	CC	CC	CC	CC	CC	CC	CC	CC	CC	NN	CC	CC	NN	CC	NN	NN	CC	CC	CC	CC	CC	CC	CC
Mt	426432	T	G	TT	TT	TT	TT	TT	TT	TT	TT	TT	TT	TT	TT	NN	TT	TT	TT	TT	TT	TT	TT	TT	TT	TT	TT	TT	TT	TT	TT	TT	TT	NN	TT	TT	TT	TT	NN	TT	NN	NN	TT	NN	TT	TT	TT	TT	NN
Mt	428113	G	A	GG	GG	GG	GG	GG	GG	GG	GG	GG	GG	GG	GG	GG	NN	GG	GG	GG	GG	GG	GG	GG	GG	GG	GG	GG	GG	GG	GG	NN	GG	NN	NN	GG	GG	GG	GG	GG	GG	NN	GG	GG	GG	NN	GG	GG	GG
Mt	428604	A	C	AA	AA	AA	AA	AA	NN	AA	AA	AA	AA	AA	AA	AA	AA	AA	AA	AA	AA	AA	AA	AA	AA	NN	AA	AA	AA	AA	AA	AA	NN	NN	AA	AA	AA	NN	AA	NN	AA	NN	NN	AA	AA	AA	AA	AA	AA
Mt	428840	T	A	TT	AA	TT	TT	TT	NN	TT	TT	TT	TT	TT	TT	TT	TT	TT	TT	TT	TT	TT	TT	TT	TT	TT	TT	TT	TT	TT	NN	TT	TT	TT	TT	TT	TT	NN	TT	TT	TT	TT	TT	NN	NN	TT	TT	NN	NN
Mt	428841	T	G	TT	TT	TT	TT	TT	NN	TT	TT	TT	TT	TT	TT	TT	TT	TT	TT	TT	TT	TT	TT	TT	TT	TT	TT	TT	TT	TT	NN	TT	TT	TT	TT	TT	TT	NN	TT	TT	TT	TT	TT	NN	NN	TT	TT	NN	NN
Mt	429339	T	A	TT	TT	TT	TT	TT	TT	TT	TT	TT	TT	TT	TT	TT	TT	TT	TT	TT	TT	TT	TT	TT	TT	TT	TT	TT	TT	TT	TT	TT	TT	TT	NN	TT	TT	NN	NN	TT	NN	NN	NN	NN	TT	TT	TT	TT	NN
Mt	430031	G	T	GG	GG	GG	GG	GG	GG	GG	GG	GG	GG	GG	GG	GG	GG	GG	GG	GG	GG	GG	GG	GG	GG	GG	GG	GG	GG	GG	GG	GG	GG	GG	GG	GG	GG	GG	GG	GG	NN	NN	GG	GG	GG	NN	NN	GG	GG
Mt	431588	C	A	CC	CC	CC	CC	CC	CC	NN	CC	CC	CC	CC	CC	CC	CC	CC	CC	CC	CC	CC	CC	CC	CC	CC	CC	CC	CC	CC	CC	CC	CC	CC	CC	NN	CC	NN	CC	NN	CC	CC	CC	CC	NN	CC	CC	NN	NN
Mt	431655	A	C	AA	AA	AA	AA	AA	NN	AA	AA	AA	AA	AA	AA	AA	AA	AA	AA	AA	NN	AA	AA	AA	AA	AA	AA	AA	AA	AA	AA	AA	AA	AA	AA	AA	AA	AA	AA	AA	NN	NN	AA	AA	NN	NN	AA	AA	NN
Mt	432901	C	A	CC	CC	CC	CC	CC	CC	CC	CC	CC	CC	CC	CC	NN	CC	CC	CC	CC	CC	CC	CC	CC	CC	NN	CC	CC	CC	CC	CC	CC	NN	CC	CC	CC	CC	CC	CC	CC	NN	CC	CC	NN	CC	CC	CC	NN	CC
Mt	432903	G	A	GG	GG	GG	GG	GG	GG	GG	GG	GG	GG	GG	GG	NN	GG	GG	GG	GG	GG	GG	GG	GG	GG	NN	GG	GG	GG	GG	GG	GG	NN	GG	GG	GG	GG	GG	GG	NN	NN	GG	GG	NN	GG	GG	GG	NN	GG
Mt	433055	C	T	CC	CC	CC	CC	CC	CC	CC	CC	CC	CC	CC	CC	CC	CC	CC	CC	CC	CC	CC	CC	CC	CC	CC	CC	CC	CC	CC	NN	CC	NN	NN	NN	CC	CC	NN	CC	CC	NN	NN	CC	NN	CC	CC	CC	CC	CC
Mt	435562	A	C	AA	CC	AA	AA	AA	AA	AA	AA	AA	AA	AA	AA	AA	AA	AA	AA	AA	AA	AA	AA	AA	AA	AA	AA	AA	AA	AA	AA	AA	AA	NN	AA	AA	AA	AA	AA	AA	NN	NN	AA	AA	AA	AA	AA	NN	AA
Mt	436547	C	A	CC	CC	CC	CC	CC	CC	CC	CC	CC	CC	CC	CC	CC	CC	CC	CC	CC	CC	CC	CC	CC	CC	CC	CC	CC	CC	CC	CC	CC	CC	CC	NN	CC	AA	NN	CC	CC	CC	NN	CC	CC	CC	CC	CC	NN	CC
Mt	436673	G	T	GG	GG	GG	GG	GG	GG	GG	GG	GG	GG	GG	GG	GG	GG	GG	GG	GG	GG	GG	GG	GG	GG	GG	GG	GG	GG	GG	GG	GG	GG	GG	GG	GG	GG	NN	GG	GG	GG	GG	GG	GG	GG	NN	GG	NN	GG
Mt	436818	A	C	AA	CC	AA	AA	AA	AA	AA	AA	AA	AA	AA	AA	AA	AA	AA	AA	AA	AA	AA	AA	AA	AA	NN	AA	AA	AA	AA	AA	AA	AA	AA	NN	AA	AA	NN	NN	NN	NN	AA	AA	AA	NN	AA	NN	AA	NN
Mt	436845	G	T	GG	GG	GG	GG	GG	GG	GG	GG	GG	GG	GG	GG	GG	GG	GG	GG	GG	GG	GG	GG	GG	GG	NN	GG	GG	GG	GG	GG	GG	GG	NN	GG	GG	NN	NN	GG	NN	NN	GG	GG	GG	GG	GG	GG	GG	NN
Mt	437621	T	A	TT	TT	TT	TT	TT	TT	TT	TT	TT	TT	TT	TT	TT	TT	TT	TT	TT	TT	TT	TT	TT	TT	TT	TT	TT	TT	TT	TT	TT	TT	NN	TT	TT	TT	NN	NN	TT	NN	NN	TT	TT	TT	TT	TT	NN	TT
Mt	438123	T	G	TT	TT	TT	TT	TT	TT	TT	NN	TT	TT	TT	TT	TT	TT	TT	TT	TT	NN	TT	TT	TT	TT	TT	TT	TT	TT	TT	TT	TT	TT	TT	TT	TT	TT	NN	TT	TT	TT	NN	TT	TT	TT	TT	TT	NN	TT
Mt	438289	T	G	TT	TT	TT	TT	TT	NN	TT	TT	TT	TT	TT	TT	TT	TT	TT	TT	TT	TT	TT	TT	TT	TT	TT	TT	TT	TT	TT	TT	TT	TT	TT	TT	TT	TT	NN	TT	TT	NN	NN	TT	TT	TT	TT	TT	NN	TT
Mt	438386	G	A	GG	GG	GG	GG	GG	GG	NN	GG	GG	GG	GG	GG	GG	GG	GG	GG	GG	GG	GG	GG	GG	GG	GG	GG	GG	GG	GG	GG	GG	GG	GG	GG	GG	GG	NN	NN	NN	NN	NN	GG	GG	GG	GG	GG	NN	GG
Mt	438531	A	C	AA	CC	AA	AA	AA	AA	AA	AA	AA	AA	AA	AA	AA	AA	AA	AA	AA	AA	AA	AA	AA	AA	AA	AA	AA	AA	AA	AA	AA	AA	AA	NN	AA	AA	NN	AA	NN	NN	NN	AA	AA	AA	AA	AA	NN	AA
Mt	439007	A	C	AA	AA	AA	AA	AA	AA	NN	AA	AA	AA	AA	AA	AA	AA	AA	AA	AA	AA	AA	AA	AA	AA	NN	AA	AA	AA	AA	AA	AA	AA	AA	AA	AA	AA	AA	AA	NN	NN	AA	AA	AA	AA	AA	AA	NN	NN
Mt	439291	G	A	GG	GG	GG	GG	GG	GG	GG	GG	GG	GG	GG	GG	GG	GG	GG	GG	GG	GG	GG	GG	GG	GG	GG	GG	GG	GG	GG	GG	GG	GG	GG	GG	GG	GG	GG	GG	GG	AA	NN	GG	NN	GG	GG	GG	GG	GG
Mt	439296	A	G	AA	AA	AA	AA	AA	AA	AA	AA	AA	AA	AA	AA	AA	AA	AA	AA	AA	AA	AA	AA	AA	AA	AA	AA	AA	AA	AA	AA	AA	AA	AA	AA	AA	AA	AA	AA	AA	GG	NN	AA	AA	AA	AA	AA	AA	AA
Mt	439501	A	T	AA	AA	AA	AA	AA	NN	AA	AA	NN	AA	AA	AA	AA	AA	AA	AA	AA	AA	AA	AA	AA	AA	AA	AA	AA	AA	AA	AA	AA	AA	AA	AA	AA	AA	NN	TT	AA	AA	NN	AA	AA	AA	AA	AA	NN	AA
Mt	439509	C	A	CC	CC	CC	CC	CC	NN	CC	CC	NN	CC	CC	CC	CC	CC	CC	CC	CC	CC	CC	CC	CC	CC	CC	CC	CC	CC	CC	CC	CC	CC	CC	CC	CC	CC	CC	CC	CC	CC	NN	CC	CC	CC	CC	CC	NN	CC
Mt	439715	G	T	GG	GG	GG	GG	GG	GG	GG	GG	GG	GG	GG	GG	GG	GG	GG	GG	GG	GG	GG	GG	GG	GG	GG	GG	GG	GG	GG	GG	GG	GG	GG	GG	NN	GG	NN	GG	NN	GG	NN	GG	GG	GG	NN	GG	GG	GG
Mt	439761	G	T	GG	GG	GG	GG	GG	GG	GG	GG	GG	GG	GG	GG	GG	GG	GG	GG	GG	GG	GG	GG	GG	GG	GG	GG	GG	GG	GG	GG	GG	GG	GG	GG	GG	GG	GG	GG	GG	GG	NN	GG	GG	GG	GG	GG	GG	GG
Mt	439897	C	T	CC	CC	CC	CC	CC	CC	CC	NN	NN	NN	CC	CC	CC	CC	CC	CC	CC	CC	CC	CC	CC	CC	CC	CC	CC	CC	CC	CC	CC	CC	CC	NN	NN	CC	CC	CC	CC	CC	NN	CC	CC	NN	CC	CC	NN	CC
Mt	439917	G	A	GG	GG	GG	GG	GG	GG	GG	NN	NN	NN	GG	GG	GG	NN	GG	GG	GG	GG	GG	GG	GG	GG	NN	GG	GG	GG	GG	GG	GG	GG	GG	GG	GG	GG	GG	GG	GG	GG	GG	GG	GG	GG	GG	NN	GG	GG
Mt	440475	T	A	TT	TT	TT	TT	TT	NN	NN	TT	TT	TT	TT	TT	TT	TT	TT	TT	TT	TT	TT	TT	TT	TT	TT	TT	TT	TT	TT	TT	TT	NN	TT	TT	TT	TT	TT	TT	TT	TT	NN	TT	TT	TT	TT	NN	NN	NN
Mt	440785	T	G,A	TT	TT	GG	TT	TT	TT	TT	TT	TT	TT	TT	TT	TT	TT	TT	TT	TT	TT	TT	TT	TT	TT	TT	TT	TT	TT	TT	GG	TT	TT	NN	NN	TT	TT	TT	TT	TT	NN	NN	TT	NN	TT	TT	TT	GG	NN
Mt	442532	T	G	TT	TT	TT	TT	TT	TT	TT	TT	TT	TT	TT	TT	TT	TT	TT	TT	TT	TT	TT	TT	TT	TT	TT	TT	TT	TT	TT	TT	TT	TT	NN	TT	TT	TT	TT	NN	TT	NN	TT	TT	NN	NN	NN	TT	TT	NN
Mt	443112	C	T	CC	CC	CC	CC	CC	CC	CC	CC	CC	CC	CC	CC	CC	CC	CC	CC	CC	CC	CC	CC	CC	CC	CC	CC	CC	CC	CC	CC	CC	CC	NN	NN	CC	CC	CC	CC	CC	CC	NN	CC	NN	CC	CC	CC	CC	CC
Mt	443526	C	A	CC	CC	CC	CC	CC	CC	CC	CC	CC	CC	CC	CC	CC	CC	CC	CC	CC	CC	CC	CC	CC	CC	CC	CC	CC	CC	CC	CC	CC	CC	NN	CC	CC	CC	CC	CC	CC	CC	NN	CC	NN	CC	CC	CC	NN	CC
Mt	444117	G	A	GG	GG	GG	GG	GG	GG	GG	GG	GG	GG	GG	GG	GG	GG	GG	GG	GG	GG	GG	GG	GG	GG	GG	GG	GG	GG	GG	GG	GG	GG	GG	GG	GG	GG	GG	GG	GG	NN	GG	GG	NN	GG	GG	GG	GG	NN
Mt	445630	T	C	TT	TT	TT	TT	TT	TT	TT	TT	TT	TT	TT	TT	TT	TT	TT	TT	TT	TT	TT	TT	TT	TT	TT	TT	TT	TT	TT	CC	TT	TT	TT	TT	TT	TT	TT	TT	NN	NN	NN	TT	TT	TT	TT	NN	TT	TT
Mt	447275	T	C	TT	TT	TT	TT	TT	TT	TT	TT	TT	TT	TT	TT	TT	TT	TT	TT	TT	TT	TT	TT	TT	TT	NN	NN	TT	TT	TT	TT	TT	TT	TT	TT	TT	TT	TT	NN	TT	TT	TT	TT	TT	TT	NN	NN	NN	TT
Mt	447483	C	A	CC	CC	CC	CC	CC	NN	CC	CC	CC	CC	CC	CC	CC	CC	CC	CC	CC	CC	CC	CC	CC	CC	CC	CC	CC	CC	CC	CC	CC	CC	CC	CC	CC	CC	CC	CC	CC	NN	NN	CC	CC	CC	CC	CC	NN	CC
Mt	448470	C	T	CC	CC	CC	CC	CC	CC	CC	NN	NN	CC	CC	CC	CC	CC	CC	CC	CC	CC	CC	CC	CC	CC	CC	CC	CC	CC	CC	CC	CC	NN	CC	NN	CC	CC	CC	CC	CC	NN	CC	CC	CC	CC	CC	CC	CC	CC
Mt	448784	C	T	CC	CC	CC	CC	CC	NN	CC	CC	CC	CC	CC	CC	CC	CC	CC	CC	CC	CC	CC	CC	CC	CC	CC	NN	CC	CC	CC	CC	CC	CC	CC	NN	CC	CC	CC	CC	CC	CC	CC	CC	CC	CC	CC	CC	CC	CC
Mt	452406	T	C	TT	TT	NN	TT	TT	TT	TT	TT	TT	TT	TT	TT	TT	TT	TT	TT	TT	TT	TT	TT	TT	TT	TT	TT	TT	TT	TT	NN	TT	TT	TT	NN	TT	TT	NN	TT	TT	TT	NN	TT	TT	NN	NN	TT	NN	TT
Mt	452407	G	A	GG	GG	NN	GG	GG	GG	GG	GG	GG	GG	GG	GG	GG	GG	GG	GG	GG	GG	GG	GG	GG	GG	GG	GG	GG	GG	GG	NN	GG	GG	GG	NN	GG	GG	NN	GG	GG	GG	NN	GG	GG	NN	NN	GG	NN	GG
Mt	452409	C	A	CC	CC	NN	CC	CC	CC	CC	CC	CC	CC	CC	CC	CC	CC	CC	CC	CC	CC	CC	CC	CC	CC	CC	CC	CC	CC	CC	NN	CC	CC	CC	NN	CC	CC	NN	CC	CC	CC	NN	CC	CC	NN	NN	CC	NN	CC
Mt	452414	G	A	GG	GG	NN	GG	GG	GG	GG	GG	GG	GG	GG	GG	NN	GG	GG	GG	GG	GG	GG	GG	GG	GG	GG	GG	GG	GG	GG	NN	GG	GG	GG	NN	GG	GG	NN	GG	GG	GG	NN	GG	GG	NN	NN	GG	NN	GG
Mt	453633	G	C	GG	GG	NN	GG	GG	GG	GG	GG	GG	GG	GG	GG	NN	GG	GG	GG	GG	GG	GG	GG	GG	GG	NN	GG	GG	GG	GG	NN	GG	GG	GG	NN	GG	GG	GG	GG	NN	CC	NN	GG	GG	NN	GG	GG	GG	GG
Mt	453642	G	A	GG	GG	NN	GG	GG	GG	GG	GG	GG	GG	GG	GG	NN	GG	GG	GG	GG	GG	GG	GG	GG	GG	NN	GG	GG	GG	GG	NN	GG	GG	GG	NN	GG	GG	GG	GG	NN	AA	NN	GG	GG	NN	GG	GG	GG	GG
Mt	468590	T	G	TT	TT	TT	TT	TT	NN	TT	TT	TT	TT	TT	TT	TT	TT	TT	TT	TT	TT	TT	TT	TT	TT	TT	TT	TT	TT	TT	TT	TT	NN	NN	NN	TT	NN	TT	TT	TT	NN	NN	NN	NN	NN	TT	NN	NN	TT
Mt	468591	C	A,T	CC	CC	CC	TT	CC	NN	CC	CC	CC	CC	CC	CC	CC	CC	CC	CC	CC	CC	CC	CC	CC	CC	CC	CC	CC	CC	CC	CC	CC	NN	NN	NN	CC	NN	CC	CC	CC	NN	NN	NN	NN	NN	CC	NN	NN	CC
Mt	469395	T	G	TT	TT	TT	TT	TT	NN	TT	TT	TT	TT	TT	TT	TT	TT	TT	TT	TT	TT	NN	TT	TT	TT	TT	TT	TT	TT	TT	TT	TT	TT	TT	TT	TT	TT	NN	TT	NN	TT	NN	TT	NN	TT	NN	TT	TT	NN
Mt	469695	T	G	TT	TT	TT	TT	TT	TT	TT	TT	TT	TT	TT	TT	TT	TT	TT	TT	TT	TT	TT	TT	TT	TT	TT	TT	TT	TT	TT	TT	TT	TT	NN	TT	TT	TT	NN	NN	NN	NN	TT	TT	NN	NN	NN	TT	TT	NN
Mt	469878	T	A	TT	TT	TT	TT	TT	NN	TT	TT	TT	TT	TA	TT	NN	TT	TT	TT	TT	TT	TT	TT	TT	TT	NN	TT	TT	TT	TT	TT	NN	TT	NN	TT	TT	TT	TT	NN	TT	NN	NN	NN	NN	NN	TT	TT	TT	TT
Mt	469889	C	T	CC	CC	CC	CC	CC	CC	CC	CC	CC	CC	CT	CC	NN	CC	CC	CC	NN	CC	CC	CC	CC	CC	NN	CC	CC	CC	CC	CC	CC	CC	NN	NN	CC	CC	CC	NN	CC	NN	CC	NN	NN	NN	NN	CC	CC	NN
Mt	470034	C	A	CC	CC	CC	CC	CC	CC	CC	CC	CC	CC	CC	CC	CC	CC	CC	CC	CC	CC	CC	CC	CC	CC	CC	CC	CC	CC	CC	CC	CC	CC	NN	CC	CC	CC	NN	NN	CC	NN	CC	CC	CC	CC	CC	CC	CC	CC
Mt	470096	G	C	GG	GG	GG	GG	GG	GG	GG	GG	GG	GG	GG	GG	GG	GG	GG	GG	GG	GG	GG	GG	GG	GG	GG	GG	GG	GG	GG	GG	GG	GG	NN	GG	GG	GG	GG	NN	GG	NN	GG	GG	NN	GG	NN	NN	GG	GG
Mt	470112	G	C	GG	GG	GG	GG	GG	GG	GG	GG	GG	GG	GG	GG	GG	GG	GG	GG	GG	GG	GG	GG	GG	GG	GG	GG	GG	GG	GG	GG	GG	NN	NN	GG	GG	GG	GG	NN	GG	NN	GG	GG	NN	GG	NN	NN	GG	GG
Mt	470158	G	A	GG	GG	GG	GG	GG	GG	GG	GG	GG	GG	GG	GG	GG	GG	GG	GG	GG	GG	GG	GG	GG	GG	GG	GG	GG	GG	GG	GG	NN	GG	NN	GG	GG	GG	GG	GG	GG	NN	NN	GG	NN	GG	GG	NN	GG	GG
Mt	470164	C	T	CC	CC	CC	CC	CC	CC	CC	CC	CC	CC	CC	CC	CC	CC	CC	CC	CC	CC	CC	CC	CC	CC	CC	CC	CC	CC	CC	CC	NN	CC	NN	CC	CC	CC	CC	CC	CC	NN	NN	CC	NN	CC	CC	NN	CC	CC
Mt	470194	T	G	TT	TT	TT	TT	TT	TT	NN	TT	TT	TT	TT	TT	TT	TT	TT	TT	TT	TT	TT	TT	TT	TT	NN	TT	TT	TT	TT	TT	NN	TT	TT	NN	TT	TT	TT	TT	TT	NN	NN	TT	NN	TT	TT	NN	TT	TT
Mt	470286	T	G	TT	TT	TT	TT	TT	TT	TT	TT	TT	TT	TT	TT	TT	TT	TT	TT	TT	TT	TT	TT	TT	TT	TT	TT	TT	TT	TT	TT	NN	TT	TT	TT	TT	TT	NN	NN	TT	NN	TT	TT	NN	TT	TT	TT	NN	TT
Mt	470438	G	A	GG	GG	GG	GG	GG	GG	GG	GG	GG	GG	GG	GG	GG	GG	GG	GG	GG	NN	GG	GG	GG	GG	GG	GG	GG	GG	GG	GG	NN	NN	GG	NN	GG	NN	GG	NN	GG	GG	GG	GG	NN	GG	GG	NN	GG	GG
Mt	470508	A	G	AA	AA	AA	AA	AA	NN	AA	AA	AA	AA	AA	AA	AA	AA	AA	AA	AA	AA	AA	AA	AA	AA	AA	AA	AA	AA	AA	AA	NN	NN	AA	AA	NN	AA	AA	AA	AA	NN	AA	AA	NN	AA	AA	AA	AA	NN
Mt	470534	T	G	TT	TT	TT	TT	TT	NN	TT	TT	TT	TT	TT	TT	TT	TT	TT	TT	TT	TT	TT	TT	TT	TT	NN	TT	TT	TT	TT	NN	TT	NN	NN	TT	NN	TT	NN	TT	NN	NN	NN	TT	NN	TT	NN	TT	TT	NN
Mt	470643	G	T	GG	GG	GG	GG	GG	NN	GG	GG	GG	NN	GG	GG	GG	GG	GG	GG	GG	GG	GG	GG	GG	GG	GG	GG	GG	GG	GG	GG	GG	GG	GG	GG	GG	GG	GG	NN	GG	GG	GG	GG	NN	GG	NN	GG	NN	NN
Mt	470791	C	A	CC	CC	CC	CC	CC	CC	CC	CC	CC	CC	CC	CC	CC	CC	CC	CC	CC	CC	CC	CC	CC	CC	CC	CC	CC	CC	CC	CC	NN	NN	CC	CC	CC	NN	CC	CC	CC	CC	NN	CC	NN	CC	NN	CC	CC	NN
Mt	470963	G	A	GG	GG	GG	GG	GG	GG	GG	NN	GG	GG	GG	GG	GG	GG	GG	GG	GG	GG	GG	GG	GG	GG	GG	GG	GG	GG	GG	GG	GG	GG	GG	GG	GG	GG	NN	GG	GG	GG	GG	GG	GG	GG	GG	NN	GG	GG
Mt	472516	G	T	GG	TT	TT	GG	GG	GG	GG	GG	GG	GG	GG	GG	GG	GG	GG	GG	GG	GG	GG	GG	GG	GG	GG	GG	GG	GG	GG	NN	GG	GG	GG	NN	GG	GG	NN	GG	GG	NN	GG	GG	GG	GG	GG	GG	NN	GG
Mt	473168	A	G	AA	AA	AA	AA	AA	AA	AA	AA	AA	NN	AA	AA	AA	AA	AA	AA	AA	AA	AA	AA	AA	AA	AA	AA	AA	AA	AA	NN	AA	AA	NN	AA	AA	AA	AA	AA	AA	NN	AA	AA	AA	NN	AA	NN	AA	AA
Mt	473187	G	A	GG	GG	GG	GG	GG	GG	GG	NN	GG	GG	GG	GG	GG	GG	GG	GG	GG	GG	GG	GG	GG	GG	GG	GG	GG	GG	GG	NN	GG	GG	NN	NN	GG	GG	GG	NN	GG	NN	GG	GG	GG	NN	GG	GG	GG	GG
Mt	473456	T	A	AA	AA	AA	AA	TT	NN	NN	NN	NN	NN	NN	NN	NN	NN	NN	NN	NN	NN	NN	NN	NN	NN	NN	NN	NN	NN	NN	NN	NN	NN	NN	NN	NN	NN	NN	NN	NN	NN	NN	NN	NN	NN	NN	NN	NN	NN
Mt	473907	T	C	TT	TT	TT	TT	TT	TT	TT	TT	TT	TT	TT	TT	TT	TT	TT	TT	TT	TT	TT	TT	TT	TT	TT	TT	TT	TT	TT	TT	TT	NN	NN	NN	TT	TT	TT	TT	TT	TT	TT	TT	TT	TT	TT	TT	TT	TT
Mt	474283	C	A	CC	CC	CC	CC	CC	NN	NN	NN	NN	NN	NN	NN	NN	NN	NN	NN	NN	NN	NN	NN	NN	NN	NN	NN	NN	NN	NN	NN	NN	CC	NN	CC	NN	NN	NN	NN	NN	NN	NN	NN	NN	NN	NN	NN	NN	NN
Mt	474794	T	A	TT	TT	TT	TT	TT	TT	TT	TT	NN	TT	TT	TT	TT	TT	TT	TT	AA	NN	TT	TT	TT	TT	NN	TT	TT	TT	TT	TT	TT	NN	TT	NN	TT	TT	NN	NN	TT	TT	TT	NN	NN	NN	TT	NN	NN	NN
Mt	474803	G	A	GG	GG	GG	GG	GG	GG	GG	GG	NN	GG	GG	GG	GG	GG	GG	GG	GG	NN	GG	GG	GG	GG	GG	GG	GG	GG	GG	GG	GG	GG	GG	GG	GG	GG	NN	GG	GG	GG	AA	GG	NN	NN	GG	GG	GG	NN
Mt	475358	A	C	AA	AA	AA	AA	AA	AA	AA	AA	AA	NN	AA	AA	AA	AA	AA	AA	AA	AA	AA	AA	AA	AA	AA	AA	AA	AA	AA	AA	AA	AA	AA	AA	AA	AA	AA	AA	AA	AA	NN	AA	NN	AA	NN	AA	NN	NN
Mt	475679	C	T	CC	CC	CC	CC	CC	CC	CC	CC	CC	CC	CC	CC	CC	CC	CC	CC	CC	CC	CC	CC	CC	CC	CC	CC	CC	CC	CC	CC	CC	CC	CC	CC	CC	CC	NN	CC	CC	CC	NN	CC	CC	NN	NN	CC	CC	NN
Mt	475683	T	A	TT	TT	TT	TT	TT	TT	NN	TT	TT	TT	TT	TT	TT	TT	TT	TT	TT	TT	TT	TT	TT	TT	TT	TT	TT	TT	TT	TT	TT	TT	TT	TT	TT	TT	TT	TT	TT	TT	NN	TT	TT	NN	NN	TT	TT	NN
Mt	476157	A	G	AA	AA	AA	AA	AA	AA	AA	AA	AA	NN	AA	AA	NN	AA	AA	AA	AA	AA	AA	NN	AA	AA	AA	AA	AA	AA	AA	NN	AA	AA	AA	AA	AA	AA	AA	NN	NN	NN	AA	AA	AA	AA	AA	AA	AA	NN
Mt	476158	T	G	TT	TT	TT	TT	TT	TT	TT	TT	TT	NN	TT	TT	NN	TT	TT	TT	TT	TT	TT	NN	TT	TT	TT	TT	TT	TT	TT	NN	TT	TT	TT	TT	TT	TT	TT	NN	NN	NN	TT	TT	TT	TT	TT	TT	TT	NN
Mt	476260	T	A	TT	TT	TT	TT	TT	NN	TT	TT	TT	TT	TT	TT	NN	TT	TT	TT	TT	TT	TT	TT	TT	TT	NN	TT	TT	TT	TT	NN	TT	TT	TT	TT	TT	TT	NN	TT	TT	NN	TT	TT	TT	TT	NN	TT	NN	NN
Mt	476404	G	A	GG	GG	GG	GG	GG	GG	NN	GG	GG	GG	GG	GG	GG	GG	GG	GG	GG	GG	GG	GG	GG	NN	GG	GG	GG	GG	GG	GG	GG	NN	GG	NN	GG	GG	GG	NN	GG	AA	NN	GG	GG	GG	GG	GG	GG	NN
Mt	478029	T	G	TT	TT	TT	TT	TT	NN	TT	TT	TT	TT	TT	TT	TT	TT	TT	TT	TT	TT	TT	TT	TT	TT	TT	TT	TT	NN	TT	TT	TT	NN	TT	TT	TT	TT	TT	TT	TT	TT	NN	TT	NN	NN	TT	TT	TT	NN
Mt	479378	C	T	CC	CC	CC	CC	CC	CC	CC	CC	NN	CC	CC	CC	CC	CC	CC	CC	CC	CC	CC	CC	CC	CC	CC	CC	CC	CC	CC	NN	CC	CC	CC	CC	CC	CC	NN	CC	CC	NN	NN	CC	NN	CC	NN	CC	NN	CC
Mt	479388	C	G	CC	CC	CC	CC	CC	CC	CC	CC	CC	CC	CC	CC	CC	CC	CC	CC	CC	CC	CC	CC	CC	CC	CC	CC	CC	CC	CC	NN	CC	CC	CC	CC	CC	CC	NN	CC	CC	NN	NN	CC	NN	CC	NN	CC	NN	CC
Mt	479413	G	T	GG	GG	GG	GG	GG	GG	GG	GG	GG	GG	GG	GG	GG	GG	GG	GG	GG	GG	GG	GG	GG	GG	GG	GG	GG	GG	GG	NN	GG	NN	NN	GG	GG	GG	NN	NN	GG	GG	NN	GG	NN	GG	NN	GG	GG	GG
Mt	479414	T	A	TT	TT	TT	TT	TT	TT	TT	TT	TT	TT	TT	TT	TT	TT	TT	TT	TT	TT	TT	TT	TT	TT	TT	TT	TT	TT	TT	NN	TT	NN	NN	TT	TT	TT	NN	NN	TT	TT	NN	TT	NN	TT	NN	TT	TT	TT
Mt	479605	G	T	GG	GG	GG	GG	GG	GG	GG	GG	GG	NN	GG	GG	NN	GG	GG	GG	GG	NN	GG	GG	GG	GG	GG	GG	GG	GG	GG	GG	GG	GG	GG	GG	GG	GG	GG	GG	GG	NN	NN	GG	NN	GG	GG	NN	GG	GG
Mt	479624	C	T	CC	CC	CC	CC	CC	CC	CC	CC	CC	CC	CC	CC	NN	CC	CC	CC	CC	CC	CC	CC	NN	CC	CC	CC	CC	CC	CC	CC	CC	CC	NN	CC	CC	CC	CC	CC	CC	NN	CC	CC	NN	CC	CC	NN	CC	CC
Mt	479635	A	C	AA	AA	AA	AA	AA	AA	AA	AA	AA	AA	AA	AA	AA	AA	AA	AA	AA	AA	AA	AA	NN	AA	AA	AA	AA	AA	AA	AA	AA	AA	NN	NN	AA	AA	AA	AA	AA	NN	AA	AA	AA	AA	NN	NN	AA	AA
Mt	479654	G	A	GG	GG	GG	GG	GG	GG	NN	GG	GG	GG	GG	GG	GG	GG	GG	GG	GG	GG	GG	GG	GG	GG	GG	GG	GG	GG	GG	GG	GG	GG	GG	GG	GG	GG	GG	GG	NN	NN	GG	GG	GG	NN	GG	NN	NN	GG
Mt	480299	G	A	GG	GG	GG	GG	GG	NN	GG	GG	NN	NN	NN	GG	GG	GG	GG	GG	GG	GG	GG	GG	GG	NN	GG	GG	GG	GG	GG	GG	NN	GG	GG	GG	GG	GG	NN	GG	NN	GG	NN	GG	NN	GG	GG	GG	NN	NN
Mt	480343	G	T	GG	GG	GG	GG	GG	NN	GG	GG	GG	GG	GG	GG	GG	GG	GG	GG	GG	GG	GG	GG	GG	GG	GG	GG	GG	GG	GG	GG	GG	GG	NN	NN	GG	GG	NN	NN	GG	NN	NN	GG	NN	GG	NN	NN	NN	NN
Mt	480386	A	C	AA	AA	AA	AA	AA	NN	AA	AA	AA	AA	AA	AA	AA	AA	AA	AA	AA	AA	AA	AA	AA	AA	AA	AA	AA	AA	AA	AA	AA	AA	AA	NN	AA	AA	NN	AA	AA	NN	AA	NN	NN	AA	NN	AA	AA	AA
Mt	480397	T	G	TT	TT	TT	TT	TT	NN	TT	TT	TT	TT	TT	TT	TT	TT	TT	TT	TT	TT	TT	TT	TT	TT	TT	NN	TT	TT	TT	TT	TT	NN	TT	TT	TT	TT	NN	TT	NN	NN	TT	NN	TT	TT	TT	TT	TT	TT
Mt	480433	A	C	CC	CC	CC	CC	AA	NN	CC	AA	AA	CC	NN	AA	NN	NN	CC	CC	AA	NN	NN	CC	NN	CC	AA	NN	CC	AA	CC	NN	AA	NN	AA	NN	AA	AA	NN	CC	NN	NN	AA	NN	AA	NN	AA	NN	CC	NN
Mt	480434	A	T	AA	AA	AA	AA	AA	NN	AA	AA	AA	AA	AA	AA	AA	NN	AA	AA	AA	AA	NN	AA	AA	AA	AA	NN	AA	AA	AA	AA	AA	NN	AA	NN	AA	AA	NN	AA	NN	AA	AA	NN	AA	AA	AA	NN	AA	NN
Mt	480719	G	A	GG	GG	GG	GG	GG	GG	AA	GG	GG	GG	GG	GG	GG	NN	GG	GG	GG	GG	GG	GG	GG	GG	GG	GG	GG	GG	GG	GG	GG	NN	NN	GG	NN	GG	GG	GG	NN	GG	NN	NN	NN	GG	NN	GG	NN	NN
Mt	480807	A	C	AA	AA	AA	AA	AA	NN	NN	NN	NN	NN	NN	NN	NN	NN	NN	NN	NN	NN	NN	NN	NN	NN	NN	NN	NN	NN	NN	NN	NN	NN	NN	NN	NN	NN	NN	NN	NN	NN	NN	NN	NN	NN	NN	NN	NN	NN
Mt	480852	A	C	AA	AA	AA	AA	AA	NN	NN	NN	NN	NN	NN	NN	NN	NN	NN	NN	NN	NN	NN	NN	NN	NN	NN	NN	NN	NN	NN	NN	NN	NN	NN	NN	NN	NN	NN	NN	NN	NN	NN	NN	NN	NN	NN	NN	NN	NN
Mt	481062	T	G	TT	TT	TT	TT	TT	NN	NN	NN	TT	TT	NN	TT	NN	NN	TT	NN	NN	NN	NN	NN	TT	NN	TT	TT	TT	NN	NN	NN	NN	NN	NN	NN	NN	NN	NN	NN	NN	NN	NN	NN	NN	NN	NN	NN	NN	NN
Mt	481068	T	G,C	TT	TT	TT	TT	TT	NN	NN	TT	TT	TT	NN	TT	TT	NN	TT	TT	TT	NN	TT	TT	TT	TT	TT	TT	TT	NN	NN	TT	NN	NN	NN	NN	NN	NN	TT	NN	NN	NN	NN	NN	NN	NN	NN	NN	NN	NN
Mt	481308	G	A	GG	GG	GG	GG	GG	GG	GG	GG	GG	GG	GG	GG	GG	GG	GG	GG	GG	NN	GG	GG	GG	GG	NN	GG	GG	GG	GG	GG	GG	NN	GG	GG	GG	GG	NN	GG	NN	NN	GG	GG	GG	GG	GG	NN	GG	GG
Mt	481355	A	T	AA	AA	AA	AA	AA	AA	AA	AA	AA	AA	NN	AA	AA	AA	AA	AA	AA	AA	AA	AA	AA	AA	NN	AA	AA	AA	AA	AA	AA	NN	AA	AA	AA	AA	AA	AA	NN	NN	AA	AA	AA	NN	AA	AA	AA	AA
Mt	481386	A	T	AA	AA	AA	AA	AA	AA	AA	AA	AA	NN	NN	AA	AA	AA	AA	AA	AA	AA	AA	AA	AA	AA	AA	AA	AA	AA	AA	NN	AA	NN	NN	NN	NN	AA	AA	AA	NN	NN	NN	NN	AA	AA	NN	AA	AA	AA
Mt	481515	T	A	TT	TT	TT	TT	TT	NN	TT	TT	TT	TT	TT	TT	TT	TT	TT	TT	TT	TT	TT	TT	NN	TT	NN	TT	TT	TT	TT	NN	TT	NN	TT	TT	TT	TT	TT	TT	NN	TT	NN	TT	NN	TT	TT	TT	TT	NN
Mt	481681	C	T	CC	CC	CC	CC	CC	NN	CC	CC	CC	CC	CC	CC	CC	CC	CC	CC	CC	CC	CC	CC	CC	CC	CC	CC	CC	CC	CC	CC	CC	CC	CC	CC	NN	CC	NN	CC	NN	NN	CC	CC	NN	CC	CC	CC	CC	CC
Mt	481979	C	T	CC	CC	CC	CC	CC	CC	CC	CC	CC	CC	CC	CC	NN	CC	CC	CC	CC	CC	CC	CC	CC	CC	CC	CC	CC	CC	CC	NN	CC	CC	CC	CC	CC	CC	CC	CC	NN	TT	NN	CC	CC	CC	NN	CC	CC	CC
Mt	482420	A	C	AA	AA	AA	AA	AA	AA	AA	AA	AA	AA	AA	AA	AA	AA	AA	AA	AA	AA	AA	AA	AA	AA	AA	AA	AA	AA	AA	AA	AA	NN	NN	AA	AA	AA	NN	AA	AA	AA	NN	AA	NN	AA	NN	AA	NN	NN
Mt	483103	A	C	AA	AA	AA	AA	AA	NN	NN	AA	AA	AA	AA	AA	AA	AA	AA	AA	AA	AA	NN	AA	AA	AA	AA	AA	AA	AA	AA	NN	AA	AA	NN	NN	AA	AA	AA	AA	AA	NN	NN	AA	AA	NN	AA	AA	AA	AA
Mt	484279	C	G	CC	CC	CC	CC	CC	CC	CC	CC	CC	CC	CC	CC	CC	CC	CC	CC	CC	CC	CC	CC	CC	CC	CC	NN	CC	CC	CC	CC	CC	CC	CC	CC	CC	CC	NN	CC	CC	NN	NN	CC	CC	CC	CC	CC	GG	CC
Mt	484281	T	G	TT	TT	TT	TT	TT	TT	TT	TT	TT	TT	TT	TT	TT	TT	TT	TT	TT	TT	TT	TT	TT	TT	TT	NN	TT	TT	TT	TT	TT	TT	TT	TT	TT	TT	NN	TT	TT	NN	NN	TT	TT	TT	TT	TT	GG	TT
Mt	484338	T	G	TT	GG	TT	TT	TT	TT	TT	TT	TT	TT	TT	TT	TT	TT	TT	TT	TT	TT	TT	TT	TT	TT	NN	TT	TT	TT	TT	TT	TT	NN	TT	TT	TT	TT	NN	TT	NN	NN	TT	TT	TT	NN	TT	TT	TT	TT
Mt	484864	A	T	AA	AA	AA	AA	AA	AA	AA	AA	AA	AA	AA	AA	AA	AA	AA	AA	AA	NN	AA	AA	AA	AA	AA	AA	AA	AA	AA	AA	NN	AA	NN	AA	AA	AA	AA	NN	NN	NN	AA	AA	AA	NN	AA	AA	NN	AA
Mt	484897	G	A	GG	GG	GG	GG	GG	GG	GG	GG	GG	GG	GG	GG	NN	GG	GG	GG	GG	NN	GG	GG	GG	GG	NN	GG	GG	GG	GG	GG	GG	GG	GG	GG	GG	GG	GG	NN	NN	NN	GG	GG	GG	NN	GG	GG	NN	NN
Mt	484913	C	A	CC	CC	CC	CC	CC	CC	CC	CC	CC	CC	CC	CC	NN	CC	CC	CC	CC	CC	CC	CC	CC	CC	NN	CC	CC	CC	CC	CC	CC	CC	CC	CC	CC	CC	CC	CC	NN	NN	CC	CC	CC	NN	CC	CC	NN	NN
Mt	484964	G	A	GG	GG	GG	GG	GG	NN	GG	GG	GG	GG	GG	GG	GG	GG	GG	GG	GG	GG	GG	GG	NN	GG	GG	GG	GG	GG	GG	GG	GG	GG	GG	GG	GG	GG	GG	GG	GG	NN	GG	GG	GG	GG	GG	GG	NN	GG
Mt	485553	T	G	TT	TT	TT	TT	TT	TT	TT	TT	TT	TT	TT	TT	TT	TT	TT	TT	TT	TT	TT	TT	TT	TT	TT	TT	TT	TT	TT	TT	TT	TT	TT	NN	TT	TT	NN	TT	NN	NN	NN	TT	TT	NN	TT	TT	NN	TT
Mt	485957	T	G	TT	TT	TT	TT	TT	TT	TT	TT	TT	TT	TT	TT	TT	TT	TT	TT	TT	TT	TT	TT	TT	TT	NN	TT	TT	TT	TT	TT	TT	TT	TT	TT	TT	TT	TT	TT	TT	NN	NN	TT	TT	TT	TT	TT	TT	TT
Mt	485958	C	A	CC	CC	CC	CC	CC	CC	CC	CC	CC	CC	CC	CC	CC	CC	CC	CC	CC	CC	CC	CC	CC	CC	NN	CC	CC	CC	CC	CC	CC	CC	CC	CC	CC	CC	CC	CC	CC	NN	NN	CC	CC	CC	CC	CC	CC	CC
Mt	486307	G	C	GG	GG	GG	GG	GG	GG	GG	GG	GG	GG	GG	GG	GG	GG	GG	GG	GG	GG	GG	GG	GG	GG	NN	GG	GG	GG	GG	NN	GG	GG	GG	GG	GG	GG	GG	GG	GG	NN	NN	GG	GG	GG	NN	GG	GG	GG
Mt	486844	C	T	CC	CC	CC	CC	CC	CC	NN	CC	CC	CC	CC	CC	CC	CC	CC	CC	CC	CC	CC	CC	CC	NN	NN	CC	CC	CC	CC	CC	CC	CC	CC	CC	CC	CC	CC	NN	NN	NN	NN	CC	NN	CC	CC	CC	CC	CC
Mt	487358	C	A	CC	CC	CC	CC	CC	CC	CC	CC	CC	CC	CC	CC	CC	CC	CC	CC	CC	CC	CC	CC	CC	CC	CC	CC	CC	CC	CC	CC	CC	CC	NN	CC	CC	CC	CC	NN	CC	NN	NN	CC	CC	CC	CC	CC	CC	NN
Mt	487359	G	A	GG	GG	GG	GG	GG	GG	GG	GG	GG	GG	GG	GG	GG	GG	GG	GG	GG	GG	GG	GG	GG	GG	GG	GG	GG	GG	GG	GG	GG	GG	NN	GG	GG	GG	GG	NN	GG	NN	NN	GG	GG	GG	GG	GG	GG	NN
Mt	487365	G	A	GG	GG	GG	GG	GG	GG	GG	GG	GG	GG	GG	GG	GG	GG	GG	GG	GG	GG	GG	GG	GG	GG	GG	GG	GG	GG	GG	GG	GG	GG	GG	GG	GG	GG	GG	NN	GG	NN	NN	GG	GG	GG	GG	GG	GG	GG
Mt	487818	C	A	CC	CC	CC	CC	CC	CC	CC	NN	CC	CC	CC	CC	CC	CC	CC	CC	CC	CC	CC	CC	CC	CC	CC	CC	CC	CC	CC	CC	NN	CC	CC	CC	NN	CC	CC	CC	NN	NN	NN	CC	CC	CC	NN	CC	CC	CC
Mt	488072	T	A	TT	TT	TT	TT	TT	NN	TT	TT	TT	TT	TT	TT	TT	TT	TT	TT	TT	TT	TT	TT	TT	TT	NN	TT	TT	TT	TT	TT	TT	TT	TT	TT	TT	TT	TT	NN	NN	NN	TT	TT	NN	TT	TT	TT	TT	NN
Mt	488850	G	T	GG	GG	GG	TT	GG	GG	GG	GG	GG	GG	GG	GG	GG	GG	GG	GG	GG	GG	GG	GG	GG	GG	GG	GG	GG	GG	GG	GG	GG	GG	GG	GG	GG	GG	GG	NN	GG	NN	NN	GG	NN	GG	NN	GG	NN	GG
Mt	489877	G	T	GG	GG	GG	GG	GG	GG	GG	GG	GG	GG	NN	GG	GG	GG	GG	GG	GG	GG	GG	GG	GG	GG	GG	GG	GG	GG	GG	GG	GG	GG	GG	GG	GG	GG	GG	NN	GG	NN	NN	GG	NN	GG	GG	NN	GG	NN
Mt	490158	C	A	CC	CC	CC	CC	CC	CC	CC	CC	CC	CC	CC	CC	CC	CC	CC	CC	CC	CC	CC	NN	CC	CC	CC	CC	CC	CC	CC	NN	CC	CC	NN	CC	CC	CC	CC	CC	NN	NN	CC	CC	CC	NN	CC	CC	CC	CC
Mt	490689	A	C	AA	AA	AA	AA	AA	AA	NN	AA	AA	AA	AA	AA	AA	AA	AA	AA	AA	NN	AA	AA	AA	AA	AA	AA	AA	AA	AA	AA	AA	AA	NN	AA	AA	AA	AA	NN	AA	AA	NN	AA	AA	NN	NN	NN	AA	AA
Mt	490698	T	G	TT	TT	TT	TT	TT	TT	NN	TT	TT	TT	TT	TT	TT	TT	TT	TT	TT	NN	TT	TT	TT	TT	TT	TT	TT	TT	TT	TT	TT	TT	TT	TT	TT	TT	TT	NN	TT	TT	NN	TT	TT	NN	NN	NN	TT	TT
Mt	491482	C	T	CC	CC	CC	CC	CC	CC	CC	CC	CC	CC	CC	CC	CC	CC	CC	CC	CC	CC	CC	CC	CC	CC	CC	CC	CC	CC	CC	TT	CC	CC	CC	CC	NN	NN	CC	CC	NN	NN	NN	CC	CC	CC	CC	NN	NN	CC
Mt	492090	A	T	AA	AA	AA	AA	AA	NN	AA	NN	AA	AA	AA	AA	AA	AA	AA	AA	TT	AA	AA	AA	AA	AA	AA	AA	AA	AA	AA	NN	AA	AA	NN	AA	AA	AA	NN	AA	NN	NN	AA	AA	NN	AA	AA	AA	NN	NN
Mt	492167	C	T	CC	CC	CC	CC	CC	CC	CC	CC	NN	CC	CC	CC	CC	CC	CC	CC	CC	CC	CC	CC	CC	CC	NN	NN	CC	CC	CC	CC	CC	CC	NN	CC	CC	CC	CC	CC	CC	NN	NN	CC	NN	CC	CC	CC	CC	NN
Mt	492894	G	T	GG	GG	GG	GG	GG	NN	GG	NN	NN	GG	GG	GG	GG	GG	GG	GG	GG	GG	GG	GG	GG	GG	NN	NN	GG	GG	GG	GG	GG	GG	GG	GG	GG	GG	NN	GG	GG	NN	GG	GG	NN	GG	GG	NN	GG	NN
Mt	493176	A	T	AA	AA	AA	AA	AA	AA	AA	AA	AA	AA	AA	AA	AA	AA	AA	AA	AA	AA	AA	AA	AA	AA	AA	NN	AA	AA	AA	AA	AA	NN	AA	NN	AA	AA	AA	AA	NN	NN	NN	AA	AA	NN	AA	TT	NN	NN
Mt	493193	T	G	TT	TT	TT	TT	TT	TT	TT	TT	TT	TT	TT	TT	TT	TT	TT	TT	TT	TT	TT	TT	TT	TT	TT	TT	TT	TT	TT	TT	TT	TT	TT	TT	TT	TT	TT	TT	NN	NN	NN	TT	TT	NN	TT	TT	NN	NN
Mt	493216	A	T	AA	AA	AA	AA	AA	AA	AA	AA	AA	AA	AA	AA	AA	AA	AA	AA	AA	AA	AA	AA	AA	AA	AA	AA	AA	AA	AA	AA	AA	AA	AA	AA	AA	AA	AA	AA	NN	NN	NN	AA	AA	NN	AA	TT	NN	NN
Mt	493226	T	G	TT	TT	TT	TT	TT	TT	TT	TT	NN	TT	TT	TT	TT	TT	TT	TT	TT	TT	TT	TT	TT	TT	TT	TT	TT	TT	TT	TT	TT	TT	TT	TT	TT	TT	TT	TT	NN	NN	NN	TT	TT	TT	TT	TT	NN	NN
Mt	494049	C	T	CC	CC	CC	CC	CC	CC	NN	CC	NN	CC	CC	CC	CC	CC	CC	CC	CC	CC	CC	CC	CC	CC	CC	CC	CC	CC	CC	CC	CC	NN	CC	CC	CC	CC	CC	CC	CC	CC	CC	CC	NN	CC	NN	NN	NN	NN
Mt	495647	C	A	CC	CC	CC	CC	CC	CC	CC	CC	CC	CC	CC	CC	CC	CC	CC	CC	CC	CC	CC	CC	CC	CC	CC	CC	CC	CC	CC	NN	CC	NN	CC	NN	CC	CC	CC	CC	NN	CC	NN	CC	CC	CC	CC	CC	NN	CC
Mt	496007	G	A	GG	GG	GG	GG	GG	GG	GG	GG	GG	GG	GG	GG	NN	GG	GG	GG	GG	GG	NN	GG	GG	GG	GG	GG	GG	GG	GG	NN	GG	NN	GG	GG	GG	GG	GG	NN	NN	NN	NN	GG	NN	GG	GG	GG	NN	GG
Mt	496994	G	A	GG	GG	GG	GG	GG	NN	GG	GG	GG	GG	GG	GG	GG	GG	GG	GG	GG	GG	GG	GG	GG	GG	NN	GG	GG	GG	GG	NN	GG	GG	NN	GG	GG	NN	GG	GG	GG	NN	GG	GG	NN	GG	GG	GG	GG	NN
Mt	498018	C	A	CC	CC	CC	CC	CC	CC	CC	CC	CC	CC	CC	CC	CC	CC	CC	CC	CC	CC	CC	CC	CC	CC	NN	CC	CC	CC	CC	CC	CC	CC	CC	CC	CC	CC	CC	CC	CC	NN	NN	CC	NN	NN	NN	CC	CC	CC
Mt	498446	A	C	AA	AA	AA	AA	AA	NN	AA	AA	AA	AA	AA	AA	AA	AA	AA	AA	AA	AA	AA	AA	AA	AA	AA	AA	AA	AA	AA	NN	AA	AA	AA	AA	NN	AA	NN	AA	AA	NN	AA	AA	AA	AA	NN	AA	AA	AA
Mt	498605	T	G	TT	TT	TT	TT	TT	TT	TT	TT	NN	TT	TT	TT	TT	TT	TT	TT	TT	TT	TT	TT	TT	TT	NN	TT	TT	TT	TT	TT	TT	TT	NN	TT	TT	TT	TT	TT	NN	TT	TT	TT	TT	NN	TT	TT	TT	NN
Mt	498659	G	T	GG	GG	GG	GG	GG	GG	GG	GG	GG	GG	GG	GG	GG	GG	GG	GG	GG	GG	GG	GG	GG	GG	NN	GG	GG	GG	GG	GG	GG	NN	NN	GG	GG	GG	NN	GG	GG	NN	NN	GG	GG	GG	NN	NN	GG	NN
Mt	498796	A	C	AA	AA	AA	AA	AA	AA	AA	AA	AA	AA	AA	AA	AA	AA	AA	AA	AA	AA	AA	AA	AA	AA	AA	AA	AA	AA	AA	AA	AA	NN	NN	AA	NN	NN	NN	AA	AA	AA	AA	AA	AA	AA	AA	AA	AA	NN
Mt	500911	C	A	CC	CC	CC	CC	CC	CC	CC	NN	CC	CC	CC	CC	CC	CC	CC	CC	CC	CC	CC	CC	CC	CC	CC	NN	CC	CC	CC	CC	CC	NN	NN	CC	CC	CC	CC	CC	CC	NN	NN	NN	CC	NN	NN	CC	NN	CC
Mt	500954	G	A	GG	GG	GG	GG	GG	GG	GG	GG	GG	GG	GG	GG	GG	NN	GG	GG	GG	GG	GG	GG	GG	GG	GG	GG	GG	GG	GG	GG	GG	NN	NN	GG	GG	GG	GG	NN	GG	NN	GG	NN	GG	GG	NN	GG	GG	GG
Mt	501077	G	A	GG	GG	GG	GG	GG	GG	GG	GG	GG	GG	GG	GG	GG	GG	GG	GG	GG	GG	GG	GG	NN	GG	GG	GG	GG	GG	GG	GG	GG	GG	GG	GG	GG	GG	NN	GG	GG	NN	NN	GG	NN	GG	NN	GG	GG	NN
Mt	502219	G	T	GG	GG	GG	GG	GG	GG	GG	GG	GG	GG	GG	GG	GG	GG	GG	GG	GG	GG	GG	GG	GG	GG	GG	GG	GG	GG	GG	GG	GG	NN	GG	NN	NN	GG	GG	GG	NN	NN	NN	GG	NN	GG	NN	NN	GG	GG
Mt	502805	A	C	AA	AA	AA	AA	AA	NN	AA	NN	AA	AA	AA	AA	AA	AA	AA	AA	AA	AA	AA	AA	AA	AA	AA	NN	AA	AA	AA	AA	AA	NN	AA	NN	NN	AA	NN	AA	AA	NN	AA	AA	NN	AA	AA	AA	NN	AA
Mt	502806	A	T	AA	AA	AA	AA	AA	NN	AA	NN	AA	AA	AA	AA	AA	AA	AA	AA	AA	AA	AA	AA	AA	AA	AA	NN	AA	AA	AA	AA	AA	NN	AA	NN	NN	AA	NN	AA	AA	NN	AA	AA	NN	AA	AA	AA	NN	AA
Mt	503173	A	T	AA	AA	AA	AA	AA	AA	AA	AA	AA	AA	AA	AA	AA	AA	AA	AA	AA	AA	AA	AA	AA	AA	AA	AA	AA	AA	AA	AA	NN	AA	AA	AA	AA	AA	NN	AA	NN	AA	TT	AA	NN	AA	AA	NN	NN	NN
Mt	503495	T	G	TT	TT	TT	TT	TT	TT	TT	TT	TT	TT	TT	TT	TT	TT	TT	TT	TT	NN	TT	TT	TT	TT	NN	TT	TT	TT	TT	TT	TT	TT	TT	TT	TT	TT	TT	TT	TT	NN	NN	TT	TT	NN	NN	NN	TT	TT
Mt	503508	C	A	CC	CC	CC	CC	CC	CC	CC	CC	CC	CC	CC	CC	CC	CC	CC	CC	CC	NN	CC	CC	CC	CC	CC	CC	CC	CC	CC	CC	CC	CC	CC	CC	CC	CC	CC	CC	CC	CC	NN	CC	CC	CC	NN	CC	NN	CC
Mt	503788	C	T	CC	CC	CC	CC	CC	CC	NN	CC	CC	CC	CC	CC	NN	CC	CC	CC	CC	NN	CC	CC	CC	CC	CC	CC	CC	CC	CC	CC	CC	CC	NN	CC	NN	CC	NN	NN	NN	CC	CC	CC	CC	NN	CC	CC	CC	NN
Mt	504392	T	A	TT	TT	TT	TT	TT	TT	NN	NN	TT	TT	TT	TT	TT	TT	TT	TT	TT	TT	TT	TT	NN	TT	TT	TT	TT	TT	TT	TT	TT	NN	NN	TT	TT	TT	TT	NN	NN	NN	NN	TT	TT	TT	TT	TT	TT	NN
Mt	504451	A	T	AA	AA	AA	AA	AA	AA	AA	AA	NN	AA	AA	AA	AA	AA	AA	AA	AA	AA	NN	AA	AA	AA	NN	AA	AA	AA	AA	NN	AA	NN	NN	NN	AA	AA	AA	NN	AA	NN	NN	AA	AA	AA	AA	AA	AA	NN
Mt	504593	G	A	GG	GG	GG	GG	GG	GG	GG	GG	GG	GG	GG	GG	GG	GG	GG	GG	GG	GG	GG	GG	GG	GG	GG	GG	GG	GG	GG	GG	GG	GG	NN	GG	GG	GG	GG	GG	NN	GG	NN	NN	GG	GG	GG	GG	AA	GG
Mt	504614	G	A	GG	GG	GG	GG	GG	GG	NN	GG	GG	GG	GG	GG	GG	GG	GG	GG	GG	GG	GG	GG	GG	GG	NN	GG	GG	GG	GG	GG	GG	GG	NN	GG	GG	GG	GG	GG	NN	GG	NN	NN	NN	NN	NN	GG	AA	NN
Mt	504617	A	G	AA	AA	AA	AA	AA	AA	NN	AA	AA	AA	AA	AA	AA	AA	AA	AA	AA	AA	AA	AA	AA	AA	NN	AA	AA	AA	AA	AA	AA	AA	NN	AA	AA	AA	AA	AA	NN	AA	NN	NN	NN	NN	NN	AA	GG	NN
Mt	504632	C	T	CC	CC	CC	CC	CC	CC	CC	CC	CC	CC	CC	CC	CC	CC	CC	CC	CC	CC	CC	CC	CC	CC	NN	CC	CC	CC	NN	CC	CC	CC	NN	CC	CC	CC	NN	CC	NN	CC	NN	NN	NN	NN	NN	CC	TT	CC
Mt	504656	C	A	CC	CC	CC	CC	CC	CC	CC	CC	CC	CC	CC	CC	CC	CC	CC	CC	CC	CC	CC	CC	CC	CC	NN	CC	CC	CC	CC	CC	CC	CC	CC	CC	CC	CC	NN	CC	CC	NN	NN	NN	NN	CC	CC	CC	AA	CC
Mt	505520	G	A	GG	GG	GG	GG	GG	NN	NN	GG	GG	NN	NN	GG	GG	GG	GG	GG	GG	GG	NN	NN	GG	GG	GG	GG	GG	GG	GG	GG	GG	GG	GG	GG	GG	GG	GG	GG	NN	NN	NN	GG	NN	GG	GG	GG	NN	NN
Mt	505753	G	A	GG	GG	GG	GG	GG	GG	GG	GG	GG	GG	GG	GG	GG	GG	GG	GG	GG	GG	GG	GG	GG	GG	GG	GG	GG	GG	GG	GG	GG	NN	GG	GG	GG	GG	GG	NN	GG	NN	GG	GG	GG	NN	NN	GG	GG	GG
Mt	505780	T	C	TT	TT	TT	TT	TT	NN	TT	TT	TT	TT	TT	TT	TT	TT	TT	TT	TT	TT	TT	TT	TT	TT	TT	TT	TT	TT	TT	TT	TT	TT	TT	NN	TT	TT	TT	NN	TT	NN	TT	NN	TT	NN	NN	TT	TT	TT
Mt	505796	C	T	CC	CC	CC	CC	CC	CC	CC	CC	CC	CC	CC	CC	CC	CC	CC	CC	CC	CC	CC	CC	CC	CC	NN	CC	CC	CC	CC	CC	CC	CC	CC	CC	CC	CC	CC	CC	CC	CC	CC	NN	CC	NN	NN	NN	CC	CC
Mt	506150	C	T	CC	CC	CC	CC	CC	NN	CC	CC	CC	CC	CC	CC	CC	CC	CC	CC	CC	CC	CC	CC	CC	CC	CC	CC	CC	CC	CC	CC	CC	NN	CC	CC	CC	CC	CC	NN	NN	NN	CC	CC	NN	CC	NN	CC	CC	CC
Mt	506181	G	T	GG	GG	GG	GG	GG	NN	GG	GG	GG	GG	GG	GG	GG	GG	GG	GG	GG	GG	NN	GG	GG	GG	GG	GG	GG	GG	GG	NN	GG	GG	GG	GG	GG	GG	GG	NN	GG	NN	GG	GG	NN	GG	NN	GG	GG	GG
Mt	506767	G	A	GG	GG	GG	GG	GG	NN	GG	GG	GG	GG	GG	GG	GG	GG	GG	GG	GG	GG	GG	GG	GG	GG	GG	GG	GG	GG	GG	GG	GG	GG	NN	GG	GG	GG	NN	GG	NN	NN	GG	GG	GG	GG	GG	GG	NN	GG
Mt	506786	G	A	GG	GG	GG	GG	GG	NN	GG	GG	GG	GG	GG	GG	GG	GG	GG	GG	GG	GG	GG	GG	GG	GG	GG	GG	GG	GG	GG	GG	GG	GG	GG	GG	GG	GG	NN	GG	NN	NN	GG	GG	GG	GG	GG	GG	NN	GG
Mt	506787	G	A	GG	GG	GG	GG	GG	GG	GG	GG	GG	GG	GG	GG	GG	GG	GG	GG	GG	GG	GG	GG	GG	GG	GG	GG	GG	GG	GG	GG	GG	GG	GG	GG	GG	GG	NN	GG	NN	NN	GG	GG	GG	GG	GG	GG	NN	GG
Mt	506937	C	T	CC	CC	CC	CC	CC	CC	CC	CC	CC	CC	NN	CC	CC	CC	CC	CC	CC	CC	CC	CC	CC	CC	CC	CC	CC	CC	CC	CC	CC	CC	CC	CC	CC	CC	NN	CC	NN	NN	TT	CC	NN	CC	NN	CC	CC	NN
Mt	507011	G	A	GG	GG	GG	GG	GG	NN	NN	GG	GG	GG	GG	GG	GG	GG	GG	GG	GG	GG	GG	GG	GG	GG	GG	GG	GG	GG	GG	GG	GG	GG	GG	GG	GG	GG	NN	GG	NN	GG	NN	GG	NN	GG	GG	GG	NN	NN
Mt	507026	G	T	GG	GG	GG	GG	GG	NN	GG	GG	GG	GG	GG	GG	GG	GG	GG	GG	GG	GG	GG	GG	GG	GG	GG	GG	GG	GG	GG	GG	GG	GG	GG	GG	GG	GG	NN	GG	NN	NN	NN	GG	GG	GG	GG	GG	NN	GG
Mt	507068	G	A	GG	GG	GG	GG	GG	NN	GG	GG	GG	GG	GG	GG	GG	GG	GG	GG	GG	GG	GG	GG	GG	GG	GG	GG	GG	GG	GG	GG	GG	GG	GG	GG	GG	GG	NN	NN	NN	NN	GG	GG	GG	GG	GG	GG	GG	GG
Mt	507326	C	T	CC	CC	CC	CC	CC	NN	NN	CC	CC	CC	NN	CC	CC	CC	CC	CC	CC	CC	CC	CC	CC	CC	CC	CC	CC	CC	CC	CC	NN	CC	NN	CC	CC	CC	CC	CC	CC	NN	NN	CC	NN	CC	NN	CC	NN	CC
Mt	507327	G	A,T	GG	GG	GG	GG	GG	NN	NN	GG	GG	GG	NN	GG	GG	GG	GG	GG	GG	GG	GG	GG	GG	GG	GG	GG	GG	GG	GG	GG	NN	GG	NN	GG	GG	GG	GG	GG	GG	NN	NN	GG	NN	GG	NN	GG	NN	GG
Mt	507394	C	T	CC	CC	CC	CC	CC	NN	CC	CC	CC	CC	CC	CC	CC	CC	CC	CC	CC	CC	CC	CC	CC	CC	CC	CC	CC	CC	CC	CC	CC	CC	CC	CC	CC	CC	CC	CC	NN	NN	NN	CC	CC	CC	CC	CC	CC	CC
Mt	507471	A	T	AA	AA	AA	AA	AA	NN	AA	AA	AA	AA	AA	AA	AA	AA	AA	AA	AA	AA	AA	AA	AA	AA	AA	AA	AA	AA	AA	AA	AA	AA	AA	AA	AA	AA	NN	NN	AA	NN	AA	NN	AA	AA	AA	NN	AA	AA
Mt	507530	C	A	CC	CC	CC	CC	CC	CC	NN	CC	CC	CC	CC	CC	CC	CC	CC	CC	CC	CC	CC	CC	CC	CC	NN	CC	CC	CC	CC	CC	CC	CC	NN	CC	CC	NN	NN	CC	CC	NN	NN	CC	CC	NN	AA	NN	NN	NN
Mt	507623	T	A	TT	TT	TT	TT	TT	TT	NN	TT	TT	TT	TT	TT	TT	NN	TT	TT	TT	TT	NN	TT	NN	TT	TT	TT	TT	TT	TT	TT	TT	NN	TT	TT	NN	TT	NN	TT	TT	TT	NN	TT	NN	NN	NN	NN	TT	NN
Mt	507643	T	C	TT	TT	TT	TT	TT	TT	NN	TT	TT	TT	TT	TT	TT	TT	TT	TT	TT	TT	NN	TT	TT	TT	TT	TT	TT	TT	TT	TT	TT	TT	TT	NN	TT	TT	NN	TT	TT	NN	NN	TT	NN	NN	NN	NN	TT	NN
Mt	508161	C	G	CC	CC	CC	CC	CC	NN	NN	CC	CC	CC	NN	CC	CC	CC	CC	CC	CC	CC	CC	CC	CC	CC	CC	CC	CC	CC	CC	CC	CC	NN	NN	NN	CC	CC	NN	CC	NN	NN	CC	CC	NN	CC	NN	CC	NN	NN
Mt	508279	C	T	CC	CC	CC	CC	CC	CC	CC	CC	CC	CC	CC	CC	CC	CC	CC	CC	CC	CC	CC	CC	CC	CC	NN	CC	CC	NN	CC	CC	CC	CC	NN	CC	NN	CC	NN	CC	CC	NN	CC	NN	NN	NN	CC	CC	NN	NN
Mt	508280	A	T	AA	AA	AA	AA	AA	AA	AA	AA	AA	AA	AA	AA	AA	AA	AA	AA	AA	AA	AA	AA	AA	AA	NN	AA	AA	NN	AA	AA	AA	AA	NN	AA	NN	AA	NN	AA	AA	NN	AA	NN	NN	NN	AA	AA	NN	NN
Mt	508284	G	T	GG	GG	GG	GG	GG	GG	GG	GG	GG	GG	GG	GG	GG	GG	GG	GG	GG	GG	GG	GG	GG	GG	NN	GG	GG	NN	GG	GG	GG	GG	NN	GG	GG	GG	NN	GG	GG	NN	GG	NN	NN	NN	GG	GG	GG	NN
Mt	508330	A	G	AA	AA	AA	AA	AA	AA	AA	AA	AA	AA	AA	AA	AA	AA	AA	AA	NN	NN	AA	AA	AA	AA	AA	AA	AA	AA	AA	AA	AA	NN	AA	AA	AA	NN	NN	AA	AA	NN	AA	AA	NN	NN	NN	AA	AA	NN
Mt	508333	G	C	GG	GG	GG	GG	GG	GG	GG	GG	GG	GG	NN	GG	GG	GG	GG	GG	GG	NN	GG	GG	GG	GG	GG	GG	GG	GG	GG	GG	GG	NN	GG	GG	GG	NN	GG	GG	GG	NN	GG	GG	NN	NN	GG	GG	GG	NN
Mt	509013	A	T	AA	AA	AA	AA	AA	AA	NN	AA	AA	NN	AA	AA	AA	AA	AA	AA	AA	AA	AA	AA	AA	NN	NN	AA	AA	AA	AA	AA	AA	AA	AA	AA	NN	AA	NN	AA	AA	AA	NN	AA	NN	NN	NN	AA	NN	NN
Mt	509219	T	G	TT	TT	TT	TT	TT	NN	TT	TT	NN	TT	NN	TT	TT	NN	TT	TT	TT	TT	TT	TT	NN	TT	TT	TT	TT	TT	TT	TT	TT	TT	NN	NN	TT	TT	TT	TT	NN	NN	TT	TT	TT	NN	NN	TT	NN	TT
Mt	509472	G	T	GG	GG	GG	GG	GG	GG	GG	GG	GG	GG	GG	GG	GG	GG	GG	GG	GG	GG	NN	NN	GG	GG	GG	NN	GG	GG	GG	GG	GG	GG	NN	NN	GG	GG	NN	NN	NN	NN	NN	GG	GG	NN	GG	GG	NN	GG
Mt	509646	C	T	CC	CC	CC	CC	CC	CC	CC	NN	NN	CC	NN	CC	CC	CC	CC	CC	NN	CC	CC	CC	CC	CC	NN	CC	CC	CC	CC	CC	CC	NN	CC	CC	NN	CC	NN	CC	NN	NN	CC	CC	NN	CC	CC	CC	NN	CC
Mt	510501	C	T	CC	CC	CC	CC	CC	CC	CC	CC	CC	CC	CC	CC	CC	CC	CC	CC	NN	CC	NN	CC	NN	CC	NN	NN	CC	CC	CC	CC	CC	NN	NN	NN	CC	NN	NN	NN	NN	NN	NN	CC	NN	NN	NN	CC	NN	NN
Mt	510549	A	C	AA	AA	AA	AA	AA	NN	AA	NN	AA	NN	AA	AA	AA	NN	AA	NN	AA	AA	NN	AA	NN	AA	NN	AA	AA	AA	AA	NN	AA	NN	NN	AA	AA	NN	AA	NN	NN	NN	NN	AA	NN	NN	AA	AA	NN	NN
Mt	512160	C	A	CC	CC	CC	NN	CC	NN	NN	CC	CC	CC	NN	CC	NN	CC	CC	CC	CC	CC	CC	NN	CC	CC	NN	CC	CC	CC	CC	CC	CC	CC	CC	CC	NN	NN	CC	NN	CC	NN	NN	NN	NN	NN	CC	CC	NN	CC
Mt	512580	T	A	TT	TT	TT	NN	TT	TT	NN	TT	TT	TT	NN	TT	TT	TT	TT	TT	TT	TT	TT	TT	TT	TT	NN	NN	TT	TT	TT	TT	TT	TT	TT	TT	TT	NN	NN	NN	TT	NN	NN	NN	TT	TT	NN	TT	NN	NN
Mt	513019	A	T	AA	AA	AA	NN	AA	AA	AA	AA	AA	AA	AA	AA	AA	AA	AA	AA	NN	AA	AA	AA	AA	AA	AA	AA	AA	AA	AA	NN	AA	NN	NN	AA	NN	NN	NN	NN	NN	TT	AA	NN	NN	AA	AA	AA	NN	AA
Mt	513024	A	T	AA	AA	AA	NN	AA	AA	AA	AA	AA	AA	AA	AA	AA	AA	AA	AA	NN	AA	AA	AA	AA	AA	AA	AA	AA	AA	AA	AA	AA	NN	AA	AA	NN	NN	NN	NN	NN	TT	AA	NN	NN	AA	AA	AA	NN	AA
Mt	513365	G	T	GG	NN	NN	NN	GG	NN	NN	NN	NN	NN	NN	GG	NN	NN	NN	NN	NN	NN	NN	NN	NN	NN	NN	GG	NN	NN	NN	NN	NN	NN	NN	NN	NN	NN	NN	NN	NN	NN	NN	NN	NN	NN	NN	NN	NN	NN
Mt	513412	A	C	CC	NN	NN	NN	AA	AA	NN	NN	NN	NN	NN	AA	NN	AA	NN	NN	AA	AA	NN	NN	NN	NN	AA	AA	NN	AA	NN	NN	AA	NN	AA	NN	AA	NN	NN	NN	NN	NN	NN	NN	NN	NN	AA	NN	NN	NN
Mt	514065	G	A,C	GG	GG	GG	NN	GG	AA	GG	GG	GG	NN	GG	GG	GG	GG	GG	GG	GG	GG	GG	GG	GG	GG	GG	GG	GG	GG	GG	GG	GG	GG	NN	GG	GG	GG	GG	GG	GG	NN	NN	GG	NN	GG	NN	GG	GG	GG
Mt	514362	G	A	GG	GG	GG	NN	GG	GG	GG	GG	GG	NN	GG	GG	GG	GG	GG	GG	NN	NN	NN	GG	GG	GG	GG	GG	GG	NN	GG	GG	GG	GG	NN	NN	GG	GG	NN	NN	NN	NN	NN	GG	NN	GG	NN	GG	GG	GG
Mt	514433	A	C	AA	AA	AA	CC	AA	AA	AA	AA	AA	AA	AA	AA	AA	AA	AA	AA	AA	AA	AA	AA	AA	AA	AA	AA	AA	AA	AA	AA	AA	AA	AA	AA	AA	AA	AA	NN	AA	NN	NN	AA	AA	AA	NN	AA	AA	AA
Mt	514434	G	A	GG	GG	GG	AA	GG	GG	GG	GG	GG	GG	GG	GG	GG	GG	GG	GG	GG	GG	GG	GG	GG	GG	GG	GG	GG	GG	GG	GG	GG	GG	GG	GG	GG	GG	GG	NN	GG	NN	NN	GG	GG	GG	NN	GG	GG	GG
Mt	514607	T	G	TT	TT	TT	NN	TT	NN	TT	TT	TT	TT	TT	TT	TT	TT	TT	TT	GG	TT	TT	TT	TT	TT	NN	TT	TT	TT	TT	TT	TT	TT	TT	NN	TT	TT	TT	TT	NN	NN	NN	TT	TT	TT	NN	TT	TT	TT
Mt	515042	C	T	CC	CC	CC	NN	CC	CC	NN	CC	CC	CC	CC	CC	CC	CC	CC	CC	CC	CC	CC	CC	CC	CC	CC	CC	CC	CC	CC	CC	CC	CC	NN	CC	CC	NN	NN	CC	NN	CC	CC	CC	NN	NN	NN	CC	CC	NN
Mt	515061	A	G	AA	AA	AA	NN	AA	AA	NN	NN	AA	AA	AA	AA	AA	AA	AA	AA	AA	AA	AA	AA	AA	AA	AA	AA	AA	AA	AA	AA	AA	AA	AA	NN	AA	NN	NN	AA	NN	AA	NN	AA	NN	NN	AA	AA	AA	NN
Mt	515088	C	A	CC	CC	CC	NN	CC	CC	NN	CC	CC	CC	CC	CC	CC	NN	CC	CC	CC	CC	CC	CC	CC	CC	CC	CC	CC	CC	CC	CC	CC	CC	CC	CC	CC	NN	NN	CC	NN	CC	NN	CC	NN	NN	CC	NN	CC	NN
Mt	515090	C	T	CC	CC	CC	NN	CC	CC	CC	CC	CC	CC	CC	CC	CC	NN	CC	CC	CC	CC	CC	CC	CC	CC	CC	CC	CC	CC	CC	CC	CC	CC	CC	CC	CC	NN	NN	CC	NN	CC	NN	CC	NN	NN	CC	NN	CC	NN
Mt	516357	T	A	TT	TT	TT	NN	TT	NN	TT	TT	TT	TT	NN	TT	TT	TT	TT	TT	TT	TT	TT	TT	TT	TT	TT	TT	TT	TT	TT	TT	TT	TT	TT	TT	NN	TT	NN	TT	NN	NN	TT	TT	TT	TT	TT	TT	TT	TT
Mt	516449	C	A	CC	CC	CC	NN	CC	NN	CC	CC	CC	CC	CC	CC	CC	CC	CC	CC	CC	CC	CC	CC	CC	CC	CC	CC	CC	CC	CC	NN	CC	NN	NN	CC	CC	CC	NN	CC	NN	NN	CC	CC	NN	CC	CC	CC	CC	NN
Mt	516533	A	T	AA	AA	AA	NN	AA	NN	AA	AA	AA	AA	AA	AA	AA	AA	AA	AA	AA	AA	AA	AA	AA	AA	AA	AA	AA	AA	AA	NN	AA	AA	AA	AA	AA	AA	AA	NN	NN	NN	NN	AA	AA	AA	NN	NN	NN	NN
Mt	517022	T	A	TT	TT	AA	NN	TT	TT	TT	TT	TT	TT	TT	TT	TT	TT	TT	TT	TT	TT	TT	TT	TT	TT	TT	TT	TT	TT	TT	NN	TT	TT	NN	AA	TT	TT	NN	TT	NN	NN	TT	TT	NN	TT	NN	TT	NN	TT
Mt	517033	T	A	TT	TT	TT	NN	TT	TT	TT	TT	TT	TT	TT	TT	TT	TT	TT	TT	TT	TT	TT	TT	TT	TT	TT	TT	TT	TT	TT	TT	TT	TT	NN	TT	TT	TT	NN	TT	NN	NN	TT	TT	NN	TT	NN	TT	TT	TT
Mt	517068	A	T	AA	AA	AA	NN	AA	AA	AA	AA	AA	AA	AA	AA	AA	AA	AA	AA	AA	AA	AA	AA	AA	NN	AA	AA	AA	AA	AA	AA	AA	NN	NN	AA	AA	AA	AA	AA	NN	NN	AA	AA	NN	AA	AA	AA	AA	AA
Mt	517252	T	A	TT	TT	TT	NN	TT	TT	TT	TT	TT	TT	TT	TT	TT	TT	TT	TT	TT	TT	TT	TT	TT	TT	TT	TT	TT	TT	TT	TT	TT	TT	TT	NN	TT	TT	NN	TT	TT	NN	NN	TT	NN	TT	NN	TT	NN	NN
Mt	518660	G	C	GG	GG	GG	NN	GG	NN	GG	GG	GG	GG	NN	GG	GG	NN	GG	GG	GG	GG	GG	GG	GG	GG	NN	GG	GG	NN	GG	GG	GG	NN	GG	GG	GG	GG	NN	GG	GG	NN	GG	NN	GG	GG	NN	NN	NN	NN
Mt	519325	G	T	GG	GG	GG	NN	GG	GG	GG	GG	GG	GG	GG	GG	GG	GG	GG	GG	GG	NN	GG	GG	GG	GG	GG	GG	GG	GG	GG	GG	GG	NN	GG	GG	GG	GG	NN	GG	GG	GG	GG	GG	NN	GG	GG	GG	NN	GG
Mt	519326	A	C	AA	AA	AA	NN	AA	AA	AA	AA	AA	AA	AA	AA	AA	AA	AA	AA	AA	NN	AA	AA	AA	AA	AA	AA	AA	AA	AA	AA	AA	NN	AA	AA	AA	AA	NN	AA	AA	AA	AA	AA	NN	AA	AA	AA	NN	AA
Mt	519437	C	A	CC	CC	CC	NN	CC	CC	CC	CC	CC	CC	CC	CC	CC	CC	CC	CC	CC	CC	CC	CC	CC	CC	CC	CC	CC	CC	CC	NN	CC	CC	CC	CC	CC	CC	NN	NN	NN	NN	NN	CC	CC	CC	CC	CC	CC	CC
Mt	521334	C	G	CC	NN	CC	NN	CC	NN	CC	CC	CC	CC	CC	CC	CC	CC	CC	CC	CC	CC	CC	CC	CC	CC	NN	CC	CC	CC	CC	CC	CC	NN	NN	NN	CC	CC	CC	CC	CC	CC	NN	CC	CC	CC	NN	CC	NN	CC
Mt	521636	A	G	AA	NN	AA	NN	AA	AA	NN	AA	NN	AA	AA	AA	AA	AA	AA	AA	AA	AA	AA	AA	AA	AA	AA	AA	AA	AA	AA	AA	AA	AA	AA	NN	AA	AA	NN	AA	NN	NN	NN	AA	NN	AA	AA	AA	AA	NN
Mt	539205	T	G	TT	TT	TT	NN	TT	TT	NN	TT	TT	TT	NN	TT	TT	TT	TT	TT	TT	TT	TT	TT	TT	TT	NN	TT	TT	TT	TT	TT	TT	TT	TT	NN	TT	TT	NN	TT	TT	NN	NN	TT	TT	TT	NN	TT	TT	TT
Mt	539210	T	C	TT	TT	TT	NN	TT	TT	NN	TT	TT	TT	NN	TT	TT	TT	TT	TT	TT	TT	TT	TT	TT	TT	NN	TT	TT	TT	TT	TT	TT	TT	NN	NN	TT	TT	TT	TT	TT	NN	NN	TT	TT	TT	NN	TT	TT	TT
Mt	539232	T	A	TT	TT	TT	NN	TT	NN	TT	TT	TT	TT	TT	TT	TT	TT	TT	TT	TT	TT	TT	TT	TT	TT	TT	TT	TT	TT	TT	NN	TT	TT	NN	NN	TT	TT	TT	TT	TT	NN	NN	NN	TT	TT	NN	TT	TT	NN
Mt	539236	C	T	CC	CC	CC	NN	CC	NN	CC	CC	CC	CC	CC	CC	CC	CC	CC	CC	CC	CC	CC	CC	CC	CC	CC	CC	CC	CC	CC	NN	CC	CC	NN	NN	CC	CC	CC	CC	CC	NN	NN	NN	CC	CC	NN	CC	CC	NN
Mt	539281	A	G	AA	AA	AA	NN	AA	AA	AA	NN	AA	AA	AA	AA	AA	AA	AA	AA	AA	AA	AA	NN	AA	AA	AA	AA	AA	AA	AA	AA	NN	NN	AA	AA	AA	AA	AA	NN	NN	NN	AA	AA	AA	NN	NN	AA	NN	NN
Mt	539292	C	A	CC	CC	CC	NN	CC	CC	CC	NN	CC	CC	CC	CC	CC	CC	CC	CC	CC	CC	CC	CC	CC	CC	CC	CC	NN	CC	CC	CC	NN	NN	NN	CC	CC	CC	CC	NN	NN	NN	CC	CC	CC	CC	NN	CC	NN	NN
Mt	539309	T	A	TT	TT	TT	NN	TT	TT	TT	TT	TT	TT	TT	TT	TT	TT	TT	TT	TT	TT	TT	TT	TT	TT	TT	TT	TT	TT	TT	TT	NN	TT	TT	TT	TT	TT	TT	NN	NN	NN	TT	TT	TT	TT	NN	TT	NN	TT
Mt	540069	G	A	GG	GG	GG	NN	GG	GG	NN	NN	NN	GG	GG	GG	GG	GG	GG	GG	GG	GG	NN	GG	GG	GG	GG	GG	GG	GG	GG	GG	GG	GG	GG	NN	GG	GG	GG	GG	GG	NN	GG	GG	NN	GG	GG	GG	GG	NN
Mt	540509	G	T	GG	GG	GG	NN	GG	NN	GG	GG	GG	GG	GG	GG	GG	GG	GG	GG	GG	GG	GG	GG	GG	GG	GG	GG	GG	GG	GG	GG	GG	NN	GG	GG	GG	NN	GG	GG	NN	NN	NN	GG	NN	GG	NN	GG	NN	NN
Mt	541881	T	C	TT	CC	TT	TT	TT	TT	NN	NN	NN	TT	NN	TT	TT	TT	TT	TT	NN	TT	TT	TT	TT	TT	TT	TT	TT	TT	TT	TT	NN	NN	NN	NN	NN	TT	NN	NN	NN	NN	NN	NN	NN	TT	TT	NN	TT	TT
Mt	542613	C	T	CC	CC	CC	CC	CC	CC	NN	CC	CC	NN	CC	CC	CC	CC	CC	CC	CC	CC	CC	CC	CC	CC	CC	CC	CC	CC	CC	CC	CC	CC	NN	CC	CC	CC	NN	CC	CC	NN	NN	CC	CC	CC	NN	NN	CC	CC
Mt	542628	C	T	CC	CC	CC	CC	CC	CC	NN	CC	CC	NN	CC	CC	CC	CC	CC	CC	CC	CC	CC	CC	CC	CC	CC	CC	CC	CC	CC	CC	CC	CC	CC	CC	CC	CC	NN	CC	CC	NN	NN	CC	CC	CC	NN	NN	CC	CC
Mt	542630	G	A	GG	GG	GG	GG	GG	GG	NN	GG	GG	NN	GG	GG	GG	GG	GG	GG	GG	GG	GG	GG	GG	GG	GG	GG	GG	GG	GG	GG	GG	GG	GG	GG	GG	GG	NN	GG	GG	NN	NN	GG	GG	GG	NN	NN	GG	GG
Mt	542634	T	A	TT	TT	TT	TT	TT	TT	NN	TT	TT	TT	TT	TT	TT	TT	TT	TT	TT	TT	TT	TT	TT	TT	TT	TT	TT	TT	TT	TT	TT	TT	TT	TT	TT	TT	NN	TT	TT	NN	NN	TT	NN	TT	NN	NN	TT	TT
Mt	542638	G	A	GG	GG	GG	GG	GG	GG	NN	GG	GG	GG	GG	GG	GG	GG	GG	GG	GG	GG	GG	GG	GG	GG	GG	GG	GG	GG	GG	GG	GG	GG	GG	GG	GG	GG	NN	GG	GG	NN	NN	GG	GG	GG	NN	NN	GG	GG
Mt	542853	G	A	GG	GG	GG	GG	GG	GG	NN	GG	GG	GG	GG	GG	GG	GG	GG	NN	GG	GG	GG	GG	GG	GG	GG	GG	GG	GG	GG	NN	GG	GG	GG	GG	GG	GG	GG	GG	GG	GG	NN	GG	NN	NN	NN	GG	GG	NN
Mt	542925	G	T	GG	GG	GG	GG	GG	GG	NN	GG	GG	NN	GG	GG	GG	GG	GG	GG	GG	GG	GG	GG	GG	NN	NN	GG	GG	GG	GG	GG	GG	GG	NN	GG	GG	GG	GG	NN	NN	NN	TT	GG	NN	NN	NN	GG	GG	GG
Mt	542930	G	A	GG	GG	GG	GG	GG	GG	NN	GG	GG	NN	GG	GG	GG	GG	GG	GG	NN	GG	GG	GG	GG	NN	GG	GG	GG	GG	GG	GG	GG	GG	NN	NN	GG	GG	GG	NN	NN	NN	AA	GG	NN	NN	NN	GG	NN	GG
Mt	543380	T	G	TT	TT	TT	TT	TT	NN	TT	TT	TT	TT	TT	TT	TT	TT	TT	TT	NN	TT	NN	TT	TT	TT	TT	TT	TT	TT	TT	TT	TT	NN	TT	TT	TT	NN	NN	TT	TT	TT	NN	TT	NN	NN	NN	TT	NN	NN
Mt	543682	A	C	AA	AA	AA	AA	AA	AA	NN	AA	AA	AA	AA	AA	AA	AA	AA	AA	AA	NN	AA	AA	AA	AA	AA	AA	AA	AA	AA	AA	AA	AA	AA	AA	NN	AA	NN	AA	AA	NN	NN	AA	AA	NN	AA	AA	AA	NN
Mt	543739	C	G	CC	CC	CC	CC	CC	NN	CC	CC	CC	CC	CC	CC	CC	CC	CC	CC	CC	NN	NN	CC	CC	CC	CC	CC	CC	CC	CC	CC	CC	CC	CC	CC	CC	CC	NN	NN	NN	CC	NN	CC	NN	CC	CC	CC	NN	CC
Mt	543909	A	C	AA	AA	AA	AA	AA	NN	NN	AA	AA	AA	AA	AA	AA	AA	AA	AA	AA	AA	AA	AA	NN	AA	AA	AA	AA	AA	AA	NN	AA	AA	NN	NN	AA	NN	NN	AA	NN	NN	NN	AA	NN	AA	AA	AA	AA	AA
Mt	543911	C	T	CC	CC	CC	CC	CC	NN	NN	CC	CC	CC	CC	CC	CC	CC	CC	CC	CC	CC	CC	CC	NN	CC	CC	CC	CC	CC	CC	NN	CC	CC	NN	NN	CC	NN	NN	CC	NN	NN	NN	CC	NN	CC	CC	CC	CC	CC
Mt	543958	C	A	CC	CC	CC	CC	CC	CC	CC	CC	NN	CC	CC	CC	CC	NN	CC	CC	CC	CC	CC	CC	CC	CC	CC	CC	CC	CC	CC	CC	CC	CC	CC	NN	CC	NN	NN	CC	NN	CC	NN	CC	NN	CC	NN	CC	CC	CC
Mt	543976	A	C	AA	AA	AA	AA	AA	AA	AA	AA	NN	AA	AA	AA	AA	NN	AA	AA	CC	AA	AA	AA	AA	AA	AA	AA	AA	AA	AA	AA	AA	AA	AA	AA	AA	NN	NN	NN	NN	AA	NN	AA	NN	AA	AA	AA	AA	AA
Mt	544191	G	T,A	GG	GG	GG	GG	GG	GG	GG	GG	GG	GG	GG	GG	GG	GG	GG	GG	GG	GG	NN	GG	GG	GG	NN	GG	GG	GG	GG	GG	GG	NN	GG	NN	GG	GG	NN	GG	NN	GG	NN	NN	NN	GG	GG	NN	GG	GG
Mt	544228	G	T	GG	GG	GG	GG	GG	GG	GG	GG	GG	NN	GG	GG	GG	GG	GG	GG	GG	GG	NN	GG	GG	GG	GG	GG	GG	GG	GG	GG	GG	NN	NN	GG	NN	GG	NN	GG	GG	GG	NN	GG	GG	GG	GG	NN	GG	GG
Mt	544286	T	G	TT	TT	TT	TT	TT	TT	NN	TT	TT	TT	TT	TT	TT	TT	TT	TT	TT	TT	NN	TT	TT	TT	TT	TT	TT	TT	TT	TT	TT	TT	TT	TT	TT	TT	TT	TT	TT	NN	NN	TT	TT	TT	TT	NN	TT	NN
Mt	544287	C	A	CC	CC	CC	CC	CC	CC	NN	CC	CC	CC	CC	CC	CC	CC	CC	CC	CC	CC	NN	CC	CC	CC	CC	CC	CC	CC	CC	CC	CC	CC	CC	CC	CC	CC	CC	CC	CC	NN	NN	CC	CC	CC	CC	NN	CC	NN
Mt	544582	C	G	CC	CC	CC	CC	CC	CC	NN	CC	CC	NN	CC	CC	CC	CC	CC	CC	CC	CC	CC	CC	CC	CC	NN	CC	CC	CC	CC	NN	CC	NN	CC	CC	CC	CC	NN	CC	CC	CC	GG	CC	NN	CC	CC	CC	CC	NN
Mt	544593	G	T	GG	GG	GG	GG	GG	GG	NN	GG	GG	NN	GG	GG	GG	GG	GG	GG	GG	GG	GG	GG	GG	GG	NN	GG	GG	GG	GG	NN	GG	NN	GG	GG	GG	GG	NN	GG	GG	GG	TT	GG	NN	GG	GG	GG	GG	NN
Mt	544640	A	C	AA	AA	AA	AA	AA	AA	AA	AA	NN	AA	AA	AA	AA	AA	AA	AA	AA	AA	AA	AA	AA	AA	AA	AA	AA	AA	AA	NN	AA	AA	NN	AA	AA	AA	NN	NN	AA	AA	NN	AA	NN	AA	AA	AA	NN	NN
Mt	544703	A	C	AA	AA	CC	CC	AA	NN	AA	AA	AA	NN	AA	AA	NN	AA	AA	AA	AA	AA	AA	AA	AA	AA	AA	AA	AA	AA	AA	NN	AA	NN	AA	NN	AA	AA	NN	NN	NN	AA	NN	AA	NN	AA	NN	AA	NN	NN
Mt	544730	G	T	GG	GG	GG	GG	GG	NN	GG	GG	GG	NN	GG	GG	NN	GG	GG	GG	GG	GG	GG	GG	GG	NN	GG	GG	GG	GG	GG	GG	GG	NN	GG	GG	GG	GG	NN	NN	GG	NN	NN	GG	NN	NN	NN	GG	NN	NN
Mt	544748	C	A	CC	CC	CC	CC	CC	NN	CC	CC	CC	CC	CC	CC	CC	CC	CC	CC	CC	CC	CC	CC	CC	NN	CC	CC	CC	CC	CC	CC	CC	NN	NN	NN	CC	CC	NN	NN	CC	NN	CC	CC	NN	NN	NN	CC	NN	NN
Mt	545015	A	G	AA	AA	AA	AA	AA	AA	AA	AA	NN	AA	AA	AA	AA	AA	AA	AA	AA	NN	AA	AA	AA	AA	AA	AA	AA	AA	AA	NN	NN	NN	AA	AA	AA	AA	NN	NN	NN	AA	GG	AA	AA	AA	AA	NN	AA	NN
Mt	545423	C	A	CC	CC	CC	CC	CC	CC	NN	CC	CC	CC	CC	CC	CC	CC	CC	CC	CC	CC	CC	CC	CC	CC	CC	CC	CC	CC	CC	CC	CC	CC	NN	CC	CC	NN	CC	NN	CC	NN	NN	CC	NN	CC	CC	CC	NN	CC
Mt	545643	G	T	GG	GG	GG	GG	GG	NN	GG	GG	GG	GG	GG	GG	GG	GG	GG	GG	NN	NN	GG	GG	GG	GG	GG	GG	GG	GG	GG	GG	GG	NN	GG	GG	GG	GG	GG	GG	NN	GG	NN	GG	GG	GG	GG	NN	GG	GG
Mt	545764	G	T	GG	GG	GG	GG	GG	NN	GG	GG	GG	GG	GG	GG	GG	GG	GG	GG	GG	GG	GG	GG	GG	GG	GG	GG	GG	NN	GG	GG	GG	NN	GG	GG	GG	GG	GG	GG	GG	GG	NN	GG	GG	NN	GG	GG	NN	GG
Mt	546195	A	C	AA	AA	AA	CC	AA	AA	AA	AA	AA	AA	AA	AA	AA	AA	AA	AA	AA	AA	AA	AA	AA	AA	AA	AA	AA	AA	AA	AA	AA	AA	AA	NN	AA	AA	AA	AA	AA	NN	AA	AA	NN	AA	AA	AA	NN	NN
Mt	547064	C	T	CC	CC	CC	CC	CC	CC	NN	CC	CC	CC	CC	CC	CC	CC	CC	CC	CC	NN	CC	CC	CC	CC	CC	CC	CC	CC	CC	CC	CC	NN	CC	CC	CC	CC	NN	CC	NN	CC	NN	CC	CC	CC	CC	CC	CC	NN
Mt	547700	T	A	TT	TT	TT	TT	TT	NN	TT	TT	TT	TT	TT	TT	TT	TT	TT	TT	TT	TT	TT	TT	TT	TT	TT	TT	TT	TT	TT	TT	NN	TT	TT	TT	TT	TT	NN	NN	NN	NN	NN	TT	TT	TT	TT	TT	TT	TT
Mt	547753	T	G	TT	TT	TT	TT	TT	NN	NN	TT	TT	TT	TT	TT	TT	TT	TT	TT	TT	TT	TT	TT	TT	TT	TT	TT	TT	TT	TT	NN	TT	NN	NN	TT	TT	TT	NN	TT	NN	TT	NN	TT	TT	TT	TT	TT	TT	TT
Mt	548066	A	C,T	AA	AA	AA	AA	AA	NN	NN	AA	AA	AA	AA	AA	NN	AA	AA	AA	AA	AA	AA	AA	AA	AA	AA	AA	AA	AA	AA	AA	AA	AA	AA	AA	AA	AA	NN	AA	AA	AA	AA	AA	AA	NN	AA	NN	NN	NN
Mt	548344	A	C	AA	AA	CC	CC	AA	AA	NN	AA	AA	AA	AA	AA	AA	AA	AA	AA	AA	AA	AA	AA	AA	AA	NN	AA	AA	AA	AA	NN	AA	AA	NN	CC	AA	AA	AA	AA	AA	NN	NN	NN	AA	AA	NN	AA	NN	AA
Mt	548354	C	A	CC	CC	CC	CC	CC	CC	NN	CC	CC	CC	CC	CC	CC	CC	CC	CC	CC	CC	CC	CC	CC	CC	CC	CC	CC	CC	CC	CC	CC	CC	NN	CC	CC	CC	CC	CC	CC	NN	NN	NN	CC	CC	NN	CC	NN	CC
Mt	548874	C	T	CC	CC	CC	CC	CC	NN	NN	CC	CC	CC	CC	CC	CC	CC	CC	CC	NN	CC	CC	CC	NN	CC	CC	CC	CC	CC	CC	NN	CC	CC	NN	NN	CC	CC	NN	CC	NN	CC	NN	CC	NN	CC	NN	CC	NN	NN
Mt	548936	A	T	AA	AA	AA	AA	AA	NN	NN	AA	TT	AA	AA	AA	AA	AA	AA	AA	NN	AA	AA	AA	AA	AA	AA	AA	AA	AA	AA	AA	AA	AA	AA	AA	AA	AA	NN	AA	AA	AA	AA	AA	AA	AA	AA	AA	AA	AA
Mt	548965	C	T	CC	CC	CC	CC	CC	NN	CC	CC	CC	CC	CC	CC	CC	CC	CC	CC	NN	CC	CC	CC	CC	CC	CC	CC	CC	CC	CC	CC	CC	CC	CC	NN	CC	NN	NN	CC	CC	NN	CC	CC	CC	NN	CC	CC	CC	CC
Mt	548987	G	T	GG	GG	GG	GG	GG	NN	GG	GG	GG	GG	GG	GG	GG	GG	GG	GG	GG	GG	GG	GG	GG	GG	GG	GG	GG	GG	GG	GG	GG	NN	GG	NN	GG	GG	NN	NN	GG	NN	NN	GG	GG	NN	NN	GG	NN	GG
Mt	549348	C	A	CC	CC	CC	CC	CC	CC	NN	CC	CC	CC	NN	CC	CC	CC	CC	CC	CC	CC	CC	CC	CC	CC	CC	NN	CC	CC	CC	CC	CC	CC	CC	CC	CC	CC	NN	CC	NN	NN	NN	CC	CC	NN	CC	NN	NN	CC
Mt	549495	C	T	CC	CC	CC	CC	CC	CC	CC	CC	CC	CC	CC	CC	CC	CC	CC	CC	CC	CC	CC	CC	CC	CC	CC	CC	CC	CC	CC	NN	CC	NN	CC	CC	CC	NN	CC	NN	NN	CC	NN	CC	CC	NN	NN	NN	CC	CC
Mt	549561	A	C	AA	AA	CC	AA	AA	AA	AA	AA	NN	AA	AA	AA	AA	AA	AA	AA	AA	AA	AA	AA	AA	AA	NN	AA	AA	AA	AA	CC	AA	NN	NN	CC	AA	AA	AA	AA	NN	NN	NN	AA	AA	NN	AA	AA	NN	AA
Mt	549856	T	G	TT	TT	TT	TT	TT	TT	TT	TT	NN	TT	NN	TT	TT	TT	TT	TT	TT	TT	TT	TT	TT	NN	TT	TT	TT	TT	NN	NN	TT	NN	NN	TT	TT	TT	TT	NN	TT	TT	NN	NN	TT	NN	TT	TT	NN	TT
Mt	549857	C	A	CC	CC	CC	CC	CC	CC	CC	CC	NN	CC	NN	CC	CC	CC	CC	CC	CC	CC	CC	CC	CC	NN	CC	CC	CC	CC	NN	NN	CC	NN	NN	NN	CC	CC	CC	NN	CC	CC	NN	NN	CC	NN	CC	CC	NN	CC
Mt	550694	A	T	TT	TT	AA	AA	AA	AA	AA	AA	AA	TT	TT	AA	TT	AA	TT	TT	AA	AA	TT	TT	NN	TT	AA	NN	TT	AA	TT	AA	AA	NN	AA	NN	AA	AA	NN	NN	AA	NN	NN	NN	NN	TT	NN	AA	NN	AA
Mt	550706	G	T	GG	GG	GG	GG	GG	GG	GG	GG	GG	GG	GG	GG	GG	GG	GG	GG	GG	GG	GG	GG	GG	GG	NN	NN	GG	GG	GG	GG	GG	NN	GG	NN	GG	GG	GG	NN	NN	NN	NN	GG	NN	GG	NN	GG	GG	GG
Mt	551571	C	A	CC	CC	CC	CC	CC	CC	CC	CC	CC	CC	CC	CC	CC	CC	CC	CC	CC	CC	CC	CC	CC	CC	NN	CC	CC	CC	CC	NN	CC	CC	NN	CC	CC	CC	NN	NN	CC	CC	CC	CC	CC	CC	CC	NN	CC	CC
Mt	551581	G	C	GG	GG	GG	GG	GG	GG	GG	GG	GG	GG	GG	GG	GG	GG	GG	GG	GG	GG	GG	GG	GG	GG	GG	GG	GG	GG	GG	NN	GG	GG	NN	GG	GG	GG	NN	NN	GG	GG	GG	GG	GG	GG	GG	NN	GG	GG
Mt	551583	C	A	CC	CC	CC	CC	CC	CC	CC	CC	CC	CC	CC	CC	CC	CC	CC	CC	CC	CC	CC	CC	CC	CC	CC	CC	CC	CC	CC	NN	CC	CC	NN	CC	CC	CC	NN	NN	CC	CC	CC	CC	CC	CC	CC	NN	CC	CC
Mt	552116	C	A	CC	CC	CC	CC	CC	CC	CC	CC	CC	NN	CC	CC	CC	CC	CC	CC	CC	CC	CC	CC	CC	CC	CC	CC	CC	CC	CC	NN	CC	CC	CC	CC	CC	NN	NN	NN	CC	CC	NN	NN	CC	CC	NN	CC	CC	CC
Mt	552287	T	C	TT	TT	TT	TT	TT	NN	TT	TT	NN	TT	TT	TT	TT	TT	TT	TT	TT	TT	TT	TT	TT	TT	NN	TT	TT	TT	TT	TT	TT	TT	TT	TT	TT	TT	TT	TT	TT	TT	NN	TT	NN	TT	NN	TT	TT	TT
Mt	552530	G	A	GG	GG	GG	GG	GG	NN	GG	GG	GG	GG	GG	GG	GG	GG	GG	GG	GG	GG	GG	GG	GG	GG	NN	GG	GG	GG	GG	NN	GG	GG	NN	NN	NN	GG	GG	GG	GG	NN	NN	NN	GG	NN	GG	GG	GG	GG
Mt	552549	T	G	TT	TT	TT	TT	TT	TT	TT	TT	TT	TT	TT	TT	TT	TT	TT	TT	TT	TT	TT	TT	TT	TT	TT	TT	TT	TT	TT	NN	TT	TT	TT	TT	TT	TT	TT	TT	TT	NN	NN	NN	TT	NN	NN	TT	TT	NN
Mt	552950	T	G	TT	TT	TT	TT	TT	NN	TT	TT	TT	TT	TT	TT	TT	TT	TT	TT	TT	TT	TT	TT	TT	TT	TT	TT	TT	TT	TT	TT	TT	NN	NN	TT	TT	TT	TT	TT	TT	NN	NN	TT	TT	TT	TT	TT	NN	TT
Mt	553361	T	G	TT	TT	TT	TT	TT	NN	TT	TT	TT	TT	TT	TT	TT	TT	TT	TT	TT	TT	TT	TT	TT	TT	TT	TT	TT	TT	TT	TT	NN	TT	TT	TT	TT	TT	TT	NN	TT	TT	NN	TT	TT	TT	TT	TT	NN	NN
Mt	553736	A	T	AA	AA	AA	AA	AA	AA	NN	AA	AA	AA	AA	AA	AA	AA	AA	AA	AA	AA	AA	AA	AA	AA	NN	AA	AA	AA	AA	AA	AA	AA	AA	AA	AA	AA	AA	NN	AA	AA	NN	AA	AA	AA	NN	AA	NN	NN
Mt	555185	T	C	TT	TT	TT	TT	TT	TT	NN	TT	TT	NN	TT	TT	TT	TT	TT	TT	TT	TT	TT	TT	TT	TT	TT	TT	TT	TT	TT	TT	TT	TT	TT	TT	TT	TT	TT	NN	TT	TT	TT	TT	NN	TT	NN	NN	TT	NN
Mt	555186	A	C	AA	AA	AA	AA	AA	AA	NN	AA	AA	NN	AA	AA	AA	AA	AA	AA	AA	AA	AA	AA	AA	AA	AA	AA	AA	AA	AA	AA	AA	AA	AA	AA	AA	AA	AA	NN	AA	AA	AA	AA	NN	AA	NN	NN	AA	NN
Mt	555283	G	A	GG	GG	GG	GG	GG	GG	NN	GG	GG	GG	NN	GG	GG	GG	GG	GG	GG	GG	GG	GG	GG	GG	GG	GG	GG	GG	GG	GG	GG	GG	NN	NN	GG	GG	NN	GG	GG	GG	NN	GG	GG	GG	GG	NN	NN	GG
Mt	555381	T	G	TT	TT	TT	TT	TT	TT	TT	TT	TT	TT	TT	TT	TT	TT	TT	TT	TT	TT	TT	TT	TT	TT	TT	TT	TT	TT	TT	TT	TT	TT	TT	NN	TT	TT	NN	TT	TT	NN	TT	TT	TT	TT	NN	TT	TT	TT
Mt	555392	T	A	TT	TT	TT	TT	TT	TT	TT	TT	TT	TT	TT	TT	TT	TT	TT	TT	TT	TT	TT	TT	TT	TT	TT	TT	TT	TT	TT	TT	TT	TT	TT	NN	TT	TT	NN	TT	TT	NN	TT	TT	TT	NN	NN	TT	TT	TT
Mt	555394	A	T	AA	AA	AA	AA	AA	AA	AA	AA	AA	AA	AA	AA	AA	AA	AA	AA	AA	AA	AA	AA	AA	AA	AA	AA	AA	AA	AA	AA	AA	AA	AA	NN	AA	AA	NN	AA	AA	NN	AA	AA	AA	NN	NN	AA	AA	AA
Mt	556299	G	T	GG	TT	GG	GG	GG	GG	NN	GG	GG	GG	GG	GG	GG	GG	GG	GG	GG	GG	GG	GG	GG	GG	GG	GG	GG	GG	GG	GG	GG	GG	GG	GG	GG	GG	GG	NN	GG	NN	GG	GG	NN	GG	GG	GG	GG	GG
Mt	556380	G	A	GG	GG	GG	GG	GG	GG	GG	GG	GG	NN	GG	GG	GG	GG	GG	GG	GG	GG	NN	GG	GG	GG	NN	GG	GG	GG	GG	NN	GG	NN	GG	NN	GG	GG	GG	GG	GG	GG	GG	GG	GG	GG	NN	GG	NN	GG
Mt	556653	G	T	GG	GG	GG	GG	GG	NN	GG	GG	GG	GG	GG	GG	GG	GG	GG	GG	GG	GG	GG	GG	GG	GG	GG	GG	GG	GG	GG	NN	GG	NN	GG	GG	GG	GG	GG	GG	GG	NN	GG	GG	GG	GG	GG	GG	GG	GG
Mt	557971	G	A	GG	GG	GG	GG	GG	GG	GG	GG	GG	GG	GG	GG	GG	GG	GG	GG	GG	GG	GG	GG	GG	GG	NN	GG	GG	GG	GG	GG	GG	GG	GG	GG	GG	GG	GG	GG	AA	GG	NN	GG	GG	NN	GG	GG	NN	GG
Mt	558467	T	A	TT	TT	TT	TT	TT	TT	TT	TT	NN	TT	NN	TT	TT	TT	TT	TT	TT	TT	TT	TT	TT	TT	TT	TT	TT	TT	TT	TT	TT	TT	TT	TT	TT	TT	TT	TT	TT	NN	NN	AA	NN	NN	TT	TT	TT	NN
Mt	558567	C	G	CC	CC	CC	CC	CC	CC	CC	CC	CC	CC	CC	CC	CC	CC	CC	CC	CC	CC	CC	CC	CC	CC	CC	CC	CC	CC	CC	NN	CC	NN	CC	CC	NN	CC	CC	NN	CC	CC	CC	CC	CC	NN	CC	CC	CC	NN
Mt	559059	G	A	GG	GG	GG	GG	GG	NN	GG	GG	GG	GG	GG	GG	NN	GG	GG	GG	GG	GG	GG	GG	GG	GG	GG	GG	GG	GG	GG	GG	GG	GG	GG	GG	GG	GG	GG	GG	GG	GG	GG	GG	GG	NN	NN	GG	GG	GG
Mt	559080	G	A	GG	GG	GG	GG	GG	GG	GG	GG	GG	GG	GG	GG	GG	GG	GG	GG	GG	GG	GG	GG	GG	GG	GG	GG	GG	GG	GG	GG	GG	GG	GG	GG	GG	GG	GG	GG	NN	GG	GG	GG	GG	NN	NN	GG	GG	GG
Mt	560260	C	G	CC	CC	CC	CC	CC	GG	NN	CC	CC	CC	CC	CC	CC	CC	CC	CC	CC	CC	CC	CC	CC	CC	CC	CC	CC	CC	CC	CC	CC	CC	CC	CC	CC	CC	CC	CC	NN	CC	CC	CC	CC	NN	CC	NN	NN	CC
Mt	560264	T	A	TT	TT	TT	TT	TT	AA	NN	TT	TT	TT	TT	TT	TT	TT	TT	TT	TT	TT	TT	TT	TT	TT	TT	TT	TT	TT	TT	TT	TT	TT	TT	TT	TT	TT	TT	TT	NN	TT	TT	TT	TT	NN	TT	NN	NN	TT
Mt	561144	A	C	AA	AA	CC	CC	AA	AA	AA	AA	AA	AA	NN	AA	AA	AA	AA	AA	AA	AA	AA	AA	AA	AA	AA	AA	AA	AA	AA	AA	AA	AA	AA	NN	AA	AA	NN	NN	NN	NN	NN	AA	AA	AA	AA	NN	NN	AA
Mt	562024	T	A	TT	TT	TT	TT	TT	TT	TT	TT	TT	NN	TT	TT	TT	TT	TT	TT	TT	TT	TT	TT	TT	TT	TT	TT	TT	TT	TT	NN	TT	TT	TT	TT	TT	TT	NN	NN	NN	NN	TT	TT	TT	TT	TT	TT	NN	TT
Mt	562094	T	A	TT	TT	TT	TT	TT	TT	TT	TT	TT	TT	TT	TT	NN	TT	TT	TT	TT	TT	TT	TT	TT	TT	TT	TT	TT	TT	TT	NN	TT	NN	TT	NN	TT	TT	NN	TT	NN	NN	NN	TT	NN	NN	TT	TT	NN	TT
Mt	562103	T	A	TT	TT	TT	TT	TT	TT	TT	TT	TT	TT	TT	TT	NN	TT	TT	TT	TT	TT	TT	TT	TT	TT	TT	TT	TT	TT	TT	NN	TT	NN	TT	NN	TT	TT	NN	TT	NN	NN	NN	TT	NN	NN	TT	TT	NN	NN
Mt	562145	C	A	CC	CC	CC	CC	CC	CC	CC	CC	CC	CC	CC	CC	NN	CC	CC	CC	CC	CC	CC	CC	CC	CC	CC	CC	CC	CC	CC	CC	CC	CC	NN	NN	CC	CC	NN	CC	CC	NN	NN	CC	CC	CC	CC	CC	NN	CC
Mt	562147	A	C	AA	AA	AA	AA	AA	AA	AA	AA	AA	AA	AA	AA	NN	AA	AA	AA	AA	AA	AA	AA	AA	AA	AA	AA	AA	AA	AA	AA	AA	AA	NN	NN	AA	AA	NN	AA	AA	NN	NN	AA	AA	AA	AA	AA	NN	AA
Mt	562190	C	T	CC	CC	CC	CC	CC	CC	CC	CC	CC	CC	CC	CC	CC	CC	CC	CC	NN	CC	CC	CC	CC	CC	CC	CC	CC	CC	CC	CC	CC	CC	CC	CC	CC	CC	CC	CC	CC	CC	NN	CC	NN	CC	CC	CC	CC	CC
Mt	562193	A	C	AA	AA	AA	AA	AA	AA	AA	AA	AA	AA	AA	AA	AA	AA	AA	AA	NN	AA	AA	AA	AA	AA	AA	AA	AA	AA	AA	AA	AA	AA	AA	AA	AA	AA	AA	AA	AA	AA	NN	AA	NN	AA	AA	AA	AA	AA
Mt	562209	G	C	GG	GG	GG	GG	GG	GG	NN	GG	GG	GG	GG	GG	GG	GG	GG	GG	GG	GG	GG	GG	GG	GG	GG	GG	GG	GG	GG	GG	GG	GG	GG	GG	GG	NN	GG	GG	GG	GG	NN	GG	NN	GG	GG	NN	GG	GG
Mt	562212	A	T	AA	AA	AA	AA	AA	AA	NN	AA	AA	AA	AA	AA	AA	AA	AA	AA	AA	AA	AA	AA	AA	AA	AA	AA	AA	AA	AA	AA	AA	NN	AA	AA	AA	NN	AA	AA	AA	AA	NN	AA	AA	AA	AA	NN	AA	AA
Mt	562367	T	G	TT	TT	TT	TT	TT	TT	TT	TT	TT	TT	TT	TT	TT	TT	TT	TT	TT	TT	TT	TT	TT	TT	TT	TT	TT	TT	TT	TT	TT	TT	NN	TT	TT	TT	TT	TT	NN	NN	TT	TT	TT	TT	TT	NN	NN	TT
Mt	562725	C	T	CC	CC	CC	CC	CC	NN	CC	CC	CC	CC	CC	CC	CC	CC	CC	CC	CC	CC	CC	CC	CC	CC	CC	CC	CC	CC	CC	CC	CC	CC	CC	CC	CC	CC	NN	CC	NN	NN	CC	CC	NN	CC	CC	CC	NN	NN
Mt	562819	G	T	GG	GG	GG	GG	GG	NN	GG	GG	GG	GG	NN	GG	GG	GG	GG	GG	GG	GG	GG	GG	GG	GG	GG	GG	GG	GG	GG	GG	GG	NN	GG	GG	GG	NN	NN	GG	NN	GG	NN	NN	GG	GG	GG	GG	GG	NN
Mt	562822	T	G	TT	TT	TT	TT	TT	NN	TT	TT	TT	TT	NN	TT	TT	TT	TT	TT	TT	TT	TT	TT	TT	TT	TT	TT	TT	TT	TT	TT	TT	NN	NN	TT	TT	NN	NN	TT	NN	TT	NN	NN	TT	TT	TT	TT	TT	NN
Mt	562824	T	A	TT	TT	TT	TT	TT	NN	TT	TT	TT	TT	NN	TT	TT	TT	TT	TT	TT	TT	TT	TT	TT	TT	TT	TT	TT	TT	TT	TT	TT	NN	NN	TT	TT	NN	NN	TT	NN	TT	NN	NN	TT	TT	TT	TT	TT	NN
Mt	563075	A	G	AA	AA	AA	AA	AA	AA	AA	AA	AA	AA	AA	AA	AA	AA	AA	AA	AA	AA	AA	AA	AA	AA	AA	AA	AA	AA	AA	AA	AA	AA	AA	NN	AA	NN	AA	AA	AA	GG	AA	AA	AA	NN	AA	NN	NN	AA
Mt	563095	G	A	GG	GG	GG	GG	GG	GG	GG	GG	NN	GG	GG	GG	GG	GG	GG	GG	GG	GG	NN	GG	GG	GG	GG	GG	GG	GG	GG	GG	GG	NN	GG	GG	GG	GG	GG	GG	GG	AA	GG	NN	GG	NN	GG	GG	NN	GG
Mt	563096	G	A	GG	GG	GG	GG	GG	GG	GG	GG	NN	GG	GG	GG	GG	GG	GG	GG	GG	GG	NN	GG	GG	GG	GG	GG	GG	GG	GG	GG	GG	GG	GG	GG	GG	GG	GG	GG	GG	AA	GG	GG	GG	GG	GG	GG	NN	GG
Mt	563130	T	A	TT	TT	TT	TT	TT	TT	TT	TT	NN	TT	TT	TT	TT	TT	TT	TT	TT	TT	TT	TT	TT	TT	TT	TT	TT	TT	TT	TT	TT	TT	TT	NN	TT	TT	TT	TT	TT	AA	NN	TT	TT	TT	NN	TT	TT	TT
Mt	563131	G	A	GG	GG	GG	GG	GG	GG	GG	GG	NN	GG	GG	GG	GG	GG	GG	GG	GG	GG	GG	GG	GG	GG	GG	GG	GG	GG	GG	GG	GG	GG	GG	NN	GG	GG	GG	GG	GG	AA	NN	GG	GG	GG	NN	GG	GG	GG
Mt	563202	T	A	TT	TT	TT	TT	TT	TT	TT	TT	TT	TT	NN	TT	TT	TT	TT	TT	TT	TT	TT	TT	TT	TT	TT	TT	TT	TT	TT	TT	TT	TT	TT	TT	TT	TT	NN	TT	NN	TT	TT	TT	TT	TT	NN	TT	TT	TT
Mt	563208	G	C	GG	GG	GG	GG	GG	GG	GG	GG	GG	GG	NN	GG	GG	GG	GG	GG	GG	GG	GG	GG	GG	GG	GG	GG	GG	GG	GG	GG	GG	GG	NN	GG	GG	GG	NN	NN	NN	GG	GG	GG	GG	GG	GG	GG	GG	GG
Mt	563210	A	T	AA	AA	AA	AA	AA	AA	AA	AA	AA	AA	NN	AA	AA	AA	AA	AA	AA	AA	AA	AA	AA	AA	AA	AA	AA	AA	AA	AA	AA	AA	NN	AA	AA	AA	NN	NN	NN	AA	AA	AA	AA	AA	AA	AA	NN	AA
Mt	563211	C	T	CC	CC	CC	CC	CC	CC	CC	CC	CC	CC	NN	CC	CC	CC	CC	CC	CC	CC	CC	CC	CC	CC	CC	CC	CC	CC	CC	CC	CC	CC	NN	CC	CC	CC	NN	NN	NN	CC	CC	CC	CC	CC	CC	CC	NN	CC
Mt	563213	A	T	AA	AA	AA	AA	AA	AA	AA	AA	AA	AA	NN	AA	AA	AA	AA	AA	AA	AA	AA	AA	AA	AA	AA	AA	AA	AA	AA	AA	AA	AA	NN	AA	AA	AA	NN	NN	NN	AA	AA	AA	AA	AA	AA	AA	NN	AA
Mt	563215	G	T	GG	GG	GG	GG	GG	GG	GG	GG	GG	GG	NN	GG	GG	GG	GG	GG	GG	GG	GG	GG	GG	GG	GG	GG	GG	GG	GG	GG	GG	GG	NN	GG	GG	GG	NN	NN	NN	GG	GG	GG	GG	GG	GG	NN	NN	GG
Mt	563216	T	C	TT	TT	TT	TT	TT	TT	TT	TT	TT	TT	NN	TT	TT	TT	TT	TT	TT	TT	TT	TT	TT	TT	TT	TT	TT	TT	TT	TT	TT	TT	NN	TT	NN	TT	NN	NN	NN	TT	NN	TT	TT	TT	TT	NN	NN	TT
Mt	563217	C	A	CC	CC	CC	CC	CC	CC	CC	CC	CC	CC	NN	CC	CC	CC	CC	CC	CC	CC	CC	CC	CC	CC	CC	CC	CC	CC	CC	CC	CC	CC	NN	CC	NN	CC	NN	NN	NN	CC	NN	CC	CC	CC	CC	NN	NN	CC
Mt	563324	T	G	TT	TT	TT	TT	TT	NN	TT	TT	TT	TT	TT	TT	TT	TT	TT	TT	TT	TT	TT	TT	TT	TT	TT	TT	TT	TT	TT	TT	TT	TT	NN	NN	TT	TT	TT	NN	TT	TT	NN	TT	TT	TT	NN	NN	TT	TT
Mt	563325	T	G	TT	TT	TT	TT	TT	NN	TT	TT	TT	TT	TT	TT	TT	TT	TT	TT	TT	TT	TT	TT	TT	TT	TT	TT	TT	TT	TT	TT	TT	TT	NN	NN	TT	TT	TT	NN	TT	TT	NN	TT	TT	TT	NN	NN	TT	TT
Mt	563409	C	A	CC	CC	CC	CC	CC	NN	NN	CC	NN	CC	CC	CC	CC	CC	CC	CC	CC	CC	CC	CC	CC	CC	NN	CC	CC	CC	CC	CC	CC	CC	CC	NN	CC	NN	CC	NN	NN	NN	CC	CC	NN	CC	CC	CC	NN	CC
Mt	563553	C	T	CC	CC	CC	CC	CC	CC	CC	CC	CC	CC	CC	CC	CC	CC	CC	CC	CC	CC	CC	CC	CC	CC	CC	CC	CC	CC	CC	CC	CC	CC	CC	CC	CC	CC	CC	NN	NN	CC	CC	CC	NN	CC	CC	CC	NN	NN
Mt	563558	G	T	GG	GG	GG	GG	GG	GG	GG	GG	GG	GG	GG	GG	GG	GG	GG	GG	GG	GG	GG	GG	GG	GG	NN	GG	GG	GG	GG	GG	GG	GG	GG	GG	GG	GG	GG	NN	NN	GG	GG	GG	NN	GG	GG	GG	GG	NN
Mt	563616	G	T	GG	GG	GG	GG	GG	GG	GG	GG	GG	GG	GG	GG	GG	GG	GG	GG	GG	GG	GG	GG	GG	GG	GG	GG	GG	GG	GG	GG	GG	GG	NN	GG	GG	GG	GG	NN	NN	NN	NN	GG	NN	GG	GG	GG	GG	NN
Mt	563782	T	A	TT	TT	TT	TT	TT	NN	TT	TT	TT	TT	TT	TT	TT	TT	TT	TT	TT	TT	TT	TT	TT	TT	TT	TT	TT	TT	TT	TT	TT	TT	TT	NN	TT	TT	NN	NN	NN	NN	TT	TT	TT	TT	NN	TT	NN	NN
Mt	563822	C	A	CC	CC	CC	CC	CC	NN	CC	CC	CC	CC	CC	CC	CC	CC	CC	CC	CC	CC	CC	CC	CC	CC	CC	CC	CC	CC	CC	CC	CC	CC	NN	NN	CC	CC	CC	NN	CC	CC	CC	CC	CC	CC	NN	CC	CC	NN
Mt	563956	T	G	TT	TT	TT	TT	TT	TT	TT	TT	TT	TT	TT	TT	TT	TT	TT	TT	TT	TT	TT	TT	TT	TT	NN	TT	TT	TT	TT	TT	TT	TT	TT	TT	TT	TT	NN	NN	TT	NN	NN	TT	NN	TT	TT	TT	TT	TT
Mt	563976	T	G	TT	TT	TT	TT	TT	TT	TT	TT	TT	TT	TT	TT	TT	TT	TT	TT	TT	TT	TT	TT	TT	TT	TT	TT	TT	TT	TT	TT	TT	TT	NN	TT	TT	TT	NN	NN	TT	NN	NN	TT	NN	TT	TT	TT	TT	TT
Mt	563998	T	A	TT	TT	TT	TT	TT	TT	TT	TT	TT	TT	TT	TT	TT	TT	TT	TT	TT	TT	TT	TT	TT	TT	TT	TT	TT	TT	TT	TT	TT	NN	NN	TT	TT	TT	NN	TT	NN	NN	NN	TT	NN	TT	TT	TT	TT	NN
Mt	564005	G	C	GG	GG	GG	GG	GG	GG	GG	GG	GG	GG	GG	GG	GG	GG	GG	GG	GG	GG	GG	GG	GG	GG	GG	GG	GG	GG	GG	GG	GG	NN	NN	GG	GG	GG	NN	GG	NN	NN	NN	GG	NN	GG	GG	GG	GG	NN
Mt	564023	G	A	GG	GG	GG	GG	GG	GG	GG	GG	GG	GG	GG	GG	GG	GG	GG	GG	GG	GG	GG	GG	GG	GG	GG	GG	GG	GG	GG	GG	GG	GG	NN	GG	GG	GG	NN	GG	GG	NN	GG	GG	GG	GG	GG	NN	GG	NN
Mt	564028	T	G	TT	TT	TT	TT	TT	TT	TT	TT	TT	TT	NN	TT	TT	TT	TT	TT	TT	TT	TT	TT	TT	TT	TT	TT	TT	TT	TT	TT	TT	TT	NN	NN	TT	TT	NN	TT	TT	NN	TT	TT	TT	TT	TT	NN	TT	NN
Mt	564029	C	A	CC	CC	CC	CC	CC	CC	CC	CC	CC	CC	CC	CC	CC	CC	CC	CC	CC	CC	CC	CC	CC	CC	CC	CC	CC	CC	CC	CC	CC	CC	NN	NN	CC	CC	NN	CC	CC	NN	CC	CC	CC	CC	CC	NN	CC	NN
Mt	564030	C	A	CC	CC	CC	CC	CC	NN	CC	CC	CC	CC	CC	CC	CC	CC	CC	CC	CC	CC	CC	CC	CC	CC	CC	CC	CC	CC	CC	CC	CC	CC	NN	NN	CC	CC	NN	CC	CC	NN	CC	CC	CC	CC	CC	NN	CC	NN
Mt	564715	A	T	AA	AA	AA	TT	AA	AA	AA	AA	AA	AA	AA	AA	AA	AA	AA	AA	AA	AA	AA	AA	AA	AA	AA	AA	AA	AA	AA	AA	AA	AA	AA	AA	AA	AA	AA	AA	NN	NN	NN	AA	AA	AA	AA	AA	AA	AA
Mt	565350	C	A	CC	CC	CC	CC	CC	CC	CC	CC	CC	CC	CC	CC	CC	CC	CC	CC	CC	CC	CC	CC	CC	CC	CC	CC	CC	CC	CC	NN	CC	CC	CC	CC	CC	CC	CC	NN	CC	NN	CC	CC	NN	CC	CC	NN	CC	NN
Mt	565365	T	C	TT	TT	TT	TT	TT	TT	TT	TT	TT	TT	TT	TT	TT	NN	TT	TT	TT	TT	TT	TT	TT	TT	TT	TT	TT	NN	TT	NN	TT	TT	TT	TT	NN	TT	TT	NN	NN	NN	TT	TT	NN	TT	TT	NN	TT	NN
Mt	565369	A	G	AA	AA	AA	AA	AA	AA	AA	AA	AA	AA	AA	AA	AA	NN	AA	AA	AA	AA	AA	AA	AA	AA	AA	AA	AA	NN	AA	NN	AA	AA	AA	AA	NN	AA	AA	NN	NN	NN	AA	AA	NN	NN	NN	NN	AA	NN
Mt	565370	A	G	AA	AA	AA	AA	AA	AA	AA	AA	AA	AA	AA	AA	AA	NN	AA	AA	AA	AA	AA	AA	AA	AA	AA	AA	AA	NN	AA	NN	AA	AA	AA	AA	NN	AA	AA	NN	NN	NN	AA	AA	NN	NN	NN	NN	AA	NN
Mt	565509	T	G	TT	TT	TT	TT	TT	NN	TT	TT	TT	TT	TT	TT	TT	TT	TT	TT	TT	TT	TT	TT	TT	NN	TT	TT	TT	TT	TT	TT	TT	NN	NN	NN	TT	TT	TT	NN	TT	TT	NN	TT	NN	NN	NN	NN	TT	TT
Mt	565571	C	T	CC	CC	CC	CC	CC	NN	CC	CC	CC	CC	CC	CC	CC	CC	CC	CC	CC	NN	CC	CC	NN	CC	CC	CC	CC	CC	CC	CC	CC	NN	CC	CC	CC	CC	CC	NN	CC	CC	NN	CC	CC	NN	CC	NN	NN	NN
Mt	565829	A	C	AA	AA	AA	AA	AA	AA	AA	NN	AA	AA	AA	AA	AA	AA	AA	AA	AA	AA	NN	AA	AA	AA	AA	NN	AA	AA	NN	AA	AA	AA	AA	AA	AA	AA	NN	AA	NN	AA	NN	AA	NN	NN	AA	AA	NN	AA
Mt	565873	T	G	TT	TT	TT	TT	TT	TT	TT	TT	TT	TT	NN	TT	NN	TT	TT	TT	TT	TT	NN	TT	TT	TT	TT	TT	TT	TT	TT	TT	TT	TT	TT	TT	TT	TT	NN	NN	NN	TT	NN	TT	TT	NN	TT	TT	NN	TT
Mt	565885	G	C	GG	GG	GG	GG	GG	GG	GG	GG	GG	GG	GG	GG	NN	GG	GG	GG	NN	GG	NN	GG	GG	GG	GG	GG	GG	GG	GG	GG	GG	GG	GG	GG	GG	GG	NN	NN	NN	GG	NN	GG	GG	NN	NN	GG	GG	GG
Mt	566204	C	A	CC	CC	CC	CC	CC	CC	NN	CC	NN	NN	NN	CC	CC	CC	CC	CC	CC	CC	CC	CC	NN	CC	CC	CC	CC	NN	CC	CC	CC	CC	CC	CC	CC	CC	NN	CC	NN	CC	NN	CC	NN	NN	NN	CC	NN	CC
Mt	567894	C	G	CC	CC	CC	CC	CC	NN	NN	CC	CC	CC	CC	CC	CC	CC	CC	CC	CC	CC	CC	CC	CC	CC	CC	CC	CC	CC	CC	CC	CC	NN	CC	CC	CC	CC	CC	CC	NN	NN	NN	CC	CC	CC	CC	NN	CC	CC
Mt	568126	G	T	GG	GG	GG	GG	GG	GG	GG	GG	GG	GG	GG	GG	GG	GG	GG	GG	GG	GG	GG	GG	GG	GG	GG	GG	GG	GG	GG	GG	GG	GG	GG	GG	GG	GG	GG	GG	TT	GG	NN	GG	GG	GG	GG	GG	GG	GG
Mt	568487	T	C	TT	TT	TT	TT	TT	TT	TT	TT	TT	TT	TT	TT	TT	TT	TT	TT	TT	TT	TT	TT	TT	TT	TT	TT	TT	TT	TT	TT	TT	TT	TT	TT	TT	TT	TT	NN	NN	NN	TT	TT	NN	NN	TT	TT	TT	TT
Mt	568844	A	T	AA	AA	AA	AA	AA	AA	AA	AA	AA	AA	AA	AA	AA	AA	AA	AA	AA	AA	AA	AA	AA	AA	AA	AA	AA	AA	AA	AA	AA	AA	AA	AA	AA	NN	NN	NN	AA	NN	AA	AA	AA	AA	AA	AA	NN	AA
Mt	569019	A	C	AA	AA	AA	AA	AA	NN	AA	AA	AA	AA	AA	AA	NN	AA	AA	AA	AA	AA	AA	AA	AA	AA	AA	AA	AA	AA	AA	NN	AA	AA	NN	AA	AA	AA	NN	NN	AA	NN	NN	AA	AA	AA	NN	AA	NN	NN
Mt	569464	T	G	TT	TT	TT	TT	TT	TT	TT	TT	TT	TT	TT	TT	TT	TT	TT	TT	TT	TT	TT	TT	TT	TT	TT	TT	TT	TT	NN	TT	TT	TT	TT	NN	TT	TT	NN	NN	NN	TT	NN	TT	TT	NN	NN	TT	NN	NN
Mt	569467	G	A	GG	GG	GG	GG	GG	GG	GG	GG	GG	GG	GG	GG	GG	GG	GG	GG	GG	GG	GG	GG	GG	GG	GG	GG	GG	GG	NN	GG	GG	GG	GG	NN	GG	GG	GG	NN	NN	GG	NN	GG	GG	NN	GG	GG	NN	NN
[truncated: 67 more columns]

## Sheet: Table S4
Table S4. High-quality (HQ) SNPs of plastomes
#CHROM	POS	REF	ALT	A188-KF241980	B104C	B37C-KP966115	B37N-KP966114	B37S-KP966116	B37T-KP966117	B73-AY928077	B73-KF241981	B73V4	B97SC	BKN009SC	BKN010SC	BKN011SC	BKN014SC	BKN015SC	BKN016SC	BKN017SC	BKN018SC	BKN019SC	BKN020SC	BKN023SC	BKN025SC	BKN026SC	BKN027SC	BKN029SC	BKN030SC	BKN031SC	BKN032SC	BKN033SC	BKN034SC	BKN035SC	BKN040SC	CAU178SC	CAU478SC	CAU5003SC	CAUCHANG72SC	CAUMO17SC	CAUZHENG58SC	CML103SC	CML133SC	CML192SC	CML202SC	CML206SC	CML228SC	CML247SC	CML277SC
Pt	497	A	C	CC	NN	CC	CC	CC	CC	CC	CC	AA	CC	CC	CC	CC	CC	CC	CC	CC	CC	CC	CC	CC	CC	CC	CC	CC	CC	CC	CC	CC	CC	CC	CC	CC	CC	CC	CC	CC	CC	NN	CC	CC	CC	CC	CC	CC	CC
Pt	499	G	A	AA	NN	AA	AA	AA	AA	AA	AA	GG	AA	AA	AA	AA	AA	AA	AA	AA	AA	AA	AA	AA	AA	AA	AA	AA	AA	AA	AA	AA	AA	AA	AA	AA	AA	AA	AA	AA	AA	NN	AA	AA	AA	AA	AA	AA	AA
Pt	1623	G	C	CC	NN	CC	CC	CC	CC	CC	CC	GG	NN	CC	CC	CC	CC	CC	CC	CC	CC	CC	CC	CC	CC	CC	CC	CC	CC	CC	CC	CC	CC	CC	CC	CC	NN	NN	NN	CC	CC	NN	CC	CC	CC	CC	CC	CC	NN
Pt	1624	C	A	AA	NN	AA	AA	AA	AA	AA	AA	CC	NN	AA	AA	AA	AA	AA	AA	AA	AA	AA	AA	AA	AA	AA	AA	AA	AA	AA	AA	AA	AA	AA	AA	AA	NN	NN	NN	AA	AA	NN	AA	AA	AA	AA	AA	AA	NN
Pt	2155	T	C	TT	NN	TT	TT	TT	TT	TT	TT	TT	TT	TT	TT	TT	TT	TT	TT	TT	TT	TT	TT	TT	TT	TT	TT	TT	TT	TT	TT	TT	TT	TT	TT	NN	TT	TT	TT	TT	TT	TT	TT	TT	TT	TT	TT	TT	TT
Pt	2660	A	G	GG	NN	GG	GG	GG	GG	GG	GG	AA	GG	GG	GG	GG	GG	GG	GG	GG	GG	GG	GG	GG	GG	GG	GG	GG	GG	GG	GG	GG	GG	GG	GG	GG	GG	GG	GG	GG	GG	NN	GG	GG	GG	GG	GG	GG	GG
Pt	2894	C	G	CC	NN	CC	CC	CC	CC	CC	CC	CC	CC	CC	CC	CC	CC	CC	CC	CC	CC	CC	CC	CC	CC	CC	CC	CC	CC	CC	CC	CC	CC	CC	CC	CC	CC	CC	CC	CC	CC	CC	CC	CC	CC	CC	CC	CC	CC
Pt	2904	C	T	CC	NN	CC	CC	CC	CC	CC	CC	CC	CC	CC	CC	CC	CC	CC	CC	CC	CC	CC	CC	CC	CC	CC	CC	CC	CC	CC	CC	CC	CC	CC	CC	CC	CC	CC	CC	CC	CC	CC	CC	CC	CC	CC	CC	CC	CC
Pt	3324	G	A	AA	NN	AA	AA	AA	AA	AA	AA	GG	NN	AA	AA	AA	AA	AA	AA	AA	AA	AA	AA	AA	AA	AA	AA	AA	AA	AA	AA	AA	AA	AA	AA	AA	AA	NN	NN	AA	AA	AA	AA	AA	AA	AA	AA	AA	NN
Pt	3906	T	G	GG	NN	GG	GG	GG	GG	GG	GG	TT	GG	GG	GG	GG	GG	GG	GG	GG	GG	GG	GG	GG	GG	GG	GG	GG	GG	GG	GG	GG	GG	GG	GG	GG	NN	NN	NN	GG	GG	GG	GG	GG	GG	GG	GG	NN	NN
Pt	3921	C	G	GG	NN	GG	GG	GG	GG	GG	GG	CC	GG	GG	GG	GG	GG	GG	GG	GG	GG	GG	GG	GG	GG	GG	GG	GG	GG	GG	GG	GG	GG	GG	GG	GG	GG	NN	NN	GG	GG	GG	GG	GG	GG	GG	GG	NN	NN
Pt	4216	C	T	CC	NN	CC	CC	CC	CC	CC	CC	CC	CC	CC	CC	CC	CC	CC	CC	CC	CC	CC	CC	CC	CC	CC	CC	CC	CC	CC	CC	CC	CC	CC	CC	CC	CC	CC	CC	CC	CC	NN	CC	CC	CC	CC	CC	CC	CC
Pt	4444	G	A	GG	NN	GG	GG	GG	GG	GG	GG	GG	GG	GG	GG	GG	GG	GG	GG	GG	GG	GG	GG	GG	GG	GG	GG	GG	GG	GG	GG	GG	GG	GG	GG	GG	GG	NN	GG	GG	GG	GG	GG	GG	NN	GG	GG	GG	NN
Pt	4546	T	G	TT	NN	TT	TT	TT	TT	TT	TT	TT	TT	TT	TT	TT	TT	TT	TT	TT	TT	TT	TT	TT	TT	TT	TT	TT	TT	TT	TT	TT	TT	TT	TT	NN	TT	TT	NN	TT	TT	TT	TT	TT	TT	TT	TT	TT	TT
Pt	5234	A	C	AA	NN	AA	AA	AA	AA	AA	AA	AA	AA	AA	AA	AA	AA	AA	AA	AA	AA	AA	AA	AA	AA	AA	AA	AA	AA	AA	AA	AA	AA	AA	AA	AA	AA	AA	AA	AA	AA	NN	AA	AA	AA	AA	AA	AA	AA
Pt	6055	C	T,G	NN	NN	NN	NN	NN	NN	NN	NN	CC	NN	NN	NN	NN	NN	NN	NN	NN	NN	NN	NN	NN	NN	NN	NN	NN	NN	NN	NN	NN	NN	NN	NN	NN	NN	NN	NN	NN	NN	NN	NN	NN	NN	NN	NN	NN	NN
Pt	6071	C	A	AA	NN	AA	AA	AA	AA	AA	AA	CC	NN	AA	AA	AA	AA	AA	AA	AA	AA	AA	AA	AA	AA	AA	AA	AA	AA	AA	AA	AA	AA	AA	AA	NN	NN	NN	NN	AA	AA	AA	AA	AA	AA	AA	AA	AA	NN
Pt	6318	G	A	GG	GG	GG	GG	GG	GG	GG	GG	GG	GG	GG	GG	GG	GG	GG	GG	GG	GG	GG	GG	GG	GG	GG	GG	GG	GG	GG	GG	GG	GG	GG	GG	GG	GG	GG	GG	GG	GG	NN	GG	GG	GG	GG	GG	NN	GG
Pt	7425	A	G	AA	AA	AA	AA	AA	AA	AA	AA	AA	AA	AA	AA	AA	AA	AA	AA	NN	AA	AA	AA	AA	AA	AA	AA	AA	AA	AA	AA	AA	AA	AA	AA	AA	AA	NN	AA	AA	AA	NN	AA	AA	AA	AA	NN	AA	NN
Pt	7691	A	C	AA	AA	AA	AA	AA	AA	AA	AA	AA	AA	AA	AA	AA	AA	AA	AA	AA	AA	AA	AA	AA	AA	AA	AA	AA	AA	AA	AA	AA	AA	AA	AA	AA	AA	AA	AA	AA	AA	NN	AA	AA	AA	AA	AA	NN	AA
Pt	7938	C	T	CC	CC	CC	CC	CC	CC	CC	CC	CC	CC	CC	CC	CC	CC	CC	CC	CC	CC	CC	CC	CC	CC	CC	CC	CC	CC	CC	CC	CC	CC	CC	CC	CC	CC	CC	CC	CC	CC	CC	CC	CC	CC	CC	CC	CC	NN
Pt	8562	G	A	GG	NN	GG	GG	GG	GG	GG	GG	GG	GG	GG	GG	GG	GG	GG	GG	GG	GG	GG	GG	GG	GG	GG	GG	GG	GG	GG	GG	GG	GG	GG	GG	GG	GG	GG	GG	GG	GG	GG	GG	GG	GG	GG	GG	GG	GG
Pt	8606	C	T	CC	NN	CC	CC	CC	CC	CC	CC	CC	CC	CC	CC	CC	CC	CC	CC	CC	CC	CC	CC	CC	CC	CC	CC	CC	CC	CC	CC	CC	CC	CC	CC	CC	CC	CC	CC	CC	CC	CC	CC	CC	CC	CC	CC	CC	NN
Pt	9425	C	G	GG	NN	GG	GG	GG	GG	GG	GG	CC	GG	GG	GG	GG	GG	GG	GG	GG	GG	GG	GG	GG	GG	GG	GG	GG	GG	GG	GG	GG	GG	GG	GG	GG	GG	GG	GG	GG	GG	GG	GG	GG	GG	GG	GG	GG	GG
Pt	10569	C	A	AA	NN	AA	AA	AA	AA	AA	AA	CC	AA	AA	AA	AA	AA	AA	AA	AA	AA	AA	AA	AA	AA	AA	AA	AA	AA	AA	AA	AA	AA	AA	AA	AA	AA	AA	AA	AA	AA	AA	AA	AA	AA	AA	AA	NN	AA
Pt	11234	G	A	AA	NN	AA	AA	AA	AA	AA	AA	GG	AA	AA	AA	AA	AA	AA	AA	AA	AA	AA	AA	AA	AA	AA	AA	AA	AA	AA	AA	AA	AA	AA	AA	AA	AA	AA	AA	AA	AA	AA	AA	AA	AA	AA	AA	AA	AA
Pt	11241	G	A	AA	NN	AA	AA	AA	AA	AA	AA	GG	AA	AA	AA	AA	AA	AA	AA	AA	AA	AA	AA	AA	AA	AA	AA	AA	AA	AA	AA	AA	AA	AA	AA	AA	NN	AA	AA	AA	AA	AA	AA	AA	AA	AA	AA	AA	AA
Pt	11242	G	T	TT	NN	TT	TT	TT	TT	TT	TT	GG	TT	TT	TT	TT	TT	TT	TT	TT	TT	TT	TT	TT	TT	TT	TT	TT	TT	TT	TT	TT	TT	TT	TT	TT	NN	TT	TT	TT	TT	TT	TT	TT	TT	TT	TT	TT	TT
Pt	11372	G	A	GG	NN	GG	GG	GG	GG	GG	GG	GG	GG	GG	GG	GG	GG	GG	GG	GG	GG	GG	GG	GG	GG	GG	GG	GG	GG	GG	GG	GG	GG	GG	GG	GG	GG	GG	GG	GG	GG	GG	GG	GG	GG	GG	GG	GG	GG
Pt	12084	G	T	TT	GG	TT	TT	TT	TT	TT	TT	GG	TT	TT	TT	TT	TT	TT	TT	TT	TT	TT	TT	TT	TT	TT	TT	TT	TT	TT	TT	TT	TT	TT	TT	TT	NN	TT	NN	TT	TT	NN	TT	TT	TT	TT	TT	TT	TT
Pt	12087	A	C	CC	AA	CC	CC	CC	CC	CC	CC	AA	CC	CC	CC	CC	CC	CC	CC	CC	CC	CC	CC	CC	CC	CC	CC	CC	CC	CC	CC	CC	CC	CC	CC	CC	NN	CC	NN	CC	CC	NN	CC	CC	CC	CC	CC	CC	CC
Pt	12988	T	C	TT	TT	TT	TT	TT	TT	TT	TT	TT	TT	TT	TT	TT	TT	TT	TT	TT	TT	TT	TT	TT	TT	TT	TT	TT	TT	TT	TT	TT	TT	TT	CC	TT	TT	TT	NN	TT	TT	TT	TT	NN	TT	TT	TT	TT	TT
Pt	13763	C	G	GG	GG	GG	GG	GG	GG	GG	GG	CC	GG	GG	GG	GG	GG	GG	GG	GG	GG	GG	GG	GG	GG	GG	GG	GG	GG	GG	GG	GG	GG	GG	GG	GG	GG	GG	NN	GG	GG	GG	GG	GG	GG	GG	GG	GG	NN
Pt	13764	G	C	CC	CC	CC	CC	CC	CC	CC	CC	GG	CC	CC	CC	CC	CC	CC	CC	CC	CC	CC	CC	CC	CC	CC	CC	CC	CC	CC	CC	CC	CC	CC	CC	CC	CC	CC	NN	CC	CC	CC	CC	CC	CC	CC	CC	CC	NN
Pt	14301	A	G	AA	NN	AA	AA	AA	AA	AA	AA	AA	NN	AA	AA	AA	AA	AA	AA	AA	AA	AA	AA	AA	AA	AA	AA	AA	AA	AA	AA	AA	AA	AA	AA	AA	AA	AA	AA	AA	AA	AA	AA	AA	AA	AA	AA	AA	AA
Pt	15042	C	T	CC	NN	CC	CC	CC	CC	CC	CC	CC	CC	CC	CC	CC	CC	CC	CC	CC	CC	CC	CC	CC	CC	CC	CC	CC	CC	CC	CC	CC	CC	CC	CC	CC	CC	CC	CC	CC	CC	CC	CC	CC	CC	CC	CC	CC	CC
Pt	15479	C	T	CC	CC	CC	CC	CC	CC	CC	CC	CC	CC	CC	CC	CC	CC	CC	CC	CC	CC	CC	CC	CC	CC	CC	CC	CC	CC	CC	CC	CC	CC	CC	CC	CC	CC	CC	CC	CC	CC	CC	CC	CC	CC	CC	CC	CC	CC
Pt	15700	A	G	AA	AA	AA	AA	AA	AA	AA	AA	AA	NN	AA	AA	AA	AA	AA	AA	AA	AA	AA	AA	AA	AA	AA	AA	AA	AA	AA	AA	AA	AA	AA	AA	AA	AA	AA	AA	AA	AA	NN	AA	AA	AA	AA	AA	NN	NN
Pt	16152	T	G	TT	NN	TT	TT	TT	TT	TT	TT	TT	TT	TT	TT	TT	TT	TT	TT	TT	TT	TT	TT	TT	TT	TT	TT	TT	TT	TT	TT	TT	TT	TT	TT	TT	TT	TT	TT	TT	TT	TT	TT	TT	TT	TT	TT	TT	TT
Pt	16275	C	T	CC	CC	CC	CC	CC	CC	CC	CC	CC	CC	CC	CC	CC	CC	CC	CC	CC	CC	CC	CC	CC	CC	CC	CC	CC	CC	CC	CC	CC	CC	CC	CC	CC	CC	CC	CC	CC	CC	CC	CC	CC	CC	CC	CC	CC	NN
Pt	16449	A	T	TT	TT	TT	TT	TT	TT	TT	TT	AA	TT	TT	TT	TT	TT	TT	TT	TT	TT	TT	TT	TT	TT	TT	TT	TT	TT	TT	TT	TT	TT	TT	TT	TT	NN	NN	NN	TT	TT	TT	TT	TT	TT	TT	TT	TT	TT
Pt	16765	T	G	TT	TT	TT	TT	TT	TT	TT	TT	TT	TT	TT	TT	TT	TT	TT	TT	TT	TT	TT	TT	TT	TT	TT	TT	TT	TT	TT	TT	TT	TT	TT	TT	TT	TT	TT	TT	TT	TT	TT	TT	TT	TT	TT	TT	TT	NN
Pt	16896	A	T	AA	AA	AA	AA	AA	AA	AA	AA	AA	AA	AA	AA	AA	AA	AA	AA	AA	AA	AA	AA	AA	AA	AA	AA	AA	AA	AA	AA	AA	AA	AA	AA	AA	AA	AA	AA	AA	AA	NN	AA	AA	AA	AA	AA	AA	NN
Pt	16950	G	A	GG	GG	GG	GG	GG	GG	GG	GG	GG	GG	GG	GG	GG	GG	GG	GG	GG	GG	GG	GG	GG	GG	GG	GG	GG	GG	GG	GG	GG	GG	GG	GG	GG	GG	GG	GG	GG	GG	GG	GG	GG	GG	GG	GG	GG	GG
Pt	17154	C	T	CC	CC	CC	CC	CC	CC	CC	CC	CC	CC	CC	CC	CC	CC	CC	CC	CC	CC	CC	CC	CC	CC	CC	CC	CC	CC	CC	CC	CC	CC	CC	CC	CC	CC	CC	CC	CC	CC	CC	NN	CC	CC	CC	CC	CC	NN
Pt	17175	A	T	AA	AA	AA	AA	AA	AA	AA	AA	AA	AA	AA	AA	AA	AA	AA	AA	AA	AA	AA	AA	AA	AA	AA	AA	AA	AA	AA	AA	AA	AA	AA	AA	AA	AA	AA	AA	AA	AA	NN	AA	AA	AA	AA	AA	AA	NN
Pt	17176	A	T	AA	AA	AA	AA	AA	AA	AA	AA	AA	AA	AA	AA	AA	AA	AA	AA	AA	AA	AA	AA	AA	AA	AA	AA	AA	AA	AA	AA	AA	AA	AA	AA	AA	AA	AA	AA	AA	AA	NN	AA	AA	AA	AA	AA	AA	NN
Pt	17259	G	T	GG	GG	GG	GG	GG	GG	GG	GG	GG	GG	GG	GG	GG	GG	GG	GG	GG	GG	GG	GG	GG	GG	GG	GG	GG	GG	GG	GG	GG	GG	GG	GG	GG	GG	GG	GG	GG	GG	NN	GG	GG	NN	GG	GG	GG	GG
Pt	17647	A	C	AA	AA	AA	AA	AA	AA	AA	AA	AA	AA	AA	AA	AA	AA	AA	AA	AA	AA	AA	AA	AA	AA	AA	AA	AA	AA	AA	AA	AA	AA	AA	AA	AA	AA	AA	AA	AA	AA	NN	AA	AA	AA	AA	AA	AA	AA
Pt	17885	G	T	GG	GG	GG	GG	GG	GG	GG	GG	GG	GG	GG	GG	GG	GG	GG	GG	GG	GG	GG	GG	GG	GG	GG	GG	GG	GG	GG	GG	GG	GG	GG	GG	GG	GG	NN	NN	GG	GG	NN	GG	GG	GG	GG	GG	NN	GG
Pt	18010	C	T	CC	CC	CC	CC	CC	CC	CC	CC	CC	CC	CC	CC	CC	CC	CC	CC	CC	CC	CC	CC	CC	CC	CC	CC	CC	CC	CC	CC	CC	CC	CC	CC	CC	CC	CC	NN	CC	CC	NN	CC	CC	CC	CC	CC	NN	CC
Pt	18110	A	T	AA	AA	AA	AA	AA	AA	AA	AA	AA	AA	AA	AA	AA	AA	AA	AA	AA	AA	AA	AA	AA	AA	AA	AA	AA	AA	AA	AA	AA	AA	AA	AA	AA	AA	AA	NN	AA	AA	AA	AA	AA	NN	TT	AA	AA	AA
Pt	19299	T	G	TT	TT	TT	TT	TT	TT	TT	TT	TT	TT	TT	TT	TT	TT	TT	TT	TT	TT	TT	TT	TT	TT	TT	TT	TT	TT	TT	TT	TT	TT	TT	TT	TT	NN	NN	TT	TT	TT	TT	TT	TT	TT	TT	GG	TT	TT
Pt	19322	A	G	AA	AA	AA	AA	AA	AA	AA	AA	AA	AA	AA	AA	AA	AA	AA	AA	AA	AA	AA	AA	AA	AA	AA	AA	AA	AA	AA	AA	AA	AA	AA	AA	AA	AA	NN	NN	AA	AA	AA	AA	AA	AA	AA	AA	AA	AA
Pt	19867	G	T	GG	GG	GG	GG	GG	GG	GG	GG	GG	NN	GG	GG	GG	GG	GG	GG	GG	GG	GG	GG	GG	GG	GG	GG	GG	GG	GG	GG	GG	GG	GG	GG	GG	GG	GG	GG	GG	GG	GG	GG	GG	GG	GG	GG	GG	GG
Pt	20295	G	C	CC	GG	CC	CC	CC	CC	CC	CC	GG	CC	CC	CC	CC	CC	CC	CC	CC	CC	CC	CC	CC	CC	CC	CC	CC	CC	CC	CC	CC	CC	CC	CC	CC	CC	NN	CC	CC	CC	NN	CC	CC	CC	CC	CC	NN	CC
Pt	20299	G	C	CC	GG	CC	CC	CC	CC	CC	CC	GG	CC	CC	CC	CC	CC	CC	CC	CC	CC	CC	CC	CC	CC	CC	CC	CC	CC	CC	CC	CC	CC	CC	CC	CC	CC	NN	NN	CC	CC	NN	CC	CC	CC	CC	CC	NN	CC
Pt	21085	T	A	AA	AA	AA	AA	AA	AA	AA	AA	TT	NN	AA	AA	AA	AA	AA	AA	AA	AA	AA	AA	AA	AA	AA	AA	AA	AA	AA	AA	AA	AA	AA	AA	NN	NN	NN	NN	AA	AA	NN	AA	AA	NN	AA	AA	NN	NN
Pt	21235	A	C	AA	AA	AA	AA	AA	AA	AA	AA	AA	AA	AA	AA	AA	AA	AA	AA	AA	AA	AA	AA	AA	AA	AA	AA	AA	AA	AA	AA	AA	AA	AA	AA	AA	NN	AA	NN	AA	AA	AA	AA	AA	AA	NN	AA	AA	NN
Pt	22027	C	T	CC	CC	CC	CC	CC	CC	CC	CC	CC	CC	TT	CC	CC	CC	CC	CC	CC	CC	CC	CC	CC	CC	CC	CC	CC	CC	CC	CC	CC	CC	CC	CC	CC	CC	CC	CC	CC	CC	CC	CC	CC	CC	CC	CC	CC	NN
Pt	22580	C	T	CC	CC	CC	CC	CC	CC	CC	CC	CC	CC	CC	CC	CC	CC	CC	CC	CC	CC	CC	CC	CC	CC	CC	CC	CC	CC	CC	CC	CC	CC	CC	CC	CC	CC	CC	CC	CC	CC	CC	CC	CC	CC	CC	CC	CC	CC
Pt	22975	A	T	AA	AA	AA	AA	AA	AA	AA	AA	AA	AA	AA	AA	AA	AA	AA	AA	AA	AA	AA	AA	AA	AA	AA	AA	AA	AA	AA	AA	AA	AA	AA	AA	AA	AA	AA	AA	AA	AA	AA	AA	AA	AA	AA	AA	AA	NN
Pt	23301	A	G	AA	AA	AA	AA	AA	AA	AA	AA	AA	AA	AA	AA	AA	AA	AA	AA	AA	AA	AA	AA	AA	AA	AA	AA	AA	AA	AA	AA	AA	AA	AA	AA	AA	AA	AA	AA	AA	AA	AA	AA	AA	AA	AA	AA	AA	AA
Pt	24686	G	A	GG	GG	GG	GG	GG	GG	GG	GG	GG	GG	GG	GG	GG	GG	GG	GG	GG	GG	GG	GG	GG	GG	GG	GG	GG	GG	GG	GG	GG	GG	GG	GG	GG	GG	GG	GG	GG	GG	GG	GG	GG	GG	GG	GG	GG	GG
Pt	24903	C	T	CC	CC	CC	CC	CC	CC	CC	CC	CC	CC	CC	CC	CC	CC	CC	CC	CC	CC	CC	CC	CC	CC	CC	CC	CC	CC	CC	CC	CC	CC	CC	CC	CC	CC	CC	CC	CC	CC	CC	CC	CC	CC	CC	CC	CC	CC
Pt	24967	C	G	GG	CC	GG	GG	GG	GG	GG	GG	CC	GG	GG	GG	GG	GG	GG	GG	GG	GG	GG	GG	GG	GG	GG	GG	GG	GG	GG	GG	GG	GG	GG	GG	GG	GG	GG	GG	GG	GG	GG	GG	GG	GG	NN	NN	GG	GG
Pt	25450	A	C	AA	AA	AA	AA	AA	AA	AA	AA	AA	AA	AA	AA	AA	AA	AA	AA	AA	AA	AA	AA	AA	AA	AA	AA	AA	AA	AA	AA	AA	AA	AA	AA	AA	AA	AA	AA	AA	AA	AA	AA	AA	AA	AA	AA	AA	AA
Pt	26199	C	T	CC	CC	CC	CC	CC	CC	CC	CC	CC	CC	CC	CC	CC	CC	CC	CC	CC	CC	CC	CC	CC	CC	CC	CC	CC	CC	CC	CC	CC	CC	CC	CC	CC	CC	CC	CC	CC	CC	CC	CC	CC	CC	CC	CC	CC	CC
Pt	26752	G	T	GG	GG	GG	GG	GG	GG	GG	GG	GG	GG	GG	GG	GG	GG	GG	GG	GG	GG	GG	GG	GG	GG	GG	GG	GG	GG	GG	GG	GG	GG	GG	GG	GG	GG	GG	GG	GG	GG	GG	GG	GG	GG	GG	GG	GG	GG
Pt	27466	C	G	GG	CC	GG	GG	GG	GG	GG	GG	CC	GG	GG	GG	GG	GG	GG	GG	GG	GG	GG	GG	GG	GG	GG	GG	GG	GG	GG	GG	GG	GG	GG	GG	GG	GG	GG	GG	GG	GG	GG	GG	GG	GG	GG	GG	GG	GG
Pt	29072	A	T	AA	AA	AA	AA	AA	AA	AA	AA	AA	AA	AA	AA	AA	AA	AA	AA	AA	AA	AA	AA	AA	AA	AA	AA	AA	AA	AA	AA	AA	AA	AA	AA	AA	AA	AA	AA	AA	AA	AA	AA	AA	AA	AA	AA	AA	AA
Pt	29999	A	G	GG	AA	GG	AA	GG	GG	AA	AA	AA	AA	GG	AA	AA	GG	GG	AA	GG	AA	GG	GG	AA	AA	GG	GG	GG	GG	AA	AA	GG	AA	GG	GG	AA	AA	AA	GG	AA	AA	GG	GG	AA	GG	AA	GG	AA	GG
Pt	32070	C	T	CC	CC	CC	CC	CC	CC	CC	CC	CC	CC	CC	CC	CC	CC	CC	CC	CC	CC	CC	CC	CC	CC	CC	CC	CC	CC	CC	CC	CC	CC	CC	CC	CC	CC	CC	CC	CC	CC	CC	CC	CC	CC	CC	CC	CC	CC
Pt	32731	G	T	GG	GG	GG	GG	GG	GG	GG	GG	GG	NN	GG	GG	GG	GG	GG	GG	GG	GG	GG	GG	GG	GG	GG	GG	GG	GG	GG	GG	GG	GG	GG	GG	GG	GG	GG	GG	GG	GG	NN	GG	GG	GG	GG	NN	GG	NN
Pt	33649	T	G	TT	TT	TT	TT	TT	TT	TT	TT	TT	TT	TT	TT	TT	TT	TT	TT	TT	TT	TT	TT	TT	TT	TT	TT	TT	TT	TT	TT	TT	TT	TT	TT	TT	TT	TT	TT	TT	TT	TT	TT	TT	TT	TT	TT	TT	TT
Pt	33780	T	C	TT	TT	TT	TT	TT	TT	TT	TT	TT	NN	TT	TT	TT	TT	TT	TT	TT	TT	TT	TT	TT	TT	TT	TT	TT	TT	TT	TT	TT	TT	TT	TT	TT	TT	TT	NN	TT	TT	TT	TT	TT	TT	TT	TT	TT	NN
Pt	33799	A	G	GG	GG	AA	GG	GG	GG	GG	GG	AA	NN	GG	GG	GG	GG	GG	GG	GG	GG	GG	GG	GG	GG	GG	GG	GG	GG	GG	GG	GG	GG	GG	GG	GG	GG	GG	NN	GG	GG	NN	GG	GG	GG	GG	GG	GG	NN
Pt	33955	C	T	CC	CC	CC	CC	CC	CC	CC	CC	CC	NN	CC	CC	CC	CC	CC	CC	CC	CC	CC	CC	CC	CC	CC	CC	CC	CC	CC	CC	CC	CC	CC	CC	CC	CC	CC	CC	CC	CC	NN	CC	CC	CC	CC	CC	CC	CC
Pt	34816	G	A	GG	GG	GG	GG	GG	GG	GG	GG	GG	GG	GG	GG	GG	GG	GG	GG	GG	GG	GG	GG	GG	GG	GG	GG	GG	GG	GG	GG	GG	GG	GG	GG	GG	GG	GG	GG	GG	GG	GG	GG	GG	GG	GG	GG	GG	GG
Pt	34878	T	C	TT	TT	TT	TT	TT	TT	TT	TT	TT	TT	TT	TT	TT	TT	TT	TT	TT	TT	TT	TT	TT	TT	TT	TT	TT	TT	TT	TT	TT	TT	TT	TT	TT	TT	TT	TT	TT	TT	TT	TT	TT	NN	TT	TT	TT	TT
Pt	36355	A	G	GG	GG	GG	GG	GG	GG	GG	GG	AA	GG	GG	GG	GG	GG	GG	GG	GG	GG	GG	GG	GG	GG	GG	GG	GG	GG	GG	GG	GG	GG	GG	GG	GG	GG	GG	GG	GG	GG	GG	GG	GG	GG	GG	GG	GG	GG
Pt	37422	C	T	CC	CC	CC	CC	CC	CC	CC	CC	CC	CC	CC	CC	CC	CC	CC	CC	CC	CC	CC	CC	CC	CC	CC	CC	CC	CC	CC	CC	CC	CC	CC	CC	CC	CC	CC	CC	CC	CC	CC	CC	CC	CC	TT	CC	CC	CC
Pt	38617	C	A	CC	CC	CC	CC	CC	CC	CC	CC	CC	CC	CC	CC	CC	CC	CC	CC	CC	CC	CC	CC	CC	CC	CC	CC	CC	CC	CC	CC	CC	CC	CC	CC	CC	CC	CC	CC	CC	CC	CC	CC	CC	CC	CC	CC	CC	CC
Pt	38834	T	C	TT	TT	TT	TT	TT	TT	TT	TT	TT	TT	TT	TT	TT	TT	TT	TT	TT	TT	TT	TT	TT	TT	TT	TT	TT	TT	TT	TT	TT	TT	TT	TT	TT	TT	TT	TT	TT	TT	TT	TT	TT	TT	TT	NN	TT	TT
Pt	39220	C	T	TT	CC	TT	TT	TT	TT	TT	TT	CC	TT	TT	TT	TT	TT	TT	TT	TT	TT	TT	TT	TT	TT	TT	TT	TT	TT	TT	TT	TT	TT	TT	TT	TT	TT	TT	TT	TT	TT	TT	TT	TT	TT	TT	TT	TT	NN
Pt	39697	C	T	CC	CC	CC	CC	CC	CC	CC	CC	CC	CC	CC	CC	CC	CC	CC	CC	CC	CC	CC	CC	CC	CC	CC	CC	CC	CC	CC	CC	CC	CC	CC	CC	CC	CC	CC	CC	CC	CC	CC	CC	CC	CC	CC	CC	CC	NN
Pt	42048	T	G	TT	TT	TT	TT	TT	TT	TT	TT	TT	TT	TT	TT	TT	TT	TT	TT	TT	TT	TT	TT	TT	TT	TT	TT	TT	TT	TT	TT	TT	TT	TT	TT	TT	TT	TT	TT	TT	TT	TT	TT	TT	TT	TT	TT	TT	TT
Pt	42621	G	A	GG	GG	GG	GG	GG	GG	GG	GG	GG	NN	GG	GG	GG	GG	GG	GG	GG	GG	GG	GG	GG	GG	GG	GG	GG	GG	GG	GG	GG	GG	GG	GG	GG	GG	GG	GG	GG	GG	GG	GG	GG	GG	GG	GG	GG	GG
Pt	43253	T	C	TT	TT	TT	TT	TT	TT	TT	TT	TT	TT	TT	TT	TT	TT	TT	TT	TT	TT	TT	TT	TT	TT	TT	TT	TT	TT	TT	TT	TT	TT	TT	TT	TT	TT	TT	TT	TT	TT	TT	TT	TT	TT	TT	TT	TT	TT
Pt	44906	G	A	GG	GG	GG	GG	GG	GG	GG	GG	GG	GG	GG	GG	GG	GG	GG	GG	GG	GG	GG	GG	GG	GG	GG	GG	GG	GG	GG	GG	GG	GG	GG	GG	GG	GG	GG	GG	GG	GG	GG	GG	GG	GG	GG	GG	GG	GG
Pt	45017	T	C	TT	TT	TT	TT	TT	TT	TT	TT	TT	TT	TT	TT	TT	TT	TT	TT	TT	TT	TT	TT	TT	TT	TT	TT	TT	TT	TT	TT	TT	TT	TT	TT	TT	TT	TT	TT	TT	TT	TT	TT	TT	TT	TT	TT	TT	TT
Pt	45108	G	A	GG	GG	GG	GG	GG	GG	GG	GG	GG	GG	GG	GG	GG	GG	GG	GG	GG	GG	GG	GG	GG	GG	GG	GG	GG	GG	GG	GG	GG	GG	GG	GG	GG	GG	GG	GG	GG	GG	GG	GG	GG	GG	GG	GG	NN	GG
Pt	46106	G	A	GG	GG	GG	GG	GG	GG	GG	GG	GG	GG	GG	GG	GG	GG	GG	GG	GG	GG	GG	GG	GG	GG	GG	GG	GG	GG	GG	GG	GG	GG	GG	GG	GG	GG	GG	GG	GG	GG	GG	GG	GG	GG	GG	GG	GG	GG
Pt	46569	T	C	TT	TT	TT	TT	TT	TT	TT	TT	TT	TT	TT	TT	TT	TT	TT	TT	TT	TT	TT	TT	TT	TT	TT	TT	TT	TT	TT	TT	TT	TT	TT	TT	TT	TT	TT	TT	TT	TT	TT	TT	TT	TT	TT	TT	TT	TT
Pt	47490	C	T	CC	CC	CC	CC	CC	CC	CC	CC	CC	CC	CC	CC	CC	CC	CC	CC	CC	CC	CC	CC	CC	CC	CC	CC	CC	CC	CC	CC	CC	CC	CC	CC	CC	CC	CC	CC	CC	CC	CC	CC	CC	CC	CC	CC	CC	CC
Pt	48197	G	A	GG	GG	GG	GG	GG	GG	GG	GG	GG	GG	GG	GG	GG	GG	GG	GG	GG	GG	GG	GG	GG	GG	GG	GG	GG	GG	GG	GG	GG	GG	GG	GG	NN	GG	NN	NN	GG	GG	GG	GG	GG	GG	GG	GG	NN	GG
Pt	48204	G	A	GG	GG	GG	GG	GG	GG	GG	GG	GG	GG	GG	GG	GG	GG	GG	GG	GG	GG	GG	GG	GG	GG	GG	GG	GG	GG	GG	GG	GG	GG	GG	GG	NN	GG	NN	NN	GG	GG	GG	GG	GG	GG	GG	GG	NN	GG
Pt	48213	C	T	CC	CC	CC	CC	CC	CC	CC	CC	CC	CC	CC	CC	CC	CC	CC	CC	CC	CC	CC	CC	CC	CC	CC	CC	CC	CC	CC	CC	CC	CC	CC	CC	NN	NN	NN	NN	CC	CC	CC	CC	CC	CC	CC	CC	NN	CC
Pt	48221	A	G	AA	AA	AA	AA	AA	AA	AA	AA	AA	AA	AA	AA	AA	AA	AA	AA	AA	AA	AA	AA	AA	AA	AA	AA	AA	AA	AA	AA	AA	AA	AA	AA	NN	NN	NN	NN	AA	AA	AA	AA	AA	AA	AA	AA	NN	AA
Pt	49073	A	G	AA	AA	AA	AA	AA	AA	AA	AA	AA	AA	AA	AA	AA	AA	AA	AA	AA	AA	AA	AA	AA	AA	AA	AA	AA	AA	AA	AA	AA	AA	AA	AA	AA	AA	AA	AA	AA	AA	AA	AA	AA	AA	AA	AA	AA	AA
Pt	50715	G	A	AA	NN	AA	AA	AA	AA	AA	AA	GG	AA	AA	AA	AA	AA	AA	AA	AA	AA	AA	AA	AA	AA	AA	AA	AA	AA	AA	AA	AA	AA	AA	AA	AA	NN	AA	AA	AA	AA	AA	AA	AA	NN	AA	AA	AA	AA
Pt	50718	C	T	CC	NN	CC	CC	CC	CC	CC	CC	CC	CC	CC	CC	CC	CC	CC	CC	CC	CC	CC	CC	CC	CC	CC	CC	CC	CC	CC	CC	CC	CC	CC	TT	CC	NN	CC	TT	CC	CC	CC	CC	CC	CC	CC	CC	CC	CC
Pt	52715	T	G	TT	NN	TT	TT	TT	TT	TT	TT	TT	NN	TT	TT	TT	TT	TT	TT	TT	TT	TT	TT	TT	TT	TT	TT	TT	TT	TT	TT	TT	TT	TT	TT	TT	TT	TT	TT	TT	TT	NN	TT	TT	TT	TT	NN	TT	NN
Pt	53063	A	G	GG	AA	AA	GG	GG	GG	GG	GG	AA	GG	GG	GG	GG	GG	GG	GG	GG	GG	GG	GG	GG	GG	GG	GG	GG	GG	GG	GG	GG	GG	GG	GG	GG	GG	GG	NN	GG	GG	NN	GG	GG	NN	NN	GG	GG	NN
Pt	56506	T	C	TT	TT	TT	TT	TT	TT	TT	TT	TT	TT	TT	TT	TT	TT	TT	TT	TT	TT	TT	TT	TT	TT	TT	TT	TT	TT	TT	TT	TT	TT	TT	TT	TT	TT	TT	TT	TT	TT	TT	TT	TT	TT	TT	TT	TT	TT
Pt	59426	G	A	GG	GG	GG	GG	GG	GG	GG	GG	GG	GG	GG	GG	GG	GG	GG	GG	GG	GG	GG	GG	GG	GG	GG	GG	GG	GG	GG	GG	GG	GG	GG	GG	GG	GG	GG	GG	GG	GG	NN	GG	GG	GG	GG	GG	GG	GG
Pt	60007	T	C	TT	TT	TT	TT	TT	TT	TT	TT	TT	TT	TT	TT	TT	TT	TT	TT	TT	TT	TT	TT	TT	TT	TT	TT	TT	TT	TT	TT	TT	TT	TT	TT	TT	TT	TT	TT	TT	TT	TT	TT	TT	TT	TT	TT	TT	TT
Pt	61559	C	T	CC	CC	CC	CC	CC	CC	CC	CC	CC	CC	CC	CC	CC	CC	CC	CC	CC	CC	CC	CC	CC	CC	CC	CC	CC	CC	CC	CC	CC	CC	CC	CC	CC	CC	CC	CC	CC	CC	CC	CC	CC	CC	CC	CC	CC	CC
Pt	62820	A	C	AA	AA	AA	AA	AA	AA	AA	AA	AA	AA	AA	AA	AA	AA	AA	AA	AA	AA	AA	AA	AA	AA	AA	AA	AA	AA	AA	AA	AA	AA	AA	AA	AA	AA	AA	AA	AA	AA	AA	AA	AA	AA	AA	AA	NN	AA
Pt	63100	T	A	AA	TT	AA	AA	AA	AA	AA	AA	TT	AA	AA	AA	AA	AA	AA	AA	AA	AA	AA	AA	AA	AA	AA	AA	AA	AA	AA	AA	AA	AA	AA	AA	AA	AA	AA	NN	AA	AA	AA	AA	AA	AA	AA	AA	AA	AA
Pt	63384	A	C	AA	AA	AA	AA	AA	AA	AA	AA	AA	AA	AA	AA	AA	AA	AA	AA	AA	AA	AA	AA	AA	AA	AA	AA	AA	AA	AA	AA	AA	AA	AA	AA	AA	AA	AA	AA	AA	AA	AA	AA	AA	AA	AA	AA	AA	AA
Pt	64318	C	A	CC	CC	CC	CC	CC	CC	CC	CC	CC	CC	CC	CC	CC	CC	CC	CC	CC	CC	CC	CC	CC	CC	CC	CC	CC	CC	CC	CC	CC	CC	CC	CC	CC	CC	CC	CC	CC	CC	CC	CC	CC	CC	CC	CC	CC	CC
Pt	64436	A	C	AA	AA	AA	AA	AA	AA	AA	AA	AA	NN	AA	AA	AA	AA	AA	AA	AA	AA	AA	AA	AA	AA	AA	AA	AA	AA	AA	AA	AA	AA	AA	AA	AA	AA	AA	AA	AA	AA	AA	AA	AA	AA	AA	AA	AA	AA
Pt	64638	G	A	GG	GG	GG	GG	GG	GG	GG	GG	GG	NN	GG	GG	GG	GG	GG	GG	GG	GG	GG	GG	GG	GG	GG	GG	GG	GG	GG	GG	GG	GG	GG	GG	GG	GG	GG	GG	GG	GG	NN	GG	GG	GG	GG	GG	GG	NN
Pt	64820	C	T	CC	CC	CC	CC	CC	CC	CC	CC	CC	CC	CC	CC	CC	CC	CC	CC	CC	CC	CC	CC	CC	CC	CC	CC	CC	CC	CC	CC	CC	CC	CC	CC	CC	CC	NN	NN	CC	CC	CC	CC	CC	CC	CC	CC	CC	CC
Pt	65027	T	G	TT	TT	TT	TT	TT	TT	TT	TT	TT	TT	TT	TT	TT	TT	TT	TT	TT	TT	TT	TT	TT	TT	TT	TT	TT	TT	TT	TT	TT	TT	TT	TT	NN	TT	TT	NN	TT	TT	TT	TT	TT	TT	TT	TT	TT	NN
Pt	65223	C	T	CC	CC	CC	CC	CC	CC	CC	CC	CC	CC	CC	CC	CC	CC	CC	CC	CC	CC	CC	CC	CC	CC	CC	CC	CC	CC	CC	CC	CC	CC	CC	CC	NN	CC	CC	NN	CC	CC	CC	CC	CC	CC	CC	CC	CC	CC
Pt	65291	C	T	CC	CC	CC	CC	CC	CC	CC	CC	CC	CC	CC	CC	CC	CC	CC	CC	CC	CC	CC	CC	CC	CC	CC	CC	CC	CC	CC	CC	CC	CC	CC	CC	CC	CC	CC	CC	CC	CC	CC	CC	CC	CC	CC	CC	CC	CC
Pt	66629	C	T	CC	CC	CC	CC	CC	CC	CC	CC	CC	CC	CC	CC	CC	CC	CC	CC	CC	CC	CC	CC	CC	CC	CC	CC	CC	CC	CC	CC	CC	CC	CC	CC	NN	CC	NN	CC	CC	CC	CC	CC	CC	CC	CC	CC	CC	CC
Pt	67340	T	G	TT	TT	TT	TT	TT	TT	TT	TT	TT	TT	TT	TT	TT	TT	TT	TT	TT	TT	TT	TT	TT	TT	TT	TT	TT	TT	TT	TT	TT	TT	TT	TT	NN	NN	NN	NN	TT	TT	NN	TT	TT	NN	TT	NN	TT	NN
Pt	68775	T	G	TT	NN	TT	TT	TT	TT	TT	TT	TT	TT	TT	TT	TT	TT	TT	TT	TT	TT	TT	TT	TT	TT	TT	TT	TT	TT	TT	TT	TT	TT	TT	TT	TT	TT	TT	TT	TT	TT	TT	TT	TT	TT	TT	TT	TT	TT
Pt	69186	T	A	TT	NN	TT	TT	TT	TT	TT	TT	TT	NN	TT	TT	TT	TT	TT	TT	TT	TT	TT	TT	TT	TT	TT	TT	TT	TT	TT	TT	TT	TT	TT	TT	TT	TT	TT	TT	TT	TT	TT	TT	TT	TT	TT	TT	TT	TT
Pt	69989	A	C	CC	NN	CC	CC	CC	CC	CC	CC	AA	CC	CC	CC	CC	CC	CC	CC	CC	CC	CC	CC	CC	CC	CC	CC	CC	CC	CC	CC	CC	CC	CC	CC	CC	CC	CC	CC	CC	CC	CC	CC	CC	CC	NN	CC	CC	CC
Pt	69996	A	G	GG	NN	GG	GG	GG	GG	GG	GG	AA	GG	GG	GG	GG	GG	GG	GG	GG	GG	GG	GG	GG	GG	GG	GG	GG	GG	GG	GG	GG	GG	GG	GG	GG	NN	GG	GG	GG	GG	GG	GG	GG	GG	NN	GG	GG	GG
Pt	70001	A	G	GG	NN	GG	GG	GG	GG	GG	GG	AA	GG	GG	GG	GG	GG	GG	GG	GG	GG	GG	GG	GG	GG	GG	GG	GG	GG	GG	GG	GG	GG	GG	GG	GG	AA	GG	GG	GG	GG	GG	GG	GG	GG	NN	GG	GG	GG
Pt	71941	T	C	TT	NN	TT	TT	TT	TT	TT	TT	TT	TT	TT	TT	TT	TT	TT	TT	TT	TT	TT	TT	TT	TT	TT	TT	TT	TT	TT	TT	TT	TT	TT	TT	TT	TT	TT	TT	TT	TT	TT	TT	TT	TT	TT	TT	TT	TT
Pt	74972	C	T	CC	NN	CC	CC	CC	CC	CC	CC	CC	CC	CC	CC	CC	CC	CC	CC	CC	CC	CC	CC	CC	CC	CC	CC	CC	CC	CC	CC	CC	CC	CC	CC	CC	CC	CC	CC	CC	CC	CC	CC	CC	CC	CC	CC	CC	NN
Pt	75042	T	G	TT	NN	TT	TT	TT	TT	TT	TT	TT	TT	TT	TT	TT	TT	TT	TT	TT	TT	TT	TT	TT	TT	TT	TT	TT	TT	TT	TT	TT	TT	TT	TT	TT	TT	TT	TT	TT	TT	TT	TT	TT	TT	TT	TT	TT	NN
Pt	75161	G	A	GG	NN	GG	GG	GG	GG	GG	GG	GG	GG	GG	GG	GG	GG	GG	GG	GG	GG	GG	GG	GG	GG	GG	GG	GG	GG	GG	GG	GG	GG	GG	GG	GG	GG	GG	GG	GG	GG	GG	GG	GG	GG	GG	GG	GG	GG
Pt	77019	T	C	TT	NN	TT	TT	TT	TT	TT	TT	TT	TT	TT	TT	TT	TT	TT	TT	TT	TT	TT	TT	TT	TT	TT	TT	TT	TT	TT	TT	TT	TT	TT	TT	TT	TT	TT	TT	TT	TT	NN	TT	TT	TT	TT	TT	TT	TT
Pt	78349	G	T	GG	NN	GG	GG	GG	GG	GG	GG	GG	GG	GG	GG	GG	GG	GG	GG	GG	GG	GG	GG	GG	GG	GG	GG	GG	GG	GG	GG	GG	GG	GG	GG	GG	GG	GG	GG	GG	GG	GG	GG	GG	GG	GG	GG	GG	GG
Pt	79938	C	T	TT	NN	TT	TT	TT	TT	TT	TT	CC	TT	TT	TT	TT	TT	TT	TT	TT	TT	TT	TT	TT	TT	TT	TT	TT	TT	TT	TT	TT	TT	TT	TT	TT	TT	TT	TT	TT	TT	TT	TT	TT	TT	TT	TT	TT	NN
Pt	80745	T	C	CC	NN	CC	CC	CC	CC	CC	CC	TT	CC	CC	CC	CC	CC	CC	CC	CC	CC	CC	CC	CC	CC	CC	CC	CC	CC	CC	CC	CC	CC	CC	CC	NN	NN	CC	NN	CC	CC	NN	CC	CC	CC	CC	CC	NN	CC
Pt	81305	C	T	CC	NN	CC	CC	CC	CC	CC	CC	CC	CC	CC	CC	CC	CC	CC	CC	CC	CC	CC	CC	CC	CC	CC	CC	CC	CC	CC	CC	CC	CC	CC	CC	CC	CC	CC	CC	CC	CC	CC	CC	CC	CC	NN	CC	CC	CC
Pt	105249	C	T	TT	CC	TT	TT	TT	TT	TT	TT	CC	NN	TT	TT	TT	TT	TT	TT	TT	TT	TT	TT	TT	TT	TT	TT	TT	TT	TT	TT	TT	TT	TT	TT	NN	TT	NN	NN	TT	TT	NN	TT	TT	TT	TT	TT	TT	TT
Pt	105250	T	C	CC	TT	CC	CC	CC	CC	CC	CC	TT	NN	CC	CC	CC	CC	CC	CC	CC	CC	CC	CC	CC	CC	CC	CC	CC	CC	CC	CC	CC	CC	CC	CC	NN	CC	NN	NN	CC	CC	NN	CC	CC	CC	CC	CC	CC	CC
Pt	105598	T	C	TT	TT	TT	TT	TT	TT	TT	TT	TT	NN	TT	TT	TT	TT	TT	TT	TT	TT	TT	TT	TT	TT	TT	TT	TT	TT	TT	TT	TT	TT	TT	TT	NN	TT	TT	TT	TT	TT	NN	TT	TT	CC	NN	TT	NN	TT
Pt	107315	T	A	TT	TT	TT	TT	TT	TT	TT	TT	TT	NN	TT	TT	TT	TT	TT	TT	TT	TT	TT	TT	TT	TT	TT	TT	TT	TT	TT	TT	TT	TT	TT	TT	TT	NN	NN	TT	TT	TT	NN	TT	TT	TT	TT	TT	TT	NN
Pt	107446	A	T	AA	NN	AA	AA	AA	AA	AA	AA	AA	NN	AA	AA	AA	AA	AA	AA	AA	AA	AA	AA	AA	AA	AA	AA	AA	AA	AA	AA	AA	AA	AA	AA	NN	AA	AA	NN	AA	AA	NN	AA	NN	AA	AA	NN	NN	NN
Pt	108566	A	G	AA	AA	AA	AA	AA	AA	AA	AA	AA	AA	AA	AA	AA	AA	AA	AA	AA	AA	AA	AA	AA	AA	AA	AA	AA	AA	AA	AA	AA	AA	AA	AA	AA	AA	AA	AA	AA	AA	NN	AA	AA	AA	AA	AA	NN	NN
Pt	110243	A	G	GG	GG	GG	GG	GG	GG	GG	GG	AA	GG	GG	GG	GG	GG	GG	GG	GG	GG	GG	GG	GG	GG	GG	GG	GG	GG	GG	GG	GG	GG	GG	GG	NN	GG	GG	NN	GG	GG	NN	GG	GG	GG	GG	NN	NN	GG
Pt	110935	A	C	CC	CC	CC	CC	CC	CC	CC	CC	AA	CC	CC	CC	CC	CC	CC	CC	CC	CC	CC	CC	CC	CC	CC	CC	CC	CC	CC	CC	CC	CC	CC	CC	CC	CC	CC	CC	CC	CC	CC	CC	CC	CC	CC	CC	CC	CC
Pt	111390	G	C	CC	CC	CC	CC	CC	CC	CC	CC	GG	CC	CC	CC	CC	CC	CC	CC	CC	CC	CC	CC	CC	CC	CC	CC	CC	CC	CC	CC	CC	CC	CC	CC	CC	CC	CC	CC	CC	CC	NN	CC	CC	CC	CC	CC	CC	NN
Pt	111391	G	C	CC	CC	CC	CC	CC	CC	CC	CC	GG	CC	CC	CC	CC	CC	CC	CC	CC	CC	CC	CC	CC	CC	CC	CC	CC	CC	CC	CC	CC	CC	CC	CC	CC	CC	CC	CC	CC	CC	NN	CC	CC	CC	CC	CC	CC	NN
Pt	112764	T	A	AA	TT	AA	AA	AA	AA	AA	AA	TT	AA	AA	AA	AA	AA	AA	AA	AA	AA	AA	AA	AA	AA	AA	AA	AA	AA	AA	AA	AA	AA	AA	AA	AA	NN	AA	NN	AA	AA	AA	AA	AA	AA	AA	AA	AA	NN
Pt	112765	C	T	TT	CC	TT	TT	TT	TT	TT	TT	CC	TT	TT	TT	TT	TT	TT	TT	TT	TT	TT	TT	TT	TT	TT	TT	TT	TT	TT	TT	TT	TT	TT	TT	TT	NN	TT	NN	TT	TT	TT	TT	TT	TT	TT	TT	TT	NN
Pt	113272	T	G	TT	TT	TT	TT	TT	TT	TT	TT	TT	NN	TT	TT	TT	TT	TT	TT	TT	TT	TT	TT	TT	TT	TT	TT	TT	TT	TT	TT	TT	TT	TT	TT	TT	NN	TT	NN	TT	TT	TT	TT	TT	TT	TT	TT	TT	TT
Pt	113481	C	A	CC	CC	CC	CC	CC	CC	CC	CC	CC	CC	CC	CC	CC	CC	CC	CC	CC	CC	CC	CC	CC	CC	CC	CC	CC	CC	CC	CC	CC	CC	CC	CC	CC	CC	CC	CC	CC	CC	NN	CC	CC	CC	CC	CC	CC	CC
Pt	113678	G	T	GG	GG	GG	GG	GG	GG	GG	GG	GG	NN	GG	GG	GG	GG	GG	GG	GG	GG	GG	GG	GG	GG	GG	GG	GG	GG	GG	GG	GG	GG	GG	GG	GG	GG	GG	GG	GG	GG	NN	GG	GG	GG	GG	NN	NN	NN
Pt	115130	T	G,A	TT	TT	TT	TT	TT	TT	TT	TT	TT	TT	GG	TT	TT	TT	TT	TT	TT	TT	TT	TT	TT	AA	TT	TT	TT	TT	TT	TT	TT	TT	TT	TT	TT	TT	NN	NN	TT	TT	TT	TT	TT	TT	TT	TT	NN	NN
Pt	115907	A	G	AA	AA	AA	AA	AA	AA	AA	AA	AA	AA	AA	AA	AA	AA	AA	AA	AA	AA	AA	AA	AA	AA	AA	AA	AA	AA	AA	AA	AA	AA	AA	GG	AA	AA	AA	GG	AA	AA	AA	AA	AA	AA	NN	AA	AA	AA
Pt	116206	T	A	TT	TT	TT	TT	TT	TT	TT	TT	TT	TT	TT	TT	TT	TT	TT	TT	TT	TT	TT	TT	TT	TT	TT	TT	TT	TT	TT	TT	TT	TT	TT	TT	TT	TT	TT	NN	TT	TT	TT	TT	TT	TT	TT	TT	TT	TT
Pt	117260	C	G	CC	CC	CC	CC	CC	CC	CC	CC	CC	CC	CC	CC	CC	CC	CC	CC	CC	CC	CC	CC	CC	CC	CC	CC	CC	CC	CC	CC	CC	CC	CC	CC	CC	CC	CC	CC	CC	CC	NN	CC	CC	CC	CC	CC	NN	CC
[truncated: 71 more columns]

## Sheet: Table S5
Table S5. High-quality (HQ) SNPs of mitogenomes for population genetic analysis
#CHROM	POS	REF	ALT	178.1980	18.599.1980	196.1980	200B.1980	27.263.1960	29MIBZ2.Ex	2FACC.Ex	2MA22.Ex	32.1980	334.1.1960	38.11.Pb	3H.2.1980	3IBZ2.Ex	4112.1980	434.1980	444.1980	446.1980	48.2.1980	485.1980	488.2000	4F1.1980	5005.1980	515.1980	5237.2000	618.2000	698.3.1980	6F629.Ex	6M502A.Ex	7327.1980	75.1.1980	787.Ex	7884.7Ht.1980	803.1980	81162.1980	811A.Uk	812.1980	81565.1980	832.1980	83IBI3.Ex	87.1.1980	8723.2000	8902.2000	9010.2000	904.Ex	9058.2000	911.Ex
Mt	1306	G	A	GG	GG	GG	GG	GG	GG	NN	GG	GG	GG	GG	GG	GG	GG	NN	GG	GG	GG	GG	NN	GG	NN	GG	GG	GG	NN	GG	GG	GG	GG	NN	GG	GG	GG	GG	GG	GG	GG	GG	GG	GG	GG	GG	NN	GG	NN
Mt	1380	C	T	CC	CC	CC	CC	CC	CC	NN	CC	CC	CC	CC	CC	CC	CC	CC	CC	CC	CC	CC	NN	CC	CC	CC	CC	CC	NN	CC	CC	CC	CC	CC	CC	CC	CC	CC	NN	CC	CC	CC	CC	NN	CC	CC	NN	CC	NN
Mt	1567	T	C	NN	NN	TT	NN	NN	TT	NN	TT	TT	TT	TT	TT	NN	TT	TT	TT	NN	NN	TT	NN	NN	NN	TT	TT	TT	NN	NN	TT	NN	TT	NN	TT	TT	NN	TT	TT	TT	TT	TT	TT	TT	TT	TT	NN	NN	TT
Mt	1568	T	A	NN	NN	TT	NN	NN	TT	NN	TT	TT	TT	TT	TT	NN	TT	TT	TT	NN	NN	TT	NN	NN	NN	TT	TT	TT	NN	NN	TT	NN	TT	NN	TT	TT	NN	TT	TT	TT	TT	TT	TT	TT	TT	TT	NN	NN	TT
Mt	7414	C	A,T	CC	CC	TT	NN	CC	CC	NN	CC	CC	NN	CC	CC	TT	CC	CC	CC	CC	CC	CC	CC	CC	NN	CC	TT	CC	NN	CC	CC	NN	CC	CC	CC	CC	NN	CC	NN	AA	NN	CC	NN	NN	NN	NN	NN	CC	CC
Mt	7786	G	T	NN	GG	GG	NN	GG	GG	GG	NN	NN	GG	GG	GG	NN	GG	GG	GG	GG	NN	GG	GG	GG	GG	GG	GG	GG	GG	GG	GG	GG	GG	GG	GG	NN	GG	GG	GG	NN	GG	GG	GG	GG	NN	GG	NN	GG	GG
Mt	7809	G	T	GG	GG	GG	NN	GG	GG	GG	NN	NN	GG	GG	GG	NN	GG	GG	GG	GG	NN	GG	GG	GG	GG	GG	GG	GG	GG	GG	GG	GG	GG	GG	GG	NN	GG	GG	GG	TT	GG	GG	GG	GG	NN	GG	NN	GG	GG
Mt	8456	G	A	GG	GG	GG	GG	GG	GG	GG	GG	GG	NN	GG	GG	GG	NN	GG	GG	NN	GG	GG	GG	GG	GG	GG	NN	GG	GG	NN	GG	NN	GG	GG	GG	GG	NN	GG	NN	NN	GG	NN	NN	NN	NN	GG	NN	GG	GG
Mt	8465	T	C	TT	TT	TT	TT	TT	TT	TT	TT	TT	NN	TT	TT	TT	TT	TT	TT	NN	TT	TT	TT	TT	TT	TT	NN	TT	TT	NN	TT	NN	TT	TT	NN	TT	NN	TT	NN	NN	TT	TT	TT	NN	NN	TT	NN	TT	TT
Mt	8530	G	T	GG	GG	GG	GG	GG	GG	GG	GG	GG	NN	GG	GG	GG	GG	NN	GG	GG	NN	GG	GG	GG	GG	NN	GG	GG	GG	NN	GG	GG	GG	GG	NN	GG	NN	GG	NN	NN	GG	GG	GG	NN	GG	GG	NN	NN	GG
Mt	8547	G	T	GG	GG	GG	GG	GG	GG	NN	GG	GG	NN	GG	GG	GG	GG	NN	GG	GG	NN	GG	GG	GG	GG	GG	GG	GG	GG	NN	GG	GG	GG	GG	NN	NN	NN	GG	NN	NN	GG	GG	GG	NN	GG	GG	NN	NN	NN
Mt	9522	C	T	CC	CC	CC	NN	CC	CC	NN	CC	NN	NN	CC	CC	CC	CC	CC	CC	CC	NN	CC	CC	CC	CC	CC	CC	CC	CC	NN	NN	CC	CC	CC	CC	CC	CC	CC	NN	CC	CC	CC	CC	CC	CC	CC	NN	CC	CC
Mt	9524	T	C	TT	TT	TT	NN	TT	TT	NN	TT	NN	NN	TT	TT	TT	TT	TT	TT	TT	NN	TT	TT	TT	TT	TT	TT	TT	TT	NN	NN	TT	TT	TT	TT	TT	TT	TT	NN	TT	TT	TT	TT	TT	TT	TT	NN	TT	TT
Mt	10106	T	G	TT	TT	TT	TT	TT	TT	NN	NN	TT	TT	TT	TT	NN	TT	TT	TT	NN	TT	TT	TT	NN	TT	TT	NN	TT	NN	TT	TT	TT	TT	TT	TT	TT	TT	NN	TT	GG	TT	TT	TT	TT	TT	TT	TT	TT	TT
Mt	10510	A	T	AA	AA	NN	AA	AA	AA	AA	AA	NN	AA	AA	AA	AA	NN	NN	NN	AA	AA	AA	AA	AA	AA	NN	AA	AA	AA	AA	AA	AA	AA	AA	AA	AA	AA	NN	AA	TT	AA	AA	NN	NN	NN	AA	AA	AA	NN
Mt	10635	C	A,*	CC	CC	NN	NN	CC	NN	NN	CC	NN	NN	CC	CC	NN	CC	CC	CC	CC	NN	CC	CC	CC	CC	CC	CC	CC	NN	CC	CC	CC	NN	CC	CC	CC	NN	CC	CC	AA	NN	CC	CC	NN	CC	CC	NN	CC	CC
Mt	10755	C	T	CC	CC	NN	CC	CC	CC	NN	CC	NN	NN	CC	CC	CC	CC	CC	CC	NN	CC	CC	CC	CC	CC	NN	CC	CC	NN	CC	CC	NN	CC	CC	CC	CC	CC	NN	CC	CC	CC	CC	NN	NN	CC	NN	NN	CC	CC
Mt	10774	T	C	TT	NN	NN	TT	TT	TT	NN	TT	NN	NN	TT	TT	TT	TT	TT	TT	NN	TT	TT	TT	NN	TT	NN	TT	TT	NN	TT	TT	NN	TT	TT	TT	TT	TT	TT	TT	TT	TT	TT	TT	NN	TT	TT	NN	TT	NN
Mt	10970	G	T	GG	GG	GG	NN	GG	GG	NN	GG	NN	GG	GG	GG	GG	GG	GG	GG	NN	GG	GG	GG	GG	GG	GG	GG	GG	GG	GG	GG	GG	GG	GG	GG	GG	NN	NN	GG	GG	NN	GG	GG	NN	GG	GG	NN	NN	GG
Mt	10975	G	A	GG	GG	GG	NN	GG	GG	NN	GG	NN	GG	GG	GG	GG	GG	GG	GG	NN	GG	GG	GG	GG	GG	GG	GG	GG	GG	GG	GG	GG	GG	GG	GG	GG	NN	NN	GG	NN	NN	GG	GG	NN	GG	GG	NN	NN	GG
Mt	10989	G	C	GG	GG	GG	NN	GG	GG	NN	GG	NN	GG	GG	GG	GG	GG	GG	GG	NN	GG	GG	GG	GG	GG	GG	GG	GG	GG	GG	GG	GG	GG	GG	NN	GG	NN	GG	NN	NN	GG	NN	GG	NN	GG	GG	GG	NN	GG
Mt	11200	G	T	GG	GG	GG	GG	GG	GG	NN	GG	NN	NN	GG	GG	GG	NN	GG	GG	GG	NN	GG	GG	NN	GG	GG	GG	GG	GG	GG	GG	GG	GG	GG	GG	GG	NN	GG	NN	TT	GG	NN	GG	NN	GG	GG	GG	GG	GG
Mt	11257	C	A	CC	CC	CC	CC	CC	CC	NN	CC	CC	NN	CC	CC	CC	CC	CC	CC	CC	NN	CC	CC	NN	CC	CC	CC	CC	CC	CC	CC	CC	CC	NN	CC	CC	CC	CC	NN	CC	CC	NN	CC	NN	CC	CC	CC	NN	CC
Mt	11270	C	T	CC	CC	CC	CC	CC	CC	NN	CC	CC	NN	CC	CC	CC	CC	CC	CC	CC	NN	CC	CC	NN	CC	CC	NN	CT	CC	CC	CC	CC	CC	NN	CC	CC	CC	CC	CC	CC	CC	NN	CC	NN	CC	NN	CC	NN	CC
Mt	11278	T	G	TT	TT	TT	TT	TT	TT	NN	TT	TT	NN	TT	TT	TT	TT	TT	TT	TT	NN	TT	TT	NN	TT	TT	NN	TG	TT	TT	TT	TT	TT	NN	TT	TT	TT	TT	TT	TT	TT	NN	TT	NN	TT	TT	TT	TT	TT
Mt	11298	G	A	GG	GG	GG	GG	GG	GG	NN	GG	GG	NN	NN	GG	GG	GG	GG	GG	GG	NN	GG	GG	NN	GG	GG	NN	AA	GG	GG	GG	GG	GG	NN	GG	GG	GG	GG	GG	GG	NN	NN	GG	NN	GG	GG	GG	GG	NN
Mt	11726	G	T	NN	GG	GG	NN	GG	GG	NN	GG	GG	NN	GG	GG	GG	GG	GG	GG	NN	NN	GG	NN	GG	GG	GG	GG	GG	NN	GG	GG	GG	GG	NN	GG	GG	GG	GG	NN	GG	GG	GG	GG	NN	GG	GG	NN	GG	GG
Mt	11786	C	T	NN	CC	CC	CC	CC	CC	NN	NN	NN	NN	CC	CC	CC	CC	CC	CC	NN	NN	CC	CC	CC	NN	CC	CC	CC	CC	CC	CC	CC	CC	NN	CC	CC	CC	CC	NN	TT	CC	CC	CC	CC	CC	CC	NN	CC	CC
Mt	12011	G	T	NN	NN	GG	NN	GG	GG	NN	GG	GG	GG	GG	GG	GG	GG	GG	GG	NN	GG	GG	GG	NN	NN	GG	GG	NN	GG	GG	GG	NN	GG	GG	GG	GG	NN	GG	GG	GG	GG	GG	GG	NN	GG	GG	NN	GG	GG
Mt	12515	G	C	GG	GG	GG	GG	GG	GG	GG	GG	NN	GG	GG	GG	GG	GG	GG	GG	NN	NN	GG	NN	GG	GG	NN	GG	GG	GG	NN	NN	GG	GG	NN	GG	GG	GG	GG	GG	GC	NN	NN	GG	NN	GG	GG	GG	NN	GG
Mt	12590	C	A	CC	CC	CC	NN	CC	CC	NN	CC	NN	NN	CC	CC	CC	CC	CC	CC	CC	NN	CC	CC	CC	CC	CC	CC	CC	CC	NN	NN	NN	CC	NN	CC	CC	CC	CC	CC	AA	CC	CC	CC	NN	CC	CC	CC	NN	CC
Mt	12772	T	C	TT	TT	TT	TT	TT	TT	NN	NN	NN	TT	TT	TT	TT	TT	NN	NN	NN	TT	TT	TT	TT	NN	NN	TT	TT	TT	NN	TT	NN	TT	TT	TT	TT	TT	TT	NN	TT	NN	TT	TT	TT	TT	TT	NN	TT	TT
Mt	12928	T	G	TT	TT	TT	NN	TT	TT	NN	TT	NN	TT	TT	TT	TT	TT	NN	TT	TT	TT	TT	TT	NN	NN	TT	NN	TT	NN	TT	TT	TT	NN	NN	TT	TT	TT	TT	NN	TT	TT	TT	TT	TT	TT	NN	NN	TT	NN
Mt	13002	C	G	NN	CC	GG	CC	CC	CC	NN	NN	NN	NN	NN	CC	GG	CC	CC	CC	CC	CC	CC	CC	CC	CC	NN	GG	CC	CC	CC	CC	NN	CC	NN	CC	CC	NN	CC	CC	CC	CC	CC	NN	CC	CC	CC	NN	CC	CC
Mt	13118	C	G	NN	CC	GG	CC	CC	CC	NN	NN	NN	NN	CC	CC	NN	CC	CC	CC	NN	CC	CC	NN	NN	CC	CC	GG	CC	CC	CC	CC	NN	CC	CC	CC	CC	CC	CC	NN	GG	CC	CC	NN	CC	CC	CC	CC	NN	CC
Mt	13129	C	G	NN	CC	CC	CC	CC	CC	NN	NN	NN	NN	CC	CC	CC	CC	CC	CC	NN	CC	CC	CC	CC	CC	CC	CC	CC	CC	CC	CC	CC	CC	CC	CC	NN	CC	CC	NN	CC	CC	CC	NN	CC	CC	CC	CC	NN	CC
Mt	13192	C	T	CC	CC	CC	NN	CC	NN	NN	NN	NN	CC	CC	CC	CC	NN	CC	CC	CC	CC	CC	CC	CC	NN	CC	CC	CC	NN	CC	CC	CC	CC	NN	CC	CC	CC	CC	CC	CC	CC	CC	NN	CC	CC	CC	NN	NN	NN
Mt	13193	C	T	CC	CC	CC	NN	CC	NN	NN	NN	NN	CC	CC	CC	NN	NN	CC	CC	CC	CC	CC	CC	CC	NN	CC	CC	CC	NN	CC	CC	CC	CC	NN	CC	CC	CC	CC	CC	CC	CC	CC	NN	CC	CC	CC	CC	NN	NN
Mt	13243	G	T	GG	GG	GG	NN	GG	GG	NN	NN	NN	GG	GG	GG	NN	NN	GG	GG	GG	GG	GG	GG	GG	GG	GG	GG	GG	GG	GG	GG	GG	GG	NN	GG	GG	GG	GG	GG	GG	GG	GG	GT	GG	GG	GG	GG	NN	GG
Mt	13446	A	G	NN	NN	NN	AA	AA	AA	NN	NN	NN	NN	AA	AA	NN	AA	AA	AA	AA	NN	AA	AA	AA	AA	NN	NN	NN	AA	AA	AA	NN	NN	NN	NN	NN	AA	AA	NN	NN	AA	AA	AA	NN	NN	AA	AA	AA	AA
Mt	13452	T	C	NN	NN	NN	TT	TT	TT	NN	NN	NN	NN	TT	TT	NN	TT	TT	TT	TT	NN	TT	TT	TT	TT	NN	NN	NN	TT	TT	TT	NN	NN	NN	NN	NN	TT	TT	NN	NN	TT	TT	TT	NN	NN	TT	TT	TT	TT
Mt	13880	G	T	GG	NN	GG	NN	GG	NN	NN	GG	NN	GG	GG	GG	NN	GG	NN	GG	GG	GG	GG	GG	GG	NN	NN	GG	GG	GG	GG	GG	GG	GG	GG	GG	GG	GG	NN	GG	NN	GG	GG	GG	GG	GG	GG	GG	NN	GG
Mt	14090	G	A	GG	GG	NN	GG	GG	GG	GG	GG	GG	GG	GG	GG	GG	GG	GG	GG	GG	GG	GG	GG	GG	GG	GG	GG	GG	GG	GG	GG	GG	NN	GG	GG	GG	GG	GG	GG	GG	GG	NN	NN	GG	GG	GG	GG	NN	GG
Mt	14091	C	T	CC	CC	NN	CC	CC	CC	CC	CC	CC	CC	CC	CC	CC	CC	CC	CC	CC	CC	CC	CC	CC	CC	CC	CC	CC	CC	CC	CC	CC	NN	CC	CC	CC	CC	CC	CC	CC	CC	NN	NN	CC	CC	CC	CC	NN	CC
Mt	14141	T	A	TT	TT	NN	TT	TT	TT	NN	TT	TT	TT	TT	TT	TT	TT	TT	TT	TT	TT	TT	TT	TT	TT	TT	TT	TT	TT	TT	TT	NN	NN	TT	TT	TT	NN	TT	TT	TT	TT	TT	NN	TT	TT	TT	TT	TT	TT
Mt	14159	G	A	GG	GG	NN	GG	GG	GG	NN	GG	GG	GG	GG	GG	GG	GG	GG	GG	GG	GG	GG	GG	GG	GG	GG	GG	GG	GG	GG	GG	GG	NN	GG	GG	GG	NN	GG	NN	GG	GG	GG	NN	GG	GG	GG	GG	GG	GG
Mt	14663	G	A,*	GG	NN	GG	GA	GG	GG	GG	NN	GG	NN	GG	GG	GG	GG	NN	GG	GG	GG	GG	GG	GG	GG	GG	GG	GG	GG	GG	GG	GG	GG	GG	GG	GG	GG	GG	NN	GG	GG	GG	GG	NN	GG	GG	GG	GG	GG
Mt	14710	T	A	TT	NN	TT	TA	TT	TT	NN	TT	TT	NN	TT	TT	NN	TT	TT	TT	TT	TT	TT	TT	TT	TT	TT	TT	TT	TT	TT	TT	TT	TT	TT	TT	TT	TT	TT	NN	TT	TT	TT	NN	NN	TT	TT	TT	NN	TT
Mt	14735	C	T	CC	CC	CC	CT	CC	CC	NN	CC	CC	NN	CC	CC	NN	CC	CC	CC	CC	CC	CC	CC	CC	CC	CC	CC	CC	CC	CC	CC	CC	CC	CC	CC	CC	CC	CC	NN	CC	CC	CC	NN	CC	CC	CC	CC	NN	CC
Mt	14736	C	T	CC	CC	CC	CT	CC	CC	NN	CC	CC	NN	CC	CC	NN	CC	CC	CC	CC	CC	CC	CC	CC	CC	CC	CC	CC	CC	CC	CC	CC	CC	CC	CC	CC	CC	CC	NN	CC	CC	CC	NN	CC	CC	CC	CC	NN	CC
Mt	14920	C	A	CC	CC	CC	CC	CC	CC	CC	CC	CC	CC	CC	CC	CC	CC	CC	CC	CC	CC	CC	CC	CC	NN	CC	CC	CC	NN	CC	CC	CC	CC	CC	CC	CC	CC	CC	NN	CC	CC	CC	CC	CC	CC	CC	CC	CC	CC
Mt	15060	C	T	CC	CC	CC	CC	CC	CC	CC	CC	CC	NN	CC	CC	NN	CC	CC	CC	CC	CC	CC	CC	CC	CC	NN	CC	CC	CC	NN	CC	CC	NN	CC	CC	CC	CC	CC	CC	CC	CC	CC	CC	CC	CC	CC	CC	CC	CC
Mt	15083	C	T	CC	CC	CC	CC	NN	CC	CC	CC	CC	NN	CC	CC	NN	CC	CC	CC	NN	CC	CC	CC	CC	CC	NN	CC	CC	CC	CC	CC	CC	CC	CC	CC	CC	CC	CC	CC	CC	CC	CC	CC	CC	CC	CC	CC	CC	CC
Mt	15422	T	C	TT	TT	TT	TT	TT	TT	TT	TT	TT	TT	TT	TT	TT	TT	TT	TT	TT	TT	TT	TT	TT	TT	TT	TT	TT	TT	TT	TT	TT	TT	TT	TT	TT	TT	TT	NN	TT	TT	TT	TT	TT	TT	TT	TT	TT	TT
Mt	15491	G	A	GG	GG	GG	GG	GG	GG	GG	GG	NN	GG	GG	GG	GG	GG	GG	GG	GG	GG	GG	GG	GG	GG	GG	GG	GG	GG	GG	GG	GG	GG	GG	GG	GG	NN	GG	NN	GG	GG	GG	GG	GG	GG	GG	GG	GG	GG
Mt	15500	C	T	CC	CC	NN	CC	CC	CC	CC	CC	CC	CC	CC	CC	CC	CC	CC	CC	CC	CC	CC	CC	CC	CC	CC	CC	CC	CC	CC	CC	CC	CC	CC	CC	CC	NN	CC	NN	CC	CC	CC	CC	CC	CC	CC	CC	CC	CC
Mt	15512	C	T	CC	CC	NN	CC	CC	CC	CC	CC	CC	CC	CC	CC	CC	CC	CC	CC	CC	CC	CC	CC	CC	CC	CC	CC	CC	CC	CC	CC	CC	CC	CC	CC	CC	NN	CC	NN	CC	CC	CC	CC	CC	CC	CC	CC	CC	CC
Mt	15535	T	C	TT	TT	TT	TT	TT	TT	TT	TT	TT	TT	TT	TT	TT	TT	TT	TT	TT	TT	TT	TT	TT	TT	TT	TT	TT	NN	TT	TT	TT	TT	TT	TT	TT	NN	TT	NN	TT	TT	TT	TT	TT	TT	TT	TT	TT	TT
Mt	15697	C	G	CC	CC	CC	CC	CC	CC	CC	CC	CC	CC	CC	CC	CC	CC	CC	CC	CC	CC	CC	CC	CC	CC	CC	CC	CC	NN	CC	CC	CC	CC	CC	CC	CC	CC	CC	NN	CC	CC	CC	CC	CC	CC	CC	NN	CC	CC
Mt	15865	G	T	GG	GG	GG	GG	GG	GG	GG	GG	GG	GG	GG	GG	GG	GG	NN	GG	GG	GG	GG	GG	GG	GG	GG	GG	GG	GG	GG	GG	GG	GG	GG	GG	GG	GG	GG	GG	NN	GG	GG	GG	GG	GG	GG	GG	GG	GG
Mt	16007	G	A	GG	GA	GG	NN	GG	GG	GG	GG	GG	GG	GG	GG	NN	GG	GG	GG	GG	GG	GG	GG	GG	GG	GG	GG	GG	GG	GG	GG	GG	GG	GG	GG	GG	GG	GG	GG	GG	GG	GG	NN	NN	GG	GG	GG	GG	NN
Mt	16423	C	T	CC	NN	CC	CC	CC	CC	CC	CC	CC	CC	CC	CC	CC	CC	NN	CC	CC	NN	CC	CC	CC	CC	NN	CC	CC	CC	CC	CC	CC	CC	CC	CC	CC	CC	NN	CC	CC	CC	CC	NN	NN	CC	CC	CC	NN	CC
Mt	16594	T	A	TT	TT	TT	TT	TT	TT	TT	TT	TT	TT	TT	TT	TT	TT	TT	TT	TT	TT	TT	TT	TT	TT	NN	TT	TT	TT	TT	TT	TT	TT	TT	TT	TT	TT	TT	TT	TT	TT	TT	NN	TT	TT	TT	TT	TT	TT
Mt	16846	G	A	GG	GG	GG	GG	GG	GG	NN	NN	GG	GG	GG	GG	GG	GG	GG	GG	GG	GG	GG	GG	NN	GG	NN	GG	GG	GG	NN	GG	GG	GG	GG	GG	GG	GG	GG	GG	GG	GG	GG	NN	GG	GG	GG	GG	GG	NN
Mt	16956	C	T	CC	CC	CC	CC	CC	CC	NN	CC	CC	CC	CC	CC	NN	CC	CC	CC	CC	CC	CC	CC	CC	NN	CC	CC	CC	CC	CC	CC	CC	CC	CC	CC	CC	CC	CC	CC	CC	CC	CC	NN	NN	CC	CC	CC	CC	CC
Mt	16957	A	G	AA	AA	AA	AA	AA	AA	NN	AA	AA	AA	AA	AA	NN	AA	AA	AA	AA	AA	AA	AA	AA	NN	AA	AA	AA	AA	AA	AA	AA	AA	AA	AA	AA	AA	AA	AA	AA	AA	AA	NN	NN	AA	AA	AA	AA	AA
Mt	17404	A	T	AA	AA	AA	AA	AA	AA	AA	AA	AA	AA	AA	AA	AA	AA	AA	AA	AA	AA	AA	AA	AA	AA	AA	AA	AA	NN	AA	AA	AA	NN	AA	AA	AA	AA	AA	AA	AA	AA	AA	AA	AA	AA	AA	AA	AA	NN
Mt	17407	G	T	GG	GG	GG	GG	GG	GG	GG	GG	GG	GG	GG	GG	GG	GG	GG	GG	GG	GG	GG	GG	GG	GG	GG	GG	GG	NN	GG	GG	GG	NN	GG	GG	GG	GG	GG	GG	GG	GG	GG	GG	GG	GG	GG	GG	GG	NN
Mt	17414	C	G	CC	CC	CC	CC	CC	CC	CC	CC	CC	CC	CC	CC	CC	CC	CC	CC	CC	CC	CC	CC	CC	CC	CC	CC	CC	CC	CC	CC	CC	NN	CC	CC	CC	CC	CC	CC	CC	CC	CC	CC	CC	CC	CC	CC	NN	NN
Mt	17425	G	A	GG	GG	GG	GG	GG	GG	GG	GG	GG	GG	GG	GG	GG	GG	GG	GG	GG	GG	GG	GG	GG	GG	GG	GG	GG	GG	GG	GG	GG	NN	GG	GG	GG	GG	GG	GG	GG	GG	GG	GG	NN	GG	GG	GG	NN	NN
Mt	17449	C	T	CC	CC	CC	CC	CC	CC	CC	CC	CC	CC	CC	CC	CC	CC	CC	CC	CC	CC	CC	CC	CC	CC	CC	CC	CC	CC	CC	CC	CC	NN	CC	NN	CC	CC	CC	CC	CC	CC	CC	CC	CC	CC	CC	CC	NN	NN
Mt	17451	G	A	GG	GG	GG	GG	GG	GG	GG	GG	GG	GG	GG	GG	GG	GG	GG	GG	GG	NN	GG	GG	GG	GG	GG	GG	GG	GG	GG	GG	GG	NN	GG	NN	GG	GG	GG	GG	GG	GG	GG	GG	GG	GG	GG	GG	NN	NN
Mt	17452	G	A	GG	GG	GG	GG	GG	GG	GG	GG	GG	GG	GG	GG	GG	GG	GG	GG	GG	NN	GG	GG	GG	GG	GG	GG	GG	GG	GG	GG	GG	NN	GG	NN	GG	GG	GG	GG	GG	GG	GG	GG	GG	GG	GG	GG	NN	NN
Mt	17663	C	A	CC	CC	CC	CC	CC	CC	CC	CC	NN	CC	CC	CC	CC	CC	CC	CC	CC	CC	CC	CC	CC	CC	CC	CC	CC	CC	CC	CC	CC	CC	CC	CC	CC	CC	CC	CC	CC	CC	CC	NN	CC	CC	CC	CC	CC	CC
Mt	17835	G	A	GG	GG	GG	NN	GG	GG	GG	GG	GG	GG	GG	GG	GG	GG	GG	GG	GG	GG	GG	GG	GG	GG	NN	GG	GG	GG	GG	GG	GG	GG	GG	GG	GG	NN	GG	NN	NN	GG	GG	NN	NN	GG	GG	GG	GG	NN
Mt	17861	C	A	CC	CC	CC	NN	CC	CC	CC	CC	CC	CC	CC	CC	CC	CC	CC	CC	CC	CC	CC	CC	CC	CC	NN	CC	CC	NN	CC	CC	CC	CC	CC	CC	CC	NN	CC	NN	NN	CC	CC	CC	CC	CC	CC	CC	CC	NN
Mt	17955	C	T	CC	CC	CC	CT	CC	CC	NN	NN	NN	CC	CC	CC	CC	CC	NN	CC	CC	CC	CC	CC	CC	CC	NN	CC	CC	CC	CC	CC	CC	CC	CC	CC	CC	CC	CC	CC	CC	CC	CC	CC	CC	CC	CC	CC	CC	CC
Mt	18004	G	C	GG	GG	GG	GG	GG	GG	GG	GG	GG	GG	GG	GG	GG	GG	GG	GG	GG	GG	GG	GG	GG	GG	NN	GG	GG	GG	NN	GG	GG	GG	GG	GG	GG	GG	GG	GG	GG	GG	GG	GG	NN	GG	GG	GG	GG	GG
Mt	18058	G	T	GG	GG	GG	NN	GG	GG	GG	GG	GG	GG	GG	GG	GG	GG	NN	GG	GG	GG	GG	GG	GG	GG	GG	GG	GG	NN	GG	GG	GG	GG	GG	GG	GG	NN	GG	GG	GG	GG	GG	GG	NN	GG	GG	GG	GG	GG
Mt	18384	C	T	CC	NN	CC	NN	CC	CC	CC	CC	CC	CC	CC	CC	CC	CC	CC	CC	CC	CC	CC	CC	CC	CC	CC	CC	CC	NN	NN	CC	CC	CC	CC	CC	CC	NN	CC	CC	CC	CC	CC	NN	NN	CC	CC	CC	CC	CC
Mt	18743	C	A	CC	CC	CC	NN	CC	CC	CC	CC	CC	CC	CC	CC	NN	CC	CC	CC	CC	CC	CC	CC	CC	CC	CC	CC	CC	CC	CC	CC	NN	CC	CC	CC	CC	CC	CC	CC	NN	CC	CC	CC	CC	CC	CC	NN	CC	CC
Mt	18749	C	A	CC	CC	CC	CC	CC	CC	CC	CC	CC	CC	CC	CC	NN	CC	CC	CC	CC	CC	CC	CC	CC	CC	CC	CC	CC	CC	CC	CC	NN	CC	CC	CC	CC	CC	CC	CC	NN	CC	CC	CC	CC	CC	CC	NN	CC	CC
Mt	19320	C	A	CC	CC	CC	NN	CC	CC	CC	CC	CC	CC	CC	CC	CC	CC	CC	CC	CC	CC	CC	CC	CC	CC	CC	CC	CC	NN	NN	CC	CC	CC	CC	CC	CC	CC	CC	CC	NN	CC	CC	CC	CC	CC	CC	CC	CC	CC
Mt	19388	C	T	CC	CC	CC	CC	CC	CC	NN	CC	CC	CC	CC	CC	CC	CC	CC	CC	CC	CC	CC	CC	CC	CC	CC	CC	CC	NN	NN	CC	CC	CC	CC	CC	CC	CC	CC	CC	NN	CC	CC	CC	CC	CC	CC	NN	CC	CC
Mt	19987	C	T	CC	CC	CC	NN	CC	NN	CC	CC	CC	CC	CC	CC	CC	CC	NN	CC	CC	CT	CC	NN	CC	CC	CC	CC	CC	CC	CC	CC	CC	CC	CC	CC	CC	CC	CC	CC	CC	CC	CC	CC	CC	CC	CC	CC	CC	CC
Mt	19996	T	G	TT	TT	TT	NN	TT	NN	TT	TT	TT	TT	TT	TT	TT	TT	NN	TT	TT	TG	TT	NN	TT	TT	TT	TT	TT	TT	TT	TT	TT	TT	TT	TT	TT	TT	TT	TT	TT	TT	TT	TT	TT	TT	TT	TT	TT	TT
Mt	20006	A	G	AA	AA	AA	NN	AA	NN	AA	AA	AA	AA	AA	AA	NN	AA	NN	AA	AA	AG	AA	AA	AA	AA	NN	AA	AA	AA	AA	AA	AA	AA	AA	AA	AA	AA	AA	AA	AA	AA	AA	NN	AA	AA	AA	AA	AA	AA
Mt	20011	G	A	GG	GG	GG	NN	GG	NN	GG	GG	GG	GG	GG	GG	NN	GG	NN	GG	GG	GA	GG	GG	GG	GG	NN	GG	GG	GG	GG	GG	GG	GG	GG	GG	GG	GG	GG	GG	GG	GG	GG	GG	GG	GG	GG	GG	GG	GG
Mt	20026	G	A	GG	GG	GG	GG	NN	NN	GG	GG	GG	GG	GG	GG	NN	GG	NN	GG	GG	GG	GG	GG	GG	GG	NN	GG	GG	GG	GG	GG	GG	GG	GG	GG	GG	GG	NN	GG	GG	GG	GG	GG	GG	GG	GG	GG	GG	GG
Mt	20114	G	A	GG	GG	GG	NN	GG	GG	GG	GG	GG	NN	AA	GG	GG	GG	GG	GG	GG	GG	GG	GG	GG	GG	GG	GG	GG	GG	NN	GG	GG	GG	GG	GG	GG	NN	NN	GG	GG	GG	GG	GG	GG	GG	GG	GG	GG	GG
Mt	20400	A	C	AA	AA	NN	AA	AA	AA	NN	AA	AA	AA	AA	AA	AA	AA	NN	AA	AA	NN	AA	AA	AA	AA	AA	AA	AA	AA	AA	AA	AA	AA	AA	AA	AA	AA	AA	AA	AA	AA	AA	AA	NN	AA	AA	AA	AA	AA
Mt	20661	C	A	CC	NN	CC	CC	CC	CC	CC	NN	CC	CC	CC	CC	CC	CC	CC	CC	CC	CC	CC	CC	CC	CC	CC	CC	CC	CC	CC	CC	CC	CC	CC	CC	CC	CC	CC	CC	CC	CC	CC	CC	CC	CC	CC	NN	CC	CC
Mt	20964	G	T	GG	GG	GG	GG	GG	GG	GG	GG	GG	GG	GG	GG	GG	GG	NN	GG	GG	GG	GG	GG	GG	GG	GG	GG	GG	GG	GG	GG	GG	NN	GG	NN	GG	GG	GG	GG	GG	GG	GG	GG	GG	GG	GG	GG	GG	GG
Mt	20971	C	A	CC	CC	CC	CC	CC	CC	CC	CC	CC	CC	CC	CC	CC	CC	NN	CC	CC	CC	CC	CC	CC	CC	CC	CC	CC	CC	CC	CC	CC	NN	CC	NN	CC	CC	CC	CC	CC	CC	CC	CC	CC	CC	CC	CC	CC	CC
Mt	21063	T	G	TT	TT	NN	TT	TT	TT	NN	NN	TT	TT	TT	TT	NN	TT	TT	TT	TT	TT	TT	TT	TT	TT	TT	NN	TT	NN	NN	TT	NN	TT	TT	NN	TT	TT	TT	TT	GG	TT	TT	TT	NN	TT	TT	NN	TT	TT
Mt	21086	C	T	CC	CC	CC	CC	CC	CC	NN	NN	CC	CC	CC	CC	CC	CC	CC	CC	CC	CC	CC	CC	CC	CC	CC	CC	CC	NN	NN	CC	CC	CC	CC	NN	CC	CC	CC	CC	CC	CC	CC	CC	NN	CC	CC	NN	CC	CC
Mt	21115	G	T	GG	GG	GG	GG	GG	GG	NN	NN	GG	GG	GG	GG	GG	GG	GG	GG	GG	GG	GG	GG	GG	GG	GG	GG	GG	NN	GG	GG	GG	GG	GG	NN	GG	GG	GG	GG	NN	GG	GG	GG	NN	GG	GG	NN	GG	NN
Mt	22155	C	T,*	CC	CC	CC	NN	CC	CC	NN	CC	NN	CC	CC	CC	CC	CC	NN	CC	CC	NN	CC	CC	NN	CC	NN	CC	CC	NN	CC	CC	CC	CC	CC	CC	CC	CC	NN	CC	TT	CC	CC	CC	NN	CC	CC	CC	CC	CC
Mt	22156	A	T,*	AA	AA	AA	NN	AA	AA	NN	AA	NN	AA	AA	AA	AA	AA	NN	AA	AA	NN	AA	AA	NN	AA	NN	AA	AA	NN	AA	AA	AA	AA	AA	AA	AA	AA	NN	AA	TT	AA	AA	AA	NN	AA	AA	AA	AA	AA
Mt	22157	A	T,*	AA	AA	AA	NN	AA	AA	NN	AA	NN	AA	AA	AA	AA	AA	NN	AA	AA	NN	AA	AA	NN	AA	NN	AA	AA	NN	AA	AA	AA	AA	AA	AA	AA	AA	NN	AA	TT	AA	AA	AA	NN	AA	AA	AA	AA	AA
Mt	22470	A	C	AA	AA	AA	NN	AA	AA	AA	AA	NN	AA	AA	AA	AA	AA	AA	AA	AA	AA	AA	AA	NN	AA	AA	AA	AA	AA	AA	AA	AA	AA	AA	AA	AA	AA	AA	AA	NN	AA	AA	NN	AA	AA	AA	NN	AA	AA
Mt	22592	A	C,*	AA	AA	CC	NN	AA	AA	NN	AA	AA	AA	AA	AA	NN	AA	AA	AA	AA	AA	AA	AA	AA	AA	AA	CC	AA	NN	NN	AA	CC	AA	AA	AA	AA	AA	AA	NN	NN	AA	AA	AA	AA	AA	AA	NN	NN	AA
Mt	23918	G	T	NN	NN	GG	NN	GG	GG	GG	GG	NN	GG	GG	GG	GG	GG	NN	GG	GG	GG	GG	GG	GG	GG	GG	GG	GG	GG	GG	GG	GG	NN	GG	NN	GG	GG	GG	NN	NN	GG	GG	NN	GG	GG	GG	GG	NN	NN
Mt	24038	A	C,*	AA	AA	AA	AA	NN	AA	AA	AA	AA	AA	AA	AA	AA	AA	NN	AA	AA	AA	AA	AA	AA	AA	NN	AA	AA	AA	NN	AA	AA	AA	AA	AA	AA	AA	AA	AA	NN	AA	NN	AA	AA	AA	AA	AA	AA	NN
Mt	25455	A	G	AA	NN	AA	NN	AA	AA	AA	AA	AA	AA	AA	AA	AA	AA	NN	AA	NN	AA	AA	AA	AA	AA	AA	NN	AA	AA	AA	AA	AA	AA	AA	NN	AA	AA	AA	NN	AA	AA	AA	AA	GG	AA	AA	AA	AA	AA
Mt	25472	C	T	CC	NN	CC	NN	NN	CC	CC	CC	CC	CC	CC	CC	CC	CC	NN	CC	NN	CC	CC	CC	CC	CC	CC	NN	CC	CC	CC	CC	NN	CC	CC	NN	CC	CC	CC	NN	NN	CC	CC	NN	TT	CC	CC	CC	CC	CC
Mt	26479	G	A	NN	GG	NN	NN	GG	GG	GG	GG	GG	GG	GG	GG	GG	GG	GG	GG	NN	GG	GG	GG	GG	NN	GG	GG	NN	NN	GG	GG	GG	GG	GG	GG	GG	NN	GG	NN	GG	GG	GG	GG	GG	GG	GG	GG	GG	NN
Mt	26480	G	A	NN	GG	NN	NN	GG	GG	GG	GG	GG	GG	GG	GG	GG	GG	GG	GG	GG	GG	GG	GG	GG	NN	GG	GG	NN	NN	GG	GG	GG	GG	GG	GG	GG	NN	GG	NN	GG	GG	GG	GG	GG	GG	GG	GG	GG	NN
Mt	26762	T	C	TT	TT	NN	TT	NN	TT	TT	TT	TT	NN	TT	TT	TT	TT	TT	TT	TT	TT	TT	TT	TT	NN	TT	TT	TT	TT	TT	TT	TT	TT	TT	NN	TT	NN	TT	TT	TT	TT	TT	TT	TT	TT	TT	TT	NN	TT
Mt	26871	T	C	TT	TT	TT	NN	TT	TT	TT	TT	TT	TT	TT	TT	TT	TT	TT	TT	TT	TT	TT	TT	TT	TT	TT	TT	TT	TT	NN	TT	TT	NN	TT	NN	NN	NN	TT	TT	NN	TT	TT	TT	TT	TT	TT	TT	NN	TT
Mt	27143	C	A	CC	CC	AA	NN	CC	CC	NN	CA	CC	CC	CC	CC	AA	CC	CC	CC	CC	CC	CC	CC	CA	NN	CC	AA	CC	CC	NN	CC	AA	NN	CC	CC	CC	CC	CC	CC	CC	CC	CC	NN	NN	CC	CC	CC	CC	CC
Mt	27162	A	C	AA	AA	AA	NN	AA	AA	NN	AA	AA	AA	AA	AA	AA	AA	AA	AA	AA	AA	AA	AA	AA	NN	AA	AA	AA	AA	NN	AA	AA	NN	AA	AA	AA	NN	AA	AA	AA	AA	AA	NN	NN	AA	AA	AA	AA	AA
Mt	27300	G	T	GG	GG	GG	NN	GG	GG	NN	GG	GG	GG	GG	GG	GG	GG	NN	GG	GG	GG	GG	GG	GG	GG	GG	GG	GG	GG	NN	GG	GG	NN	GG	GG	GG	GG	GG	GG	NN	GG	GG	GG	GG	GG	GG	GG	GG	GG
Mt	27319	C	T	CC	CC	CC	NN	CC	CC	NN	CC	CC	CC	CC	CC	CC	CC	NN	CC	CC	CC	CC	CC	CC	CC	CC	CC	CC	CC	NN	CC	CC	NN	CC	CC	CC	CC	CC	CC	CC	CC	CC	CC	CC	CC	CC	CC	CC	CC
Mt	28797	T	A,*	TT	NN	NN	TT	TT	TT	NN	TT	TT	TT	TT	TT	TT	TT	TT	TT	TT	TT	TT	NN	NN	TT	TT	TT	TT	TT	TT	TT	TT	TT	TT	TT	TT	TT	TT	NN	NN	NN	TT	TT	TT	TT	TT	TT	TT	TT
Mt	28804	T	G	TT	NN	TT	TT	TT	TT	NN	TT	TT	TT	TT	TT	TT	TT	TT	TT	TT	TT	TT	NN	TT	TT	TT	TT	TT	TT	TT	TT	TT	TT	TT	TT	TT	TT	TT	TT	NN	TT	TT	TT	TT	TT	TT	TT	TT	TT
Mt	28805	C	T	CC	NN	CC	CC	CC	CC	NN	CC	CC	CC	CC	CC	CC	CC	CC	CC	CC	CC	CC	NN	CC	CC	CC	CC	CC	CC	CC	CC	CC	CC	CC	CC	CC	CC	CC	CC	NN	CC	CC	CC	CC	CC	CC	CC	CC	CC
Mt	28825	A	G	AA	NN	AA	AA	AA	AA	NN	AA	AA	AA	AA	AA	AA	AA	AA	AA	AA	AA	AA	AA	AA	AA	NN	AA	AA	AA	AA	AA	AA	AA	AA	AA	AA	AA	AA	AA	NN	AA	AA	AA	AA	AA	AA	AA	AA	AA
Mt	28846	C	A	CC	NN	CC	NN	CC	CC	NN	CC	CC	CC	CC	CC	CC	CC	CC	CC	CC	CC	CC	CC	CC	CC	NN	CC	CC	CC	CC	CC	CC	NN	CC	CC	CC	CC	CC	CC	NN	CC	CC	CC	NN	CC	CC	CC	CC	CC
Mt	29315	T	G	TT	TT	TT	TT	TT	TT	NN	TT	TT	TT	TT	TT	TT	TT	TT	TT	TT	TT	TT	TT	NN	NN	NN	NN	TT	NN	TT	TT	TT	TT	TT	TT	TT	NN	TT	NN	TT	TT	TT	TT	TT	TT	TT	TT	TT	TT
Mt	29876	A	C	AA	NN	AA	AA	AA	AA	AA	AA	AA	NN	AA	AA	AA	AA	AA	AA	AA	AA	AA	AA	AA	AA	AA	NN	AA	NN	AA	AA	AA	AA	AA	AA	AA	AA	AA	AA	AA	AA	AA	AA	NN	AA	AA	NN	AA	AA
Mt	29879	A	T	AA	NN	AA	AA	AA	AA	AA	AA	AA	NN	AA	AA	AA	AA	AA	AA	AA	AA	AA	AA	AA	AA	AA	AA	AA	NN	AA	AA	AA	AA	AA	AA	AA	AA	AA	AA	NN	AA	AA	AA	NN	AA	AA	NN	AA	AA
Mt	29906	G	T	GG	GG	GG	NN	GG	GG	NN	GG	GG	NN	GG	GG	GG	GG	GG	NN	GG	GG	GG	GG	GG	GG	GG	GG	GG	NN	GG	GG	NN	GG	GG	GG	GG	GG	GG	GG	GG	GG	GG	GG	NN	GG	GG	NN	GG	GG
Mt	29956	G	A	GG	GG	GG	GG	GG	GG	NN	GG	GG	NN	GG	GG	GG	GG	GG	NN	GG	GG	GG	GG	GG	GG	GG	GG	GG	NN	GG	GG	GG	GG	GG	GG	GG	GG	GG	GG	NN	NN	GG	GG	GG	GG	GG	GG	NN	GG
Mt	29966	C	A	CC	CC	CC	CC	CC	CC	NN	CC	CC	NN	CC	CC	NN	CC	CC	NN	CC	CC	CC	CC	CC	CC	CC	CC	CC	NN	CC	CC	CC	CC	CC	CC	CC	CC	CC	CC	NN	CC	CC	CC	CC	CC	NN	CC	NN	CC
Mt	30378	T	A,C	TT	TT	NN	NN	TT	TT	TT	TT	TT	TT	TT	TT	TT	TT	TT	TT	TT	TT	TT	TA	TT	TT	TT	TT	TT	TT	TT	TT	TT	TT	TT	TT	TT	TT	TT	TT	NN	TT	TT	TT	NN	TT	TT	NN	TT	NN
Mt	30555	A	T	AA	AA	AA	AA	AA	AA	AA	AA	AA	AA	AA	AA	AA	AA	NN	AA	AA	NN	AA	AA	AA	AA	AA	NN	AA	AA	AA	AA	AA	AA	AA	AA	AA	AA	NN	AA	NN	AA	AA	NN	AA	AA	AA	AA	AA	AA
Mt	30750	G	T	NN	GG	GG	GG	GG	GG	GG	GG	GG	GG	GG	GG	GG	GG	GG	GG	GG	GG	GG	NN	GG	GG	GG	GG	GG	GG	GG	GG	GG	GG	NN	GG	GG	GG	GG	GG	GG	GG	GG	NN	GG	GG	GG	NN	GG	GG
Mt	32525	T	G	NN	NN	TT	NN	TT	TT	NN	TT	TT	NN	TT	TT	TT	TT	TT	TT	TT	TT	TT	TT	NN	TT	TT	NN	TT	TT	TT	TT	TT	TT	TT	TT	TT	NN	TT	TT	NN	TT	TT	TT	NN	TT	TT	TT	TT	TT
Mt	32526	G	T	NN	NN	GG	NN	GG	GG	NN	GG	GG	NN	GG	GG	GG	GG	GG	GG	GG	GG	GG	GG	NN	GG	GG	NN	GG	GG	GG	GG	GG	NN	GG	GG	GG	NN	GG	GG	NN	GG	GG	GG	NN	GG	GG	GG	GG	GG
Mt	34063	G	A	NN	GG	GG	GG	GG	GG	NN	GG	NN	GG	GG	GG	GG	GG	GG	GG	GG	NN	GG	GG	GG	GG	GG	GG	GG	NN	GG	GG	GG	GG	GG	GG	GG	GG	GG	GG	NN	GG	GG	GG	GG	GG	GG	GG	NN	GG
Mt	34070	G	A	NN	GG	GG	GG	GG	GG	NN	GG	NN	GG	GG	GG	GG	GG	GG	GG	GG	NN	GG	GG	GG	GG	GG	GG	GG	NN	GG	GG	GG	GG	GG	GG	GG	GG	GG	GG	GG	GG	GG	GG	GG	GG	GG	GG	NN	GG
Mt	34073	T	A	NN	TT	TT	TT	TT	TT	NN	TT	NN	TT	TT	TT	TT	TT	TT	TT	TT	NN	TT	TT	TT	TT	TT	TT	TT	NN	TT	TT	TT	TT	TT	TT	TT	TT	TT	TT	TT	TT	TT	TT	NN	TT	TT	TT	NN	TT
Mt	34077	G	A	NN	GG	GG	GG	GG	NN	NN	GG	NN	GG	GG	GG	GG	GG	GG	GG	GG	NN	GG	GG	GG	GG	GG	GG	GG	NN	GG	GG	GG	GG	GG	GG	GG	GG	GG	GG	GG	GG	GG	GG	GG	GG	GG	GG	NN	GG
Mt	34329	A	C	NN	AA	AA	NN	AA	NN	AA	AA	AA	AA	AA	AA	AA	AA	NN	AA	AA	AA	AA	AA	AA	AA	AA	AA	AA	NN	NN	AA	AA	AA	AA	AA	AA	AA	AA	AA	AA	AA	AA	AA	NN	AA	AA	AA	AA	AA
Mt	35000	C	T	CC	CC	CC	CC	NN	CC	CC	CC	CC	NN	CC	CC	CC	CC	CC	CC	CC	NN	CC	CC	CC	CC	CC	CC	CC	NN	CC	CC	NN	CC	CC	CC	CC	CC	CC	CC	NN	CC	CC	CC	CC	CC	CC	NN	CC	NN
Mt	35131	G	A	GG	GG	GG	GG	NN	GG	NN	GG	GG	GG	GG	GG	GG	GG	GG	GG	GG	GG	GG	NN	GG	GG	NN	GG	GG	NN	GG	GG	GG	GG	GG	NN	GG	NN	GG	GG	GG	GG	GG	GG	GG	GG	GG	NN	GG	GG
Mt	35161	C	T	NN	CC	CC	CC	NN	CC	NN	CC	CC	NN	CC	CC	CC	CC	CC	CC	CC	CC	CC	CC	CC	CC	NN	CC	CC	NN	CC	CC	CC	CC	CC	NN	CC	CC	CC	CC	CC	NN	CC	CC	NN	CC	CC	NN	CC	CC
Mt	35724	C	T	CC	CC	CC	NN	CC	CC	CC	CC	CC	NN	CC	CC	CC	CC	CC	CC	NN	NN	CC	CC	CC	CC	CC	CC	CC	NN	CC	CC	CC	NN	CC	CC	CC	CC	CC	CC	CC	NN	NN	CC	CC	CC	CC	CC	CC	CC
Mt	35834	G	A	GG	GG	NN	NN	GG	GG	GG	GG	GG	GG	GG	GG	GG	GG	GG	GG	GG	NN	GG	GG	NN	NN	NN	GG	GG	NN	GG	GG	GG	NN	GG	AA	GG	GG	GG	GG	NN	GG	GG	NN	GG	GG	GG	NN	GG	GG
Mt	35842	G	A	GG	GG	NN	NN	GG	GG	GG	GG	GG	GG	GG	GG	GG	GG	GG	GG	GG	NN	GG	GG	NN	NN	NN	GG	GG	NN	GG	GG	GG	NN	GG	GG	GG	GG	GG	GG	NN	GG	GG	NN	GG	GG	GG	NN	GG	NN
Mt	35848	C	T	CC	CC	CC	NN	CC	CC	CC	CC	CC	CC	NN	CC	CC	CC	CC	CC	CC	NN	CC	CC	NN	NN	NN	CC	CC	NN	CC	CC	CC	NN	CC	CC	NN	CC	CC	CC	CC	CC	CC	NN	CC	CC	CC	NN	CC	NN
Mt	35897	T	G	TT	TT	TT	NN	TT	NN	TT	TT	TT	TT	TT	TT	TT	TT	TT	TT	TT	TT	TT	TT	NN	NN	NN	TT	NN	NN	TT	TT	TT	NN	TT	TT	TT	TT	TT	NN	TT	TT	TT	TT	TT	TT	TT	NN	TT	NN
Mt	35901	C	T	CC	CC	CC	NN	CC	NN	CC	CC	CC	CC	CC	CC	CC	CC	CC	CC	CC	CC	CC	CC	NN	NN	NN	CC	NN	NN	CC	CC	CC	NN	CC	CC	CC	CC	CC	NN	CC	CC	CC	CC	NN	CC	CC	NN	CC	NN
Mt	36372	C	G	CC	CC	CC	NN	CC	CC	NN	CC	CC	CC	NN	CC	CC	CC	CC	NN	NN	CC	CC	CC	NN	CC	CC	CC	CC	NN	NN	CC	NN	NN	CC	CC	CC	CC	CC	CC	CC	CC	CC	NN	CC	CC	CC	CC	CC	CC
Mt	36541	A	T	NN	NN	AA	AA	AA	AA	AA	NN	AA	AA	AA	AA	AA	AA	AA	AA	AA	NN	AA	AA	NN	AA	AA	AA	AA	NN	NN	AA	NN	NN	AA	AA	AA	AA	AA	AA	AA	AA	AA	AA	AA	AA	AA	AA	AA	AA
Mt	36866	G	T	NN	NN	NN	GG	GG	GG	NN	GG	NN	GG	GG	GG	GG	GG	GG	NN	GG	NN	GG	NN	NN	GG	NN	GG	GG	GG	NN	GG	GG	GG	GG	NN	GG	GG	NN	GG	NN	GG	GG	NN	NN	NN	GG	GG	GG	GG
Mt	36867	C	A	NN	NN	NN	CC	CC	CC	NN	CC	NN	CC	CC	CC	CC	CC	CC	NN	CC	NN	CC	NN	NN	CC	NN	CC	CC	CC	NN	CC	CC	CC	CC	NN	CC	CC	NN	CC	NN	CC	CC	NN	NN	NN	CC	CC	CC	CC
Mt	37631	C	A	CC	CC	CC	CC	CC	CC	NN	CC	CC	NN	CC	CC	NN	CC	CC	CC	CC	CC	CC	CC	CC	CC	CC	CC	CC	CC	NN	CC	CC	CC	CC	CC	CC	CC	NN	CC	NN	CC	CC	NN	CC	CC	CC	NN	CC	CC
Mt	37727	T	G	TT	TT	TT	NN	TT	TT	TT	TT	TT	TT	TT	TT	NN	TT	NN	TT	TT	TT	TT	TT	TT	TT	TT	TT	TT	TT	NN	TT	TT	TT	TT	TT	TT	TT	NN	NN	TT	TT	TT	TT	TT	TT	TT	TT	TT	TT
Mt	38158	T	C	TT	TT	TT	TT	TT	TT	TT	TT	TT	TC	TT	TT	TT	NN	NN	TT	TT	NN	TT	TT	TT	TT	TT	TT	TT	TT	TT	TT	NN	TT	TT	TT	NN	TT	TT	NN	NN	TT	TT	NN	TT	TT	TT	TT	TT	TT
Mt	38160	A	T	AA	AA	AA	AA	AA	AA	AA	AA	AA	AT	AA	AA	AA	NN	NN	AA	AA	NN	AA	AA	AA	AA	AA	AA	AA	AA	AA	AA	NN	AA	AA	AA	NN	AA	AA	NN	NN	AA	AA	NN	AA	AA	AA	AA	AA	AA
Mt	39146	C	T	NN	CC	CC	CC	CC	CC	NN	NN	CC	CC	CC	CC	CC	CC	NN	CC	CC	CC	CC	CC	CC	NN	CT	NN	CC	CC	NN	CC	NN	CC	CC	CC	NN	CC	CC	CC	NN	CC	CC	NN	CC	CC	CC	NN	CC	CC
Mt	39153	C	G	NN	CC	CC	CC	NN	CC	NN	NN	CC	CC	CC	CC	CC	CC	NN	CC	CC	CC	CC	CC	CC	NN	CG	NN	CC	CC	NN	CC	NN	CC	CC	CC	CC	CC	CC	CC	NN	CC	CC	NN	CC	CC	CC	NN	CC	CC
Mt	39158	T	G	NN	TT	TT	TT	NN	TT	NN	NN	TT	TT	TT	TT	TT	TT	NN	TT	TT	TT	TT	TT	TT	NN	TG	NN	TT	NN	NN	TT	NN	TT	TT	TT	TT	TT	TT	TT	NN	NN	TT	NN	TT	TT	TT	NN	TT	TT
Mt	39165	C	T	NN	NN	CC	CC	NN	CC	NN	NN	CC	CC	CC	CC	CC	CC	NN	CC	CC	CC	CC	CC	CC	NN	CT	NN	CC	CC	NN	CC	NN	NN	CC	CC	CC	CC	CC	CC	NN	NN	CC	NN	CC	NN	CC	NN	CC	CC
Mt	39185	G	C	NN	GG	GG	GG	NN	GG	NN	NN	GG	GG	GG	GG	GG	GG	NN	GG	GG	GG	GG	GG	GG	NN	GC	NN	GG	GG	NN	NN	NN	GG	GG	GG	GG	GG	GG	GG	NN	GG	GG	NN	GG	NN	GG	NN	GG	GG
Mt	39187	G	A	NN	GG	GG	GG	NN	GG	NN	NN	GG	GG	GG	GG	GG	GG	NN	GG	GG	GG	GG	GG	GG	NN	GA	NN	GG	GG	NN	GG	NN	GG	GG	GG	GG	GG	GG	GG	NN	GG	GG	NN	GG	NN	GG	NN	GG	GG
Mt	39234	C	T	NN	CC	CC	CC	CC	CC	NN	NN	CC	CC	CC	CC	CC	CC	CC	CC	CC	CC	CC	CC	CC	CC	CC	NN	CC	CC	NN	CC	NN	CC	CC	CC	CC	CC	CC	CC	NN	CC	CC	NN	CC	NN	CC	NN	CC	CC
Mt	39250	A	G	AA	AA	AA	AA	AA	AA	NN	NN	AA	AA	AA	AA	AA	AA	AA	AA	AA	AA	AA	AA	AA	AA	AA	NN	AA	AA	NN	AA	NN	AA	AA	AA	AA	AA	AA	AA	NN	AA	AA	NN	AA	NN	AA	NN	AA	AA
Mt	39255	C	G	CC	CC	CC	CC	CC	CC	NN	NN	CC	CC	CC	CC	CC	CC	CC	CC	CC	CC	CC	CC	CC	CC	CC	NN	CC	CC	NN	CC	NN	CC	CC	CC	CC	CC	CC	CC	NN	CC	CC	NN	CC	CC	CC	NN	CC	CC
Mt	39260	G	A	GG	GG	GG	GG	GG	GG	NN	NN	GG	GG	GG	GG	GG	GG	GG	GG	GG	GG	GG	GG	GG	GG	GG	NN	GG	GG	NN	GG	GG	GG	GG	GG	GG	GG	GG	GG	NN	GG	GG	NN	GG	GG	GG	NN	GG	GG
Mt	39269	G	C	GG	GG	GG	GG	GG	GG	NN	NN	GG	GG	GG	GG	GG	GG	GG	GG	GG	GG	GG	GG	GG	GG	GG	NN	GG	GG	NN	GG	GG	GG	GG	GG	GG	GG	GG	GG	NN	GG	GG	NN	GG	GG	GG	GG	GG	GG
Mt	40061	G	A	NN	NN	GG	GG	GG	GG	GG	GG	NN	GG	NN	GG	GG	GG	GG	GG	GG	NN	GG	GG	GG	GG	GG	NN	GG	GG	GG	GG	GG	NN	GG	GG	GG	GG	GG	NN	GG	GG	GG	NN	GG	GG	GG	NN	GG	GG
Mt	41431	C	T	CC	CC	CC	CC	CC	CC	CC	CC	NN	CC	CC	CC	NN	CC	CC	CC	CC	CC	CC	CC	CC	CC	NN	CC	CC	CC	CC	CC	CC	NN	NN	CC	CC	CC	CC	NN	NN	CC	NN	NN	NN	CC	CC	CC	CC	CC
Mt	41441	C	A	CC	CC	CC	NN	CC	CC	CC	CC	NN	CC	CC	CC	NN	CC	CC	CC	CC	CC	CC	CC	CC	CC	NN	CC	CC	CC	CC	CC	CC	CC	CC	CC	CC	NN	CC	NN	NN	CC	CC	NN	NN	CC	CC	CC	CC	CC
Mt	41489	C	G	CC	CC	CC	NN	CC	CC	NN	NN	CC	CC	CC	CC	NN	CC	CC	CC	CC	NN	CC	NN	CC	CC	NN	CC	CC	CC	NN	CC	CC	CC	CC	CC	CC	NN	CC	NN	CC	CC	CC	NN	NN	CC	CC	NN	CC	CC
Mt	41541	C	T	CC	CC	CC	CC	CC	CC	NN	CC	CC	CC	CC	CC	CC	CC	CC	CC	CC	NN	CC	TT	CC	CC	CC	CC	CC	CC	CC	CC	CC	CC	CC	NN	CC	CC	CC	CC	CC	CC	CC	CC	NN	CC	CC	CC	NN	CC
Mt	41578	C	T	CC	CC	CC	CC	CC	CC	NN	CC	CC	CC	CC	CC	CC	CC	CC	CC	CC	CC	CC	CC	NN	CC	CC	CC	CC	NN	CC	CC	CC	CC	NN	CC	CC	CC	CC	CC	CC	NN	CC	CC	NN	CC	CC	CC	CC	CC
Mt	41582	G	A	GG	GG	GG	GG	GG	GG	NN	GG	GG	GG	GG	GG	GG	GG	GG	GG	GG	GG	GG	GG	NN	GG	GG	GG	GG	NN	GG	GG	GG	GG	NN	GG	GG	GG	GG	GG	GG	NN	GG	GG	NN	GG	GG	GG	GG	GG
Mt	41585	T	G	TT	TT	TT	TT	TT	TT	NN	TT	TT	TT	TT	TT	TT	TT	TT	TT	TT	TT	TT	TT	NN	TT	TT	TT	TT	NN	TT	TT	TT	TT	NN	TT	TT	TT	TT	TT	TT	NN	TT	TT	NN	TT	TT	TT	TT	TT
Mt	41588	T	C	TT	TT	TT	TT	TT	TT	NN	TT	TT	TT	TT	TT	TT	TT	TT	TT	TT	TT	TT	TT	NN	TT	TT	TT	TT	NN	TT	TT	TT	TT	NN	TT	TT	TT	TT	TT	TT	NN	TT	TT	NN	TT	TT	TT	TT	TT
Mt	41597	C	T	CC	CC	CC	CC	CC	CC	NN	CC	CC	CC	CC	CC	CC	CC	CC	CC	CC	CC	CC	CC	NN	CC	CC	CC	CC	NN	CC	CC	CC	CC	NN	CC	CC	CC	CC	CC	CC	CC	CC	CC	NN	CC	CC	CC	CC	CC
Mt	41614	C	T	CC	CC	CC	CC	CC	CC	CC	CC	CC	CC	CC	CC	CC	CC	CC	CC	CC	CC	CC	CC	NN	CC	CC	CC	CC	CC	CC	CC	CC	CC	NN	CC	CC	CC	CC	CC	CC	CC	CC	CC	NN	CC	CC	CC	CC	CC
Mt	41945	T	G	TT	TT	TT	TT	TT	TT	NN	NN	TT	TT	TT	TT	NN	TT	NN	TT	TT	TT	TT	TT	TT	TT	TT	TT	TT	TT	NN	TT	TT	NN	TT	TT	TT	TT	TT	NN	TT	TT	NN	NN	TT	TT	TT	TT	NN	TT
Mt	42092	A	C	NN	AA	AA	NN	AA	AA	AA	AA	NN	AA	AA	AA	NN	AA	AA	AA	AA	AA	AA	AA	AA	AA	AA	AA	AA	AA	AA	AA	AA	AA	AA	AA	AA	AA	AA	AA	NN	AA	AA	AA	AA	AA	AA	AA	NN	AA
Mt	42108	C	T	CC	CC	CC	NN	CC	CC	CC	CC	NN	CC	CC	CC	NN	CC	CC	CC	CC	CC	CC	CC	CC	CC	CC	NN	CC	NN	CC	CC	CC	CC	CC	CC	CC	CC	CC	CC	NN	CC	CC	CC	NN	CC	CC	CC	NN	CC
Mt	42302	A	T	AA	AA	AA	NN	AA	NN	AA	AA	NN	NN	AA	AA	AA	AA	NN	AA	NN	AA	AA	AA	NN	AA	AA	AA	AA	AA	NN	AA	AA	AA	AA	AA	AA	AA	AA	AA	NN	AA	NN	AA	AA	AA	AA	NN	NN	AA
Mt	42306	C	A	CC	CC	CC	NN	CC	NN	CC	CC	NN	NN	CC	CC	CC	CC	NN	CC	NN	CC	CC	CC	NN	CC	CC	CC	CC	CC	NN	CC	CC	CC	CC	CC	CC	CC	CC	CC	NN	CC	CC	CC	CC	CC	CC	NN	NN	CC
Mt	42310	T	A	TT	TT	TT	NN	TT	NN	TT	TT	NN	NN	TT	TT	TT	TT	NN	TT	NN	TT	TT	TT	NN	TT	TT	TT	TT	TT	NN	TT	TT	TT	TT	TT	TT	TT	TT	TT	NN	TT	TT	TT	TT	TT	TT	NN	NN	TT
Mt	42358	C	T	CC	CC	CC	NN	CC	CC	CC	CC	NN	NN	CC	CC	CC	CC	CC	CC	NN	CC	CC	CC	NN	CC	CC	CC	CC	NN	NN	CC	CC	NN	CC	CC	CC	CC	CC	CC	CC	CC	CC	NN	CC	CC	NN	NN	NN	CC
Mt	59712	G	T	GG	GG	GG	NN	GG	GG	NN	GG	GG	NN	GG	GG	GG	GG	NN	GG	NN	GG	GG	GG	GG	NN	GG	NN	GG	NN	GG	GG	GG	GG	GG	GG	GG	NN	GG	GG	NN	GG	GG	GG	NN	GG	GG	NN	GG	GG
Mt	59805	T	C	TT	NN	TT	NN	TT	TT	NN	NN	TT	TT	TT	NN	TT	TT	TT	TT	NN	TT	TT	TT	NN	NN	TT	TT	TT	NN	TT	TT	TT	TT	NN	NN	NN	NN	TT	TT	TT	NN	TT	TT	NN	TT	TT	NN	NN	TT
Mt	59813	A	G	AA	NN	AA	NN	AA	AA	NN	NN	AA	AA	AA	AA	AA	AA	AA	AA	NN	AA	AA	AA	NN	NN	AA	AA	AA	NN	AA	AA	AA	AA	NN	NN	NN	NN	AA	AA	AA	NN	AA	AA	NN	AA	AA	NN	NN	AA
Mt	60288	T	A	NN	TT	TT	NN	TT	TT	NN	TT	TT	TT	NN	TT	TT	TT	TT	NN	NN	NN	TT	TT	TT	TT	TT	TT	TT	NN	TT	TT	NN	NN	TT	TT	TT	NN	TT	NN	NN	TT	TT	TT	TT	NN	TT	NN	TT	TT
Mt	60576	G	A	NN	GG	NN	GG	GG	NN	NN	GG	GG	NN	GG	GG	GG	GG	NN	GG	NN	NN	GG	NN	GG	NN	GG	GG	GG	NN	GG	GG	NN	GG	GG	GG	GG	GG	GG	GG	NN	GG	NN	GG	GG	GG	GG	NN	GG	GG
Mt	60577	G	C	NN	GG	NN	GG	GG	NN	NN	GG	GG	NN	GG	GG	GG	GG	NN	GG	NN	NN	GG	NN	GG	NN	GG	GG	GG	NN	GG	GG	NN	GG	GG	GG	GG	GG	GG	GG	NN	GG	NN	GG	GG	GG	GG	NN	GG	GG
Mt	60578	C	T	NN	CC	CC	CC	CC	NN	NN	CC	CC	NN	CC	CC	CC	CC	NN	CC	NN	NN	CC	NN	CC	NN	CC	CC	CC	NN	CC	CC	NN	CC	CC	CC	CC	CC	CC	CC	NN	CC	NN	CC	CC	CC	CC	NN	CC	CC
Mt	60593	C	T	NN	NN	CC	CC	CC	NN	NN	CC	CC	NN	CC	CC	CC	CC	NN	CC	CC	NN	CC	NN	CC	NN	CC	CC	CC	NN	CC	CC	NN	CC	CC	CC	CC	CC	CC	CC	NN	CC	NN	CC	CC	CC	CC	CC	CC	CC
Mt	60780	G	C	NN	NN	NN	GG	GG	NN	NN	GG	NN	NN	GG	GG	GG	GG	GG	GG	GG	GG	GG	GG	NN	NN	GG	GG	GG	NN	GG	GG	NN	GG	NN	GG	GG	GC	GG	GG	GG	GG	GG	GG	NN	GG	GG	NN	GG	GG
Mt	60826	A	T	AA	NN	NN	AA	AA	NN	NN	AA	NN	AA	AA	AA	AA	AA	NN	AA	NN	NN	AA	AA	AA	AA	NN	AA	AA	AA	NN	AA	AA	AA	AA	NN	AA	AA	AA	AA	AA	AA	NN	AA	NN	AA	AA	AA	AA	AA
Mt	60886	C	T	CC	CC	CC	CC	CC	NN	NN	CC	CC	CC	CC	CC	CC	CC	NN	NN	NN	CC	CC	CC	CC	CC	NN	CC	CC	CC	NN	CC	CC	CC	CC	NN	CC	CC	CC	CC	NN	CC	CC	NN	NN	CC	CC	CC	CC	NN
Mt	61295	A	T	AA	AA	AA	NN	AA	AA	NN	NN	AA	AA	AA	AA	AA	AA	AA	AA	AA	NN	AA	AA	AA	AA	AA	NN	AA	AA	AA	AA	NN	NN	AA	AA	NN	NN	NN	NN	NN	AA	AA	AA	AA	AA	AA	AA	NN	NN
Mt	61429	C	T	CC	NN	CC	NN	NN	NN	NN	CC	NN	NN	CC	CC	CC	CC	NN	CC	NN	NN	CC	CC	NN	CC	CC	CC	CC	CC	CC	CC	NN	CC	CC	NN	CC	NN	NN	CC	NN	CC	CC	CC	NN	CC	CC	CC	NN	NN
Mt	61755	C	T	CC	NN	CC	CC	CC	NN	CC	NN	CC	CC	NN	CC	CC	CC	CC	NN	NN	CC	CC	CC	CC	CC	CC	NN	CC	CC	CC	CC	CC	CC	CC	CC	NN	CC	CC	CC	NN	CC	CC	CC	NN	CC	CC	CC	NN	NN
Mt	61772	C	T	CC	NN	CC	CC	CC	CC	CC	NN	CC	NN	NN	CC	CC	CC	CC	NN	NN	CC	CC	CC	NN	CC	CC	NN	CC	CC	CC	CC	CC	CC	CC	CC	NN	CC	CC	CC	NN	CC	CC	CC	NN	CC	CC	CC	NN	CC
Mt	61778	A	T	AA	AA	AA	AA	AA	AA	AA	AA	AA	NN	NN	AA	AA	AA	AA	AA	NN	AA	AA	AA	NN	AA	AA	NN	AA	AA	AA	AA	AA	AA	AA	AA	NN	AA	AA	AA	NN	AA	AA	AA	NN	NN	AA	AA	NN	AA
Mt	61802	G	A	GG	GG	GG	GG	GG	GG	NN	GG	GG	NN	GG	GG	GG	GG	GG	GG	NN	GG	GG	GG	NN	GG	GG	NN	GG	GG	NN	GG	GG	GG	GG	GG	GG	NN	GG	GG	NN	GG	GG	GG	NN	NN	GG	NN	NN	GG
Mt	61816	C	T	CC	CC	CC	CC	CC	CC	NN	CC	CC	NN	CC	CC	CC	CC	CC	CC	NN	CC	CC	CC	NN	CC	CC	NN	CC	CC	NN	CC	CC	CC	CC	CC	CC	NN	CC	CC	NN	CC	CC	CC	NN	CC	CC	NN	NN	CC
Mt	61817	G	A	GG	GG	GG	GG	GG	GG	NN	GG	GG	NN	GG	GG	GG	GG	GG	GG	NN	GG	GG	GG	NN	GG	GG	NN	GG	GG	NN	GG	GG	GG	GG	GG	GG	NN	GG	GG	NN	GG	GG	NN	NN	GG	GG	NN	NN	GG
Mt	61851	G	A	GG	GG	GG	NN	GG	GG	GG	NN	GG	GG	GG	GG	GG	GG	NN	GG	NN	GA	GG	NN	GG	GG	GG	GG	GG	GG	NN	GG	GG	GG	GG	GG	GG	NN	GG	GG	NN	GG	GG	NN	NN	GG	GG	NN	NN	GG
Mt	61871	A	G	AA	AA	AA	NN	AA	AA	AA	AA	AA	AA	AA	AA	AA	AA	AA	AA	AA	NN	AA	AA	AA	NN	AA	AA	AA	AA	NN	AA	AA	AA	AA	AA	AA	NN	AA	AA	NN	AA	AA	NN	NN	AA	AA	AA	NN	AA
Mt	61879	C	T	CC	CC	CC	NN	CC	CC	CC	CC	CC	CC	CC	CC	CC	CC	CC	CC	CC	CC	CC	CC	CC	NN	CC	CC	CC	CC	NN	CC	CC	CC	CC	CC	CC	NN	CC	CC	NN	CC	CC	NN	NN	CC	CC	TT	NN	CC
Mt	61894	C	T	CC	CC	CC	NN	CC	CC	CC	CC	CC	CC	CC	CC	CC	CC	CC	CC	CC	CC	CC	CC	CC	NN	CC	CC	CC	CC	NN	CC	CC	CC	CC	CC	CC	NN	CC	CC	NN	CC	CC	NN	NN	CC	CC	CC	CC	CC
Mt	61914	C	T	CC	CC	CC	CC	CC	CC	CC	CC	CC	CC	CC	CC	CC	CC	CC	CC	CC	CC	CC	CC	CC	NN	CC	CC	CC	CC	NN	CC	CC	CC	CC	CC	CC	NN	CC	CC	NN	CC	CC	NN	NN	CC	CC	NN	NN	NN
Mt	62056	C	T	CC	CC	CC	NN	NN	CC	NN	NN	CC	NN	CC	CC	NN	CC	CC	CC	NN	CC	CC	TT	NN	CC	CC	NN	CC	NN	CC	CC	CC	NN	CC	CC	NN	CC	CC	CC	CC	CC	CC	CC	NN	CC	CC	NN	CC	NN
Mt	62065	C	T	CC	CC	CC	NN	NN	CC	NN	NN	CC	NN	CC	CC	NN	CC	CC	CC	NN	CC	CC	TT	NN	CC	CC	NN	CC	NN	CC	CC	CC	NN	CC	CC	NN	CC	CC	CC	CC	CC	CC	CC	NN	CC	CC	NN	CC	NN
Mt	62148	C	T	CC	CC	CC	NN	CC	CC	NN	NN	CC	NN	CC	CC	CC	CC	CC	CC	NN	NN	CC	CC	NN	CC	CC	NN	CC	CC	CC	CC	NN	NN	CC	NN	CC	NN	CC	CC	CC	CC	CC	CC	NN	CC	CC	NN	CC	NN
Mt	62151	C	T	NN	CC	CC	NN	CC	CC	NN	NN	CC	NN	CC	CC	CC	CC	CC	CC	NN	NN	CC	TT	NN	CC	CC	NN	CC	CC	CC	CC	NN	NN	CC	NN	CC	NN	CC	NN	CC	CC	CC	CC	NN	CC	CC	NN	CC	NN
Mt	62152	C	T	CC	CC	CC	NN	CC	CC	NN	NN	CC	NN	CC	NN	CC	CC	CC	CC	NN	NN	CC	TT	NN	CC	CC	NN	CC	CC	CC	CC	NN	NN	CC	NN	CC	NN	CC	NN	CC	CC	CC	CC	NN	CC	CC	NN	CC	NN
Mt	62708	G	T	GG	GG	GG	NN	GG	GG	NN	NN	GG	GG	GG	GG	GG	GG	GG	GG	GG	NN	GG	GG	GG	NN	NN	GG	GG	NN	GG	GG	GG	GG	GG	GG	GG	GG	GG	NN	GG	GG	GG	NN	NN	GG	GG	GG	GG	GG
Mt	62730	G	A	GG	GG	GG	NN	GG	GG	NN	NN	GG	GG	GG	GG	NN	GG	GG	GG	GG	NN	GG	GG	GG	NN	NN	GG	GG	NN	GG	GG	GG	GG	NN	NN	GG	GG	GG	NN	GG	GG	GG	NN	GG	GG	GG	GG	GG	GG
Mt	62875	A	T	AA	AA	AA	NN	AA	AA	NN	AA	AA	AA	AA	AA	AA	AA	NN	AA	AA	NN	AA	AA	AA	NN	NN	AA	AA	NN	AA	AA	AA	AA	NN	NN	AA	NN	AA	AA	AA	AA	AA	AA	AA	AA	NN	AA	AA	AA
Mt	62933	C	G	CC	CC	CC	NN	CC	CC	NN	CC	CC	CC	CC	CC	CC	CC	NN	CC	CC	NN	CC	CC	CC	NN	NN	CC	CC	CC	CC	CC	CC	NN	NN	NN	CC	NN	CC	CC	CC	CC	CC	CC	CC	CC	CC	CC	CC	NN
Mt	62947	T	A	TT	TT	TT	NN	TT	TT	NN	TT	TT	TT	TT	TT	TT	NN	NN	TT	TT	NN	TT	TT	TT	NN	NN	TT	TT	TT	TT	TT	NN	TT	NN	NN	TT	NN	TT	TT	TT	TT	TT	TT	TT	TT	TT	TT	TT	TT
Mt	62957	T	A	TT	TT	TT	NN	TT	TT	NN	TT	TT	TT	TT	TT	TT	TT	NN	TT	TT	NN	TT	NN	TT	NN	NN	TT	TT	TT	TT	TT	NN	TT	NN	NN	TT	NN	TT	TT	TT	TT	TT	TT	TT	TT	TT	TT	TT	TT
Mt	63203	G	A	GG	GG	GG	GG	GG	NN	NN	GG	GG	GG	GG	GG	GG	GG	NN	GG	GG	GG	GG	GG	GG	GG	GG	GG	GG	NN	NN	GG	NN	GG	NN	NN	GG	NN	GG	GG	GG	NN	NN	GG	NN	GG	GG	NN	GG	GG
Mt	63227	C	A	CC	CC	CC	CC	CC	NN	NN	CC	CC	NN	CC	CC	CC	CC	NN	CC	CC	CC	CC	CC	CC	CC	CC	NN	CC	CC	NN	CC	NN	CC	NN	CC	CC	NN	CC	CC	CC	CC	NN	CC	NN	NN	CC	NN	CC	CC
Mt	63236	C	A	CC	CC	CC	CC	CC	NN	NN	CC	CC	NN	CC	CC	CC	CC	NN	CC	CC	CC	CC	CC	CC	CC	CC	NN	CC	CC	NN	CC	NN	CC	CC	CC	CC	CC	CC	CC	CC	CC	NN	CC	NN	NN	CC	NN	CC	CC
Mt	63249	C	A	NN	CC	NN	CC	CC	NN	NN	CC	CC	NN	CC	CC	CC	CC	NN	CC	CC	CC	CC	NN	CC	CC	CC	NN	CC	CC	NN	CC	NN	CC	CC	CC	CC	CC	CC	CC	CC	CC	NN	CC	NN	CC	CC	NN	CC	CC
Mt	63258	G	T	NN	GG	NN	GG	GG	NN	NN	GG	GG	NN	GG	GG	GG	GG	NN	GG	GG	GG	GG	NN	NN	GG	GG	NN	GG	GG	NN	GG	GG	GG	GG	GG	GG	GG	GG	GG	GG	GG	GG	GG	NN	GG	GG	NN	GG	GG
Mt	63260	G	A	NN	GG	NN	GG	GG	NN	NN	GG	GG	NN	GG	GG	GG	GG	NN	GG	GG	GG	GG	NN	NN	GG	GG	NN	GG	GG	NN	GG	GG	GG	GG	GG	GG	GG	GG	GG	GG	GG	GG	GG	NN	GG	GG	NN	GG	GG
Mt	63265	T	A	NN	TT	NN	TT	TT	NN	NN	TT	TT	NN	TT	TT	TT	TT	NN	TT	TT	TT	TT	NN	NN	TT	TT	NN	NN	TT	NN	TT	TT	TT	TT	TT	TT	TT	TT	TT	TT	TT	TT	TT	NN	TT	TT	NN	TT	TT
Mt	63277	C	T	NN	CC	NN	CC	CC	NN	NN	CC	CC	NN	CC	CC	CC	CC	NN	CC	CC	CC	CC	CC	NN	CC	CC	NN	NN	CC	NN	CC	CC	CC	CC	CC	CC	CC	CC	CC	NN	CC	CC	CC	NN	CC	CC	NN	CC	CC
Mt	63564	A	T	AA	AA	AA	AA	AA	NN	AA	AA	AA	AA	AA	AA	NN	AA	AA	AA	AA	AA	AA	AA	AA	AA	AA	AA	AA	AA	AA	AA	AA	NN	AA	AA	AA	AA	AA	NN	AA	NN	AA	NN	AA	AA	AA	AA	AA	NN
Mt	63571	C	T	CC	CC	CC	CC	CC	NN	CC	CC	CC	CC	CC	CC	NN	CC	CC	CC	CC	CC	CC	CC	CC	CC	CC	CC	CC	CC	CC	CC	CC	NN	CC	CC	CC	CC	CC	NN	CC	CC	CC	NN	CC	CC	CC	CC	CC	NN
Mt	75064	G	A	NN	NN	NN	NN	GG	GG	NN	NN	NN	GG	NN	NN	NN	NN	GG	GG	GG	NN	GG	NN	NN	NN	NN	NN	GG	NN	GG	GG	GG	NN	NN	NN	GG	GG	NN	NN	NN	NN	NN	NN	NN	GG	GG	NN	NN	GG
Mt	75489	G	A	GG	GG	GG	NN	GG	NN	NN	NN	GG	GG	GG	GG	NN	GG	GG	NN	GG	NN	GG	GG	NN	GG	NN	GG	NN	GG	GG	GG	GG	NN	GG	GG	GG	NN	NN	GG	GG	GG	GG	GG	NN	GG	GG	GG	NN	GG
Mt	75495	G	A	NN	GG	GG	NN	NN	NN	NN	NN	GG	GG	GG	GG	NN	GG	GG	NN	GG	NN	GG	GG	NN	GG	NN	GG	NN	GG	GG	GG	GG	NN	GG	GG	GG	NN	NN	GG	GG	GG	GG	NN	NN	GG	GG	GG	NN	GG
Mt	76168	G	A	GG	NN	GG	AA	GG	GG	NN	GG	NN	NN	NN	GG	GG	GG	GG	NN	GG	GG	GG	NN	NN	GG	NN	GG	GG	NN	NN	GG	GG	NN	NN	GG	GG	GG	GG	GG	GG	GG	GG	GG	GG	GG	GG	NN	GG	GG
Mt	76215	G	A	GG	NN	NN	AA	GG	NN	NN	NN	NN	GG	GG	GG	GG	GG	GG	GG	NN	GG	GG	GG	NN	NN	NN	GG	GG	NN	GG	GG	NN	NN	NN	GG	GG	NN	GG	NN	GG	GG	GG	GG	GG	GG	GG	NN	GG	GG
Mt	76754	C	T	NN	CC	CC	CC	CC	CC	NN	CC	CC	CC	CC	CC	CC	CC	NN	CC	CC	CC	CC	CC	NN	NN	CC	CC	CC	CC	NN	CC	CC	NN	CC	CC	NN	NN	CC	NN	CC	CC	CC	CC	NN	CC	NN	NN	NN	CC
Mt	76943	C	T	CC	NN	CC	CC	CC	CC	NN	CC	CC	CC	CC	CC	NN	CC	CC	CC	NN	NN	CC	CC	NN	CC	NN	CC	CC	CC	NN	CC	CC	NN	NN	CC	NN	NN	NN	NN	NN	CC	NN	NN	CC	NN	CC	NN	CC	CC
Mt	76944	G	A	GG	NN	GG	GG	GG	GG	NN	GG	GG	GG	GG	GG	NN	GG	GG	GG	NN	NN	GG	GG	NN	GG	NN	GG	GG	GG	NN	GG	GG	NN	NN	GG	NN	NN	NN	NN	NN	GG	NN	NN	GG	NN	GG	NN	GG	GG
Mt	76966	C	A	NN	NN	CC	CC	NN	CC	NN	CC	CC	NN	CC	CC	CC	CC	CC	CC	NN	NN	CC	CC	NN	CC	NN	CC	CC	CC	NN	CC	CC	NN	NN	CC	NN	CC	NN	NN	NN	CC	NN	NN	CC	CC	NN	NN	CC	CC
Mt	77001	T	G	NN	NN	TT	TT	NN	TT	NN	TT	TT	NN	TT	TT	TT	TT	TT	NN	NN	NN	TT	TT	TT	TT	NN	TT	TT	TT	NN	TT	NN	TT	NN	TT	NN	NN	TT	NN	NN	TT	TT	NN	TT	TT	NN	NN	TT	TT
Mt	77002	C	A	NN	NN	CC	CC	NN	CC	NN	CC	CC	NN	CC	CC	CC	CC	CC	NN	NN	NN	CC	CC	CC	CC	NN	CC	CC	CC	NN	CC	NN	CC	NN	CC	NN	NN	CC	NN	NN	CC	CC	NN	CC	CC	NN	NN	CC	CC
Mt	77638	C	T	CC	CC	CC	NN	CC	NN	NN	CC	NN	CC	CC	CC	CC	CC	NN	CC	CC	NN	CC	CC	CC	CC	CC	NN	CC	NN	NN	CC	CC	CC	NN	CC	NN	NN	CC	NN	CC	CC	CC	NN	NN	CC	CC	CC	CC	CC
Mt	77672	G	T	GG	GG	GG	NN	GG	GG	GG	GG	NN	GG	GG	GG	GG	GG	NN	GG	GG	NN	GG	GG	GG	NN	GG	NN	GG	NN	NN	GG	GG	GG	NN	GG	NN	GG	GG	NN	GG	GG	GG	NN	GG	GG	GG	GG	GG	GG
Mt	78064	G	T	GG	GG	GG	GG	GG	GG	NN	NN	NN	GG	GG	GG	NN	GG	NN	GG	GG	NN	GG	GG	GG	GG	GG	NN	NN	NN	NN	GG	GG	GG	GG	NN	GG	NN	NN	NN	NN	GG	GG	GG	GG	NN	GG	NN	GG	GG
Mt	78366	T	C	NN	TT	TT	TT	NN	TT	NN	TT	NN	TT	TT	TT	NN	TT	NN	TT	TT	TT	TT	TT	NN	TT	TT	TT	TT	TT	TT	TT	TT	NN	TT	TT	TT	NN	TT	TT	TT	TT	TT	TT	NN	NN	NN	TT	TT	NN
Mt	79325	G	T	GG	NN	GG	GG	GG	GG	NN	GG	NN	GG	GG	GG	NN	NN	NN	GG	GG	GG	GG	GG	GG	GG	GG	GG	GG	NN	GG	GG	GG	NN	GG	NN	GG	GG	GG	GG	GG	GG	NN	GG	GG	NN	GG	GG	GG	GG
Mt	79752	T	C	TT	TT	NN	NN	NN	TT	NN	TT	NN	TT	TT	TT	TT	TT	TT	TT	TT	TT	TT	TT	TT	TT	NN	TT	TT	NN	NN	NN	TT	TT	TT	TT	TT	NN	TT	NN	NN	NN	TT	TT	NN	NN	TT	TT	TT	TT
Mt	79780	T	C	TT	TT	NN	TT	NN	TT	NN	NN	NN	TT	TT	TT	TT	TT	TT	TT	NN	TT	TT	TT	TT	TT	NN	TT	TT	NN	NN	NN	TT	TT	TT	TT	TT	NN	TT	NN	TT	NN	TT	TT	NN	NN	TT	TT	TT	TT
Mt	80141	A	T	NN	NN	AA	AA	AA	AA	NN	AA	AA	AA	AA	AA	AA	AA	AA	AA	AA	AA	AA	AA	AA	AA	NN	AA	AA	AA	AA	AA	NN	AA	AA	AA	AA	NN	AA	AA	AA	AA	AA	NN	NN	AA	AA	AA	AA	AA
Mt	80554	G	T	GG	GG	GG	NN	NN	GG	NN	NN	GG	NN	GG	GG	GG	GG	GG	NN	GG	GG	GG	NN	GG	NN	NN	NN	GG	GG	NN	GG	NN	GG	GG	GG	GG	NN	NN	NN	NN	GG	GG	NN	GG	GG	GG	GG	GG	GG
Mt	80637	C	T	CC	CC	CC	NN	NN	CC	NN	NN	CC	NN	CC	CC	CC	CC	CC	CC	CC	CC	CC	CC	CC	NN	NN	CC	CC	CC	CC	CC	NN	CC	CC	CC	CC	NN	NN	NN	NN	CC	NN	NN	CC	CC	CC	NN	NN	NN
Mt	80644	G	A	GG	GG	GG	NN	NN	GG	NN	NN	GG	NN	GG	GG	GG	GG	GG	GG	GG	GG	GG	GG	GG	NN	NN	GG	GG	GG	GG	GG	NN	GG	GG	GG	GG	NN	NN	NN	NN	GG	NN	NN	GG	GG	GG	NN	NN	NN
Mt	80691	G	A	GG	GG	GG	NN	NN	NN	NN	GG	GG	GG	GG	GG	GG	GG	GG	GG	GG	GG	GG	GG	GG	GG	NN	GG	GG	GG	GG	GG	NN	GG	GG	GG	GG	GG	NN	GG	NN	NN	NN	NN	GG	GG	GG	GG	NN	NN
Mt	81160	C	T	CC	CC	CC	CC	CC	CC	NN	CC	NN	CC	CC	CC	NN	CC	NN	CC	NN	CC	CC	CC	NN	CC	CC	CC	CC	NN	CC	CC	CC	CC	NN	CC	NN	CC	NN	NN	NN	CC	CC	NN	CC	CC	CC	NN	NN	CC
Mt	81448	A	G	NN	NN	AA	AA	AA	AA	AA	AA	NN	AA	AA	AA	NN	AA	AA	AA	AA	AA	AA	AA	AA	AA	AA	NN	AA	AA	AA	AA	AA	NN	AA	AA	AA	NN	AA	AA	NN	AA	AA	NN	AA	AA	AA	NN	NN	NN
Mt	81454	T	A	NN	NN	TT	TT	TT	TT	TT	TT	NN	TT	TT	TT	NN	TT	TT	TT	TT	TT	TT	TT	TT	TT	TT	NN	TT	TT	TT	TT	TT	NN	TT	TT	TT	NN	TT	TT	NN	TT	TT	NN	TT	TT	TT	NN	NN	NN
Mt	81788	A	C	AA	AA	AA	AA	AA	AA	NN	AA	AA	AA	NN	AA	NN	AA	NN	AA	AA	NN	AA	NN	NN	AA	NN	AA	AA	AA	NN	AA	AA	AA	AA	AA	AA	NN	AA	NN	NN	AA	AA	AA	NN	AA	AA	NN	AA	NN
Mt	81816	C	T	CC	CC	CC	CC	CC	CC	NN	CC	CC	CC	NN	CC	NN	CC	NN	CC	CC	NN	CC	CC	NN	CC	NN	CC	CC	CC	NN	CC	CC	CC	CC	CC	CC	CC	NN	CC	NN	CC	CC	CC	NN	CC	CC	NN	CC	CC
Mt	81823	C	T	CC	CC	CC	CC	CC	CC	NN	CC	NN	CC	NN	CC	NN	CC	NN	CC	CC	NN	CC	CC	NN	CC	NN	CC	CC	CC	NN	CC	CC	CC	CC	CC	CC	CC	NN	CC	NN	CC	CC	CC	NN	CC	CC	NN	NN	CC
Mt	82075	G	A	NN	GG	GG	GG	GG	GG	GG	NN	GG	NN	GG	GG	NN	GG	NN	GG	GG	NN	GG	GG	GG	GG	NN	GG	GG	NN	NN	GG	GG	GG	GG	GG	GG	NN	GG	GG	GG	NN	GG	NN	GG	NN	GG	NN	NN	GG
Mt	82256	C	A	CC	CC	CC	CC	CC	CC	CC	CC	CC	CC	CC	NN	CC	CC	CC	CC	CC	NN	CC	CC	CC	CC	NN	CC	CC	NN	NN	CC	CC	CC	CC	CC	CC	CC	CC	CC	CC	CC	CC	CC	NN	CC	NN	CC	NN	CC
Mt	82377	G	T	NN	GG	GG	GG	GG	GG	NN	GG	GG	GG	GG	GG	NN	NN	NN	GG	GG	NN	GG	GG	GG	NN	NN	GG	NN	NN	GG	GG	GG	NN	NN	GG	GG	GG	GG	GG	NN	GG	NN	GG	GG	GG	NN	NN	NN	GG
Mt	82548	G	A	GG	NN	GG	GG	GG	GG	GG	GG	NN	GG	GG	GG	GG	GG	GG	NN	GG	GG	GG	GG	NN	GG	NN	GG	GG	GG	NN	GG	GG	GG	NN	GG	GG	GG	GG	NN	NN	GG	GG	GG	NN	GG	GG	GG	NN	GG
Mt	83029	C	T	CC	CC	CC	CC	CC	CC	NN	NN	CC	CC	CC	NN	CC	CC	CC	CC	NN	CC	CC	CC	CC	CC	CC	NN	CC	CC	CC	CC	NN	CC	NN	CC	CC	NN	NN	CC	NN	NN	NN	NN	NN	CC	CC	NN	CC	NN
Mt	83282	C	A	CC	NN	CC	CC	CC	NN	CC	CC	CC	CC	CC	CC	CC	CC	NN	NN	CC	NN	CC	CC	CC	CC	CC	CC	NN	NN	CC	CC	NN	NN	CC	NN	CC	NN	CC	CC	CC	CC	CC	NN	NN	CC	CC	NN	NN	NN
Mt	83338	T	C	NN	NN	TT	TT	TT	NN	TT	NN	TT	TT	TT	TT	TT	TT	NN	NN	TT	NN	TT	TT	NN	TT	TT	NN	TT	NN	TT	TT	NN	NN	TT	TT	TT	NN	TT	TT	TT	TT	TT	NN	NN	TT	TT	TT	TT	NN
Mt	83362	G	A	GG	NN	GG	GG	GG	NN	NN	NN	GG	GG	GG	GG	GG	GG	NN	NN	GG	NN	GG	GG	NN	GG	GG	GG	GG	NN	GG	GG	NN	NN	GG	GG	GG	NN	GG	GG	GG	GG	GG	NN	NN	GG	GG	GG	GG	NN
Mt	83386	G	A	GG	NN	GG	GG	GG	NN	NN	GG	GG	GG	GG	GG	GG	GG	NN	NN	GG	GG	GG	GG	NN	GG	GG	GG	GG	NN	NN	GG	NN	GG	GG	GG	GG	GG	GG	GG	GG	NN	GG	NN	NN	GG	GG	GG	GG	NN
Mt	83387	G	A	GG	NN	GG	GG	GG	NN	NN	GG	GG	GG	GG	GG	GG	GG	NN	NN	GG	GG	GG	GG	NN	GG	GG	GG	GG	NN	GG	GG	NN	GG	GG	GG	GG	GG	GG	GG	GG	NN	GG	NN	NN	GG	GG	GG	GG	NN
Mt	83392	G	A	GG	NN	GG	GG	GG	NN	NN	GG	GG	GG	GG	GG	GG	GG	NN	NN	GG	GG	GG	GG	NN	GG	GG	GG	GG	NN	NN	GG	NN	GG	GG	GG	GG	GG	GG	GG	GG	NN	GG	NN	NN	GG	GG	GG	GG	NN
Mt	83446	C	T	CC	NN	CC	CC	NN	NN	CC	CC	TT	CC	NN	CC	CC	CC	NN	CC	CC	CC	CC	CC	NN	CC	NN	CC	CC	NN	CC	CC	NN	CC	CC	NN	CC	CC	CC	NN	NN	CC	CC	NN	NN	CC	CC	CC	CC	NN
Mt	83680	C	T	CC	NN	CC	CC	NN	NN	NN	NN	CC	CC	CC	CC	CC	CC	CC	NN	CC	CC	CC	CC	CC	CC	NN	CC	NN	NN	CC	CC	CC	NN	CC	CC	CC	CC	NN	CC	NN	CC	CC	NN	NN	CC	CC	CC	NN	CC
Mt	84084	A	G	AA	AA	AA	AA	NN	AA	AA	AA	AA	AA	AA	AA	AA	AA	NN	AA	AA	AA	AA	NN	AA	NN	AA	AA	AA	AA	AA	AA	AA	AA	AA	AA	AA	AA	AA	NN	NN	AA	AA	NN	NN	AA	NN	AA	AA	AA
Mt	84101	G	A	GG	GG	GG	GG	NN	GG	NN	GG	NN	GG	GG	GG	NN	GG	NN	GG	GG	GG	GG	NN	GG	GG	NN	GG	GG	GG	GG	GG	GG	GG	GG	GG	NN	GG	GG	NN	NN	GG	GG	NN	GG	GG	GG	NN	GG	GG
Mt	84104	C	T	CC	CC	CC	CC	NN	CC	NN	CC	NN	CC	CC	CC	NN	CC	NN	CC	CC	CC	CC	NN	NN	CC	NN	CC	CC	CC	CC	CC	CC	CC	CC	CC	NN	CC	CC	NN	NN	CC	CC	NN	CC	CC	CC	NN	CC	CC
Mt	84112	G	A	GG	GG	GG	GG	GG	GG	NN	GG	NN	GG	GG	GG	GG	GG	NN	GG	GG	GG	GG	NN	NN	GG	NN	NN	GG	GG	GG	GG	GG	GG	GG	GG	GG	GG	GG	NN	NN	GG	NN	NN	GG	GG	GG	NN	GG	GG
Mt	84116	C	T	CC	CC	CC	CC	CC	CC	NN	CC	NN	CC	CC	CC	CC	CC	NN	CC	CC	CC	CC	NN	NN	CC	NN	NN	CC	CC	CC	CC	CC	CC	CC	CC	CC	CC	CC	CC	NN	CC	NN	NN	CC	CC	CC	CC	CC	CC
Mt	84139	C	T	CC	CC	CC	CC	CC	CC	CC	CC	NN	CC	CC	CC	CC	CC	NN	NN	CC	CC	CC	NN	NN	CC	NN	NN	CC	CC	CC	CC	CC	NN	CC	CC	CC	CC	CC	NN	NN	CC	NN	NN	CC	CC	CC	NN	NN	CC
Mt	84147	G	A	GG	GG	GG	GG	GG	GG	GG	GG	NN	GG	GG	GG	GG	GG	NN	NN	GG	GG	GG	NN	NN	GG	NN	NN	GG	GG	GG	GG	GG	NN	NN	GG	GG	GG	GG	NN	NN	GG	NN	NN	GG	GG	GG	NN	NN	GG
Mt	84153	G	A	GG	GG	GG	GG	GG	GG	GG	GG	NN	GG	GG	GG	NN	GG	NN	NN	GG	GG	GG	NN	NN	GG	NN	NN	GG	GG	GG	GG	GG	NN	NN	GG	GG	GG	GG	GG	NN	GG	NN	NN	GG	GG	GG	NN	NN	GG
Mt	84154	C	T	CC	CC	CC	CC	CC	CC	CC	CC	NN	CC	CC	CC	NN	CC	NN	NN	CC	CC	CC	NN	NN	CC	NN	NN	CC	CC	CC	CC	CC	NN	NN	CC	CC	CC	CC	NN	CC	CC	NN	NN	CC	CC	CC	NN	NN	CC
Mt	84411	G	T	NN	NN	GG	GG	GG	NN	NN	GG	GG	GG	GG	NN	GG	GG	GG	NN	GG	NN	GG	NN	GG	GG	GG	NN	NN	NN	NN	GG	GG	GG	GG	GG	GG	GG	GG	NN	GG	GG	GG	NN	GG	NN	GG	NN	GG	GG
Mt	85306	T	A	TT	TT	TT	NN	TT	TT	NN	TT	TT	TT	TT	TT	TT	TT	TT	NN	NN	NN	TT	TT	NN	TT	TT	TT	TT	NN	NN	TT	NN	TT	TT	TT	NN	TT	TT	TT	TT	TT	TT	NN	NN	TT	TT	TT	TT	TT
Mt	85486	A	T,*	AA	AA	AA	NN	AA	AA	NN	AA	NN	AA	NN	AA	AA	AA	AA	AA	AA	AA	AA	NN	AA	AA	AA	AA	AA	NN	NN	NN	AA	AA	NN	AA	NN	AA	AA	AA	AA	AA	AA	AA	NN	AA	AA	NN	NN	AA
Mt	85487	A	C	AA	AA	AA	NN	AA	AA	NN	AA	NN	AA	NN	AA	AA	AA	AA	AA	AA	AA	AA	NN	AA	AA	AA	AA	AA	NN	NN	NN	AA	AA	NN	AA	NN	AA	NN	AA	AA	AA	AA	AA	NN	AA	AA	NN	NN	AA
Mt	85520	G	A	GG	GG	GG	GG	GG	GG	GG	GG	NN	GG	NN	GG	GG	GG	GG	GG	GG	GG	GG	NN	GG	GG	GG	GG	NN	NN	NN	GG	GG	GG	NN	GG	GG	NN	NN	GG	GG	GG	GG	GG	NN	GG	GG	NN	NN	GG
Mt	86585	A	C	AA	AA	AA	AA	AA	AA	AA	NN	NN	AA	AA	AA	NN	AA	AA	AA	AA	AA	AA	NN	NN	AA	NN	AA	AA	AA	AA	AA	AA	AA	AA	NN	NN	AA	AA	AA	AA	AA	AA	AA	AA	NN	NN	AA	AA	NN
Mt	86605	G	A	GG	GG	GG	GG	GG	GG	GG	NN	NN	GG	GG	GG	NN	GG	GG	GG	GG	GG	GG	NN	NN	GG	NN	GG	GG	GG	GG	GG	GG	GG	GG	NN	NN	GG	GG	GG	GG	GG	GG	GG	GG	NN	NN	GG	GG	NN
Mt	86611	T	C	TT	TT	TT	TT	TT	TT	TT	NN	NN	TT	TT	TT	NN	TT	TT	TT	TT	TT	TT	NN	NN	TT	NN	TT	TT	TT	TT	TT	TT	TT	TT	NN	NN	TT	TT	TT	TT	TT	TT	TT	TT	NN	NN	NN	TT	NN
Mt	86634	A	G	AA	AA	AA	AA	AA	AA	AA	NN	NN	NN	AA	AA	NN	AA	NN	AA	AA	AA	AA	NN	NN	AA	NN	NN	AA	AA	NN	AA	AA	AA	AA	NN	NN	AA	AA	NN	AA	AA	AA	AA	AA	NN	NN	NN	AA	NN
Mt	86635	C	T	CC	CC	CC	CC	CC	CC	CC	NN	NN	NN	CC	CC	NN	CC	CC	CC	CC	CC	CC	NN	NN	CC	NN	NN	CC	CC	NN	CC	CC	CC	CC	NN	NN	CC	CC	NN	CC	CC	CC	CC	CC	NN	NN	NN	CC	NN
Mt	87293	C	T	CC	CC	CC	CC	CC	CC	CC	CC	CC	CC	CC	CC	CC	CC	CC	CC	CC	NN	CC	CC	CC	CC	NN	CC	NN	NN	CC	CC	NN	CC	CC	CC	CC	NN	CC	NN	NN	CC	CC	NN	NN	CC	CC	CC	NN	CC
Mt	87528	C	T	CC	CC	CC	CC	CC	CC	NN	CC	CC	CC	CC	CC	NN	CC	NN	CC	CC	CC	CC	CC	CC	CC	CC	CC	CC	NN	CC	CC	NN	CC	NN	CC	NN	CC	CC	NN	NN	CC	CC	NN	CC	CC	CC	CC	NN	CC
Mt	87592	T	C	TT	TT	TT	TT	TT	TT	NN	TT	TT	TT	TT	TT	NN	TT	NN	NN	TT	TT	TT	TT	NN	TT	TT	TT	TT	TT	TT	NN	TT	TT	TT	NN	NN	TT	TT	NN	NN	TT	TT	NN	NN	TT	TT	TT	NN	TT
Mt	87605	C	T	CC	CC	CC	NN	CC	CC	NN	CC	CC	CC	CC	CC	NN	CC	CC	NN	CC	CC	CC	CC	NN	CC	CC	CC	NN	CC	CC	NN	CC	CC	CC	CC	NN	CC	CC	NN	NN	CC	CC	NN	CC	CC	CC	CC	NN	CC
Mt	87630	C	T	CC	CC	CC	NN	CC	NN	NN	CC	CC	CC	CC	CC	NN	CC	CC	NN	CC	CC	CC	CC	NN	CC	CC	CC	NN	CC	CC	NN	CC	CC	CC	CC	NN	CC	CC	NN	NN	CC	CC	NN	CC	CC	CC	CC	NN	NN
Mt	87663	G	A	NN	GG	GG	GG	GG	NN	NN	GG	GG	GG	GG	GG	GG	GG	GG	NN	GG	GG	GG	GG	NN	GG	GG	GG	NN	GG	GG	GG	GG	GG	GG	GG	GG	GG	GG	NN	NN	GG	GG	NN	GG	GG	GG	GG	NN	NN
Mt	88090	T	C	NN	NN	TT	NN	TT	TT	NN	TT	TT	TT	TT	TT	TT	TT	TT	TT	TT	TT	TT	TT	TT	TT	NN	TT	TT	NN	TT	TT	TT	TT	NN	NN	TT	TT	TT	TT	NN	TT	TT	TT	NN	TT	TT	NN	TT	NN
Mt	88096	G	A	GG	NN	GG	NN	GG	GG	NN	GG	GG	GG	GG	GG	GG	GG	GG	GG	GG	GG	GG	GG	GG	GG	GG	GG	GG	NN	GG	GG	GG	GG	NN	NN	GG	GG	GG	NN	NN	GG	GG	NN	NN	GG	NN	NN	GG	NN
Mt	88104	C	T	CC	NN	CC	NN	CC	CC	NN	CC	CC	CC	CC	CC	CC	CC	CC	CC	CC	CC	CC	CC	CC	CC	CC	CC	CC	NN	CC	CC	CC	CC	NN	NN	CC	CC	CC	CC	NN	CC	CC	NN	NN	CC	NN	NN	CC	NN
Mt	88196	T	C	TT	TT	TT	TT	TT	TT	NN	TT	NN	TT	TT	TT	TT	TT	TT	TT	NN	NN	TT	TT	TT	TT	NN	TT	TT	TT	NN	TT	TT	TT	TT	NN	TT	TT	NN	TT	NN	TT	TT	TT	NN	TT	TT	TT	TT	NN
Mt	88197	C	T	CC	CC	CC	CC	CC	CC	NN	CC	NN	CC	CC	CC	CC	CC	CC	CC	NN	NN	CC	CC	CC	CC	NN	CC	CC	CC	NN	CC	CC	CC	CC	NN	CC	CC	NN	CC	NN	CC	CC	CC	NN	CC	CC	CC	CC	NN
Mt	88427	T	G	TT	NN	TT	TT	TT	NN	TT	TT	TT	NN	TT	TT	TT	TT	TT	TT	TT	TT	TT	NN	TT	NN	TT	TT	TT	NN	TT	TT	TT	TT	TT	TT	TT	NN	NN	TT	NN	TT	TT	TT	TT	NN	TT	NN	NN	TT
Mt	88438	A	C	AA	NN	AA	AA	AA	NN	AA	AA	AA	NN	AA	AA	AA	AA	AA	AA	AA	AA	AA	NN	AA	NN	AA	AA	AA	AA	AA	AA	AA	AA	AA	AA	AA	NN	NN	AA	NN	AA	AA	NN	AA	NN	AA	NN	NN	AA
Mt	88481	C	A	CC	NN	CC	CC	CC	CC	CC	CC	CC	CC	CC	CC	CC	CC	CC	CC	CC	CC	CC	NN	CC	NN	CC	CC	CC	CC	CC	CC	CC	CC	CC	CC	CC	NN	NN	CC	NN	CC	CC	NN	CC	NN	CC	CC	NN	CC
Mt	88494	G	C	GG	NN	GG	GG	GG	GG	GG	NN	GG	GG	GG	GG	GG	GG	GG	GG	GG	GG	GG	GG	GG	NN	NN	GG	GG	GG	NN	GG	GG	GG	GG	GG	NN	NN	NN	GG	GG	GG	GG	NN	GG	NN	GG	GG	NN	GG
Mt	88499	G	A	GG	NN	GG	GG	GG	GG	GG	NN	GG	GG	GG	GG	NN	GG	GG	GG	GG	GG	GG	GG	GG	NN	NN	GG	GG	GG	NN	GG	GG	GG	GG	GG	NN	NN	NN	GG	GG	GG	GG	NN	GG	NN	GG	GG	NN	GG
Mt	88503	G	A	GG	NN	GG	GG	GG	GG	GG	GG	GG	GG	GG	GG	NN	GG	GG	GG	GG	GG	GG	GG	GG	NN	NN	GG	GG	GG	NN	GG	GG	GG	GG	GG	NN	NN	GG	GG	GG	GG	GG	NN	GG	NN	GG	GG	NN	GG
Mt	88506	G	T	GG	NN	GG	GG	GG	GG	GG	GG	GG	GG	GG	GG	NN	GG	GG	GG	GG	GG	GG	GG	GG	NN	GG	GG	GG	GG	NN	GG	GG	GG	GG	GG	NN	NN	GG	GG	GG	GG	GG	NN	GG	NN	GG	GG	NN	GG
Mt	88529	C	A	NN	NN	CC	CC	CC	CC	NN	CC	NN	CC	CC	CC	CC	CC	CC	CC	CC	CC	CC	CC	CC	NN	CC	CC	CC	CC	NN	CC	CC	CC	CC	CC	NN	NN	CC	CC	NN	CC	CC	NN	CC	NN	CC	CC	NN	NN
Mt	88535	A	T,C	NN	NN	AA	AA	AA	AA	NN	AA	NN	AA	AA	AA	AA	AA	AA	AA	AA	AA	AA	AA	AA	NN	AA	AA	AA	AA	NN	AA	AA	AA	AA	AA	NN	NN	AA	AA	NN	AA	AA	NN	AA	AA	AA	AA	NN	NN
Mt	88581	C	G	NN	NN	CC	CC	CC	CC	CC	CC	CC	CC	NN	CC	CC	CC	CC	CC	CC	CC	CC	CC	NN	CC	CC	CC	CC	NN	NN	CC	CC	CC	CC	CC	NN	NN	CC	CC	NN	NN	CC	CC	CC	CC	CC	CC	NN	NN
Mt	88680	T	C	TT	TT	TT	NN	NN	TT	TT	TT	TT	TT	TT	TT	TT	NN	NN	TT	TT	TT	TT	NN	TT	TT	TT	TT	TT	NN	NN	TT	TT	TT	TT	TT	TT	TT	NN	TT	NN	TT	TT	TT	TT	TT	TT	TT	NN	TT
Mt	88688	T	A	TT	TT	TT	NN	NN	TT	TT	TT	TT	TT	TT	TT	TT	NN	NN	TT	TT	TT	TT	NN	TT	TT	TT	TT	TT	NN	NN	TT	TT	TT	TT	TT	TT	TT	NN	TT	TT	TT	TT	TT	TT	TT	TT	TT	TT	TT
Mt	88785	G	A	GG	GG	GG	GG	NN	GG	NN	GG	GG	GG	GG	GG	GG	GG	GG	NN	NN	NN	GG	GG	GG	GG	GG	GG	GG	GG	NN	GG	GG	GG	GG	GG	GG	GG	NN	GG	GG	GG	GG	GG	GG	GG	NN	GG	GG	GG
Mt	88830	G	A	GG	GG	GG	GG	NN	GG	NN	GG	GG	GG	GG	NN	GG	GG	GG	NN	GG	NN	GG	GG	NN	GG	GG	GG	GG	GG	NN	GG	GG	GG	GG	GG	GG	NN	NN	GG	GG	GG	GG	GG	GG	GG	NN	GG	GG	GG
Mt	89128	G	T	GG	GG	NN	GG	GG	GG	GG	NN	NN	GG	NN	GG	GG	NN	GG	GG	GG	GG	GG	GG	GG	GG	GG	GG	GG	NN	GG	GG	GG	GG	GG	GG	GG	GG	GG	NN	NN	GG	GG	NN	NN	GG	NN	GG	GG	GG
Mt	89299	G	A	GG	NN	GG	GG	GG	GG	GG	GG	GG	NN	GG	GG	GG	GG	GG	GG	GG	GG	GG	GG	GG	GG	GG	GG	GG	GG	NN	GG	GG	GG	GG	NN	NN	NN	GG	NN	NN	GG	NN	NN	NN	GG	GG	NN	NN	GG
Mt	89312	A	C	AA	NN	AA	AA	AA	AA	AA	AA	AA	NN	AA	AA	AA	AA	AA	AA	AA	AA	AA	AA	AA	AA	AA	AA	AA	AA	NN	AA	AA	AA	AA	NN	NN	NN	AA	NN	NN	AA	AA	NN	NN	AA	AA	NN	NN	AA
Mt	89317	C	A	CC	NN	CC	CC	CC	CC	CC	CC	CC	NN	CC	CC	CC	CC	CC	CC	CC	CC	CC	CC	CC	CC	CC	CC	CC	CC	NN	CC	CC	CC	CC	NN	NN	NN	CC	NN	NN	CC	CC	NN	NN	CC	CC	NN	NN	CC
Mt	89336	G	A	GG	NN	GG	GG	GG	GG	GG	GG	GG	NN	GG	GG	GG	NN	GG	GG	GG	GG	GG	GG	GG	GG	GG	GG	GG	GG	NN	GG	GG	GG	GG	NN	NN	NN	GG	GG	NN	GG	GG	GG	NN	GG	GG	NN	GG	GG
Mt	89519	A	G	NN	NN	AA	AA	AA	AA	AA	AA	AA	NN	AA	AA	AA	AA	AA	AA	AA	AA	AA	NN	AA	AA	AA	AA	AA	AA	NN	AA	AA	NN	AA	AA	AA	AA	NN	NN	NN	AA	AA	NN	NN	AA	AA	NN	NN	AA
Mt	89698	A	G	AA	AA	AA	AA	AA	AA	AA	AA	AA	NN	AA	AA	AA	AA	NN	AA	AA	NN	AA	NN	AA	AA	AA	AA	AA	AA	NN	AA	AA	AA	AA	AA	NN	NN	AA	NN	NN	AA	AA	NN	AA	AA	AA	NN	AA	AA
Mt	89711	G	A	GG	GG	GG	GG	GG	GG	GG	GG	GG	NN	GG	GG	GG	GG	NN	GG	GG	NN	GG	NN	GG	GG	GG	GG	GG	GG	NN	GG	GG	GG	GG	GG	NN	NN	GG	NN	NN	GG	GG	NN	GG	GG	GG	NN	GG	GG
Mt	89786	G	A	GG	GG	GG	GG	GG	GG	GG	NN	GG	GG	GG	GG	GG	GG	NN	GG	GG	NN	GG	NN	NN	GG	GG	GG	GG	GG	NN	GG	GG	GG	NN	GG	NN	GG	GG	GG	NN	GG	GG	NN	GG	GG	GG	NN	GG	GG
Mt	89883	G	A	GG	GG	GG	GG	GG	GG	GG	GG	NN	NN	GG	GG	GG	GG	GG	NN	GG	NN	GG	GG	GG	GG	GG	GG	GG	GG	NN	GG	GG	GG	GG	GG	GG	GG	GG	GG	NN	GG	GG	NN	GG	GG	GG	NN	NN	GG
Mt	89890	T	G	TT	TT	TT	TT	TT	TT	TT	TT	NN	TT	TT	TT	TT	TT	TT	NN	TT	TT	TT	TT	TT	TT	TT	TT	TT	TT	NN	TT	TT	TT	TT	TT	TT	TT	TT	TT	NN	TT	TT	NN	TT	TT	TT	NN	NN	TT
Mt	89925	G	C	GG	GG	NN	NN	GG	GG	GG	GG	GG	GG	GG	GG	GG	GG	GG	NN	GG	GG	GG	GG	GG	GG	GG	GG	GG	NN	NN	NN	GG	GG	GG	GG	GG	NN	GG	GG	NN	GG	GG	GG	GG	GG	GG	NN	GG	GG
Mt	89936	G	T	GG	GG	NN	NN	GG	GG	GG	GG	GG	GG	GG	GG	GG	GG	GG	NN	GG	GG	GG	GG	GG	GG	GG	GG	GG	NN	NN	NN	GG	GG	GG	GG	GG	GG	GG	GG	NN	GG	GG	GG	GG	GG	GG	NN	GG	GG
Mt	89939	C	T	CC	CC	NN	NN	CC	CC	CC	CC	CC	CC	CC	CC	CC	CC	CC	NN	CC	CC	CC	CC	CC	CC	NN	CC	CC	NN	NN	NN	CC	CC	CC	CC	CC	CC	CC	CC	NN	CC	CC	CC	CC	CC	CC	NN	CC	NN
Mt	90170	C	A	CC	CC	CC	CC	CC	CC	NN	CC	CC	NN	CC	NN	CC	CC	CC	CC	CC	CC	CC	CC	CC	CC	CC	CC	CC	NN	NN	CC	CC	CC	CC	CC	NN	NN	CC	NN	NN	CC	CC	NN	CC	NN	CC	NN	CC	CC
Mt	90187	T	C	TT	TT	TT	TT	TT	TT	NN	TT	TT	NN	TT	TT	TT	TT	TT	TT	TT	TT	TT	TT	TT	TT	TT	TT	TT	NN	NN	TT	TT	NN	TT	TT	TT	NN	TT	NN	NN	TT	TT	NN	TT	TT	TT	NN	TT	TT
Mt	90208	T	C	TT	TT	TT	TT	TT	TT	NN	TT	TT	TT	TT	TT	TT	TT	TT	TT	TT	TT	TT	TT	TT	TT	TT	TT	TT	TT	NN	TT	TT	TT	TT	TT	TT	NN	TT	NN	NN	TT	TT	NN	TT	TT	TT	NN	TT	TT
Mt	90209	C	A	CC	CC	CC	CC	CC	CC	NN	CC	CC	CC	CC	CC	CC	CC	CC	CC	CC	CC	CC	CC	CC	CC	CC	CC	CC	CC	NN	CC	CC	CC	CC	CC	CC	NN	CC	NN	NN	CC	CC	NN	CC	CC	CC	NN	CC	CC
Mt	90240	G	C	GG	GG	GG	GG	GG	GG	NN	GG	GG	NN	GG	GG	GG	GG	GG	GG	GG	GG	GG	GG	GG	GG	GG	GG	GG	GG	GG	GG	GG	NN	GG	GG	GG	NN	GG	NN	GG	GG	GG	NN	GG	GG	GG	NN	GG	NN
Mt	90249	C	T	CC	CC	NN	CC	CC	CC	NN	CC	NN	NN	CC	CC	CC	CC	NN	CC	CC	CC	CC	CC	CC	CC	CC	CC	CC	CC	CC	CC	CC	NN	NN	CC	CC	CC	CC	NN	CC	CC	NN	NN	NN	CC	CC	NN	CC	NN
Mt	90278	G	C	GG	GG	NN	GG	GG	GG	NN	GG	GG	NN	GG	GG	NN	GG	GG	GG	GG	NN	GG	GG	GG	GG	GG	GG	GG	GG	GG	GG	NN	GG	NN	GG	GG	GG	NN	NN	GG	GG	GG	NN	GG	GG	GG	GG	NN	NN
Mt	90406	A	T	AA	AA	AA	AA	AA	AA	NN	AA	AA	AA	AA	NN	NN	AA	AA	AA	AA	AA	AA	NN	AA	AA	NN	AA	AA	AA	NN	AA	NN	AA	AA	AA	NN	AA	AA	NN	AA	AA	AA	NN	AA	AA	AA	AA	NN	NN
Mt	90408	G	A	GG	GG	GG	GG	GG	GG	NN	GG	GG	GG	GG	NN	NN	NN	GG	GG	GG	GG	GG	NN	GG	GG	NN	GG	GG	GG	NN	GG	NN	GG	GG	GG	NN	GG	GG	NN	GG	GG	GG	NN	GG	GG	GG	GG	NN	NN
Mt	90533	G	A	NN	GG	NN	GG	GG	GG	GG	GG	GG	GG	GG	GG	NN	GG	GG	GG	GG	GG	GG	GG	GG	GG	GG	GG	GG	GG	NN	GG	GG	GG	NN	GG	GG	GG	GG	GG	GG	GG	NN	NN	GG	GG	GG	GG	GG	NN
Mt	90857	C	A	CC	NN	AA	CC	CC	NN	CC	CC	CC	NN	NN	NN	NN	CC	NN	CC	CC	CC	CC	CC	CC	CC	CC	AA	CC	CC	CC	CC	AA	CC	NN	CC	CC	CC	CC	NN	NN	NN	NN	NN	CC	CC	CC	NN	CC	NN
Mt	90996	T	A	TT	TT	TT	TT	TT	TT	NN	TT	TT	NN	TT	TT	TT	TT	TT	TT	TT	TT	TT	TT	NN	TT	NN	TT	TT	NN	TT	NN	TT	TT	NN	TT	TT	NN	NN	TT	NN	NN	TT	TT	TT	TT	TT	NN	TT	TT
Mt	91400	C	T	NN	CC	CC	CC	CC	CC	CC	CC	NN	CC	CC	CC	CC	CC	CC	CC	CC	CC	CC	CC	CC	CC	NN	CC	CC	NN	CC	CC	CC	NN	CC	CC	CC	NN	CC	NN	CC	CC	CC	CC	CC	CC	CC	NN	CC	NN
Mt	91417	A	C	NN	AA	AA	AA	AA	AA	AA	AA	NN	NN	AA	AA	AA	AA	AA	AA	AA	AA	AA	AA	AA	AA	NN	AA	AA	NN	AA	AA	AA	AA	AA	AA	AA	NN	AA	NN	AA	AA	AA	AA	AA	AA	AA	NN	AA	NN
Mt	91580	A	C	AA	AA	AA	AA	AA	AA	AA	AA	NN	AA	NN	AA	AA	AA	AA	AA	AA	AA	AA	AA	AA	AA	AA	AA	AA	AA	AA	AA	AA	NN	AA	AA	AA	AA	AA	AA	AA	AA	NN	NN	AA	AA	AA	NN	NN	AA
Mt	91581	A	T	AA	AA	AA	AA	AA	AA	AA	AA	NN	AA	NN	AA	AA	AA	AA	AA	AA	AA	AA	AA	AA	AA	AA	AA	AA	AA	AA	AA	NN	NN	AA	AA	AA	AA	AA	AA	AA	AA	NN	NN	AA	AA	AA	NN	NN	AA
Mt	92067	C	T	CC	CC	CC	CC	CC	CC	CC	NN	NN	CC	CC	CC	CC	CC	CC	CC	CC	NN	CC	CC	CC	NN	NN	CC	CC	CC	NN	CC	CC	CC	NN	CC	CC	CC	CC	CC	NN	CC	CC	NN	CC	CC	CC	CC	NN	NN
Mt	92087	G	A	GG	GG	GG	GG	NN	GG	NN	NN	NN	GG	GG	GG	GG	GG	NN	GG	GG	GG	GG	GG	NN	NN	NN	GG	GG	GG	NN	GG	GG	GG	NN	GG	GG	NN	GG	NN	NN	GG	GG	NN	GG	GG	GG	GG	NN	NN
Mt	92114	G	T	GG	GG	GG	GG	NN	GG	NN	GG	NN	GG	GG	GG	GG	GG	GG	GG	GG	GG	GG	GG	NN	NN	NN	GG	GG	GG	NN	GG	GG	GG	NN	GG	GG	NN	GG	NN	NN	GG	GG	NN	GG	GG	GG	GG	GG	GG
Mt	92115	A	C	AA	AA	AA	AA	NN	AA	NN	AA	NN	AA	AA	AA	AA	AA	AA	AA	AA	AA	AA	AA	AA	NN	NN	AA	AA	AA	NN	AA	AA	AA	NN	AA	AA	NN	AA	NN	NN	AA	AA	AA	AA	AA	AA	AA	AA	AA
Mt	94028	C	A	CC	CC	NN	CC	CC	CC	CC	CC	NN	NN	CC	CC	AA	CC	CC	CC	NN	NN	CC	CC	NN	NN	CC	AA	CC	CC	NN	CC	NN	CC	CC	CC	NN	CC	CC	CC	CC	NN	CC	NN	CC	CC	CC	CC	NN	CC
Mt	94235	C	T	CC	NN	CC	NN	CC	CC	NN	CC	NN	CC	CC	CC	CC	CC	CC	CC	NN	NN	CC	CC	CC	CC	NN	CC	CC	CC	NN	CC	CC	NN	CC	CC	CC	NN	NN	CC	CC	NN	CC	NN	CC	CC	CC	NN	CC	CC
Mt	94241	C	T	CC	NN	CC	NN	CC	CC	NN	CC	NN	CC	CC	CC	CC	CC	CC	CC	NN	NN	NN	CC	CC	CC	NN	CC	CC	CC	NN	CC	CC	CC	CC	CC	CC	NN	NN	CC	CC	CC	CC	NN	CC	CC	NN	NN	CC	CC
Mt	94253	T	A	TT	NN	TT	NN	TT	TT	NN	TT	TT	TT	TT	TT	TT	TT	TT	TT	NN	NN	TT	TT	TT	TT	NN	TT	TT	TT	NN	TT	TT	TT	TT	TT	NN	NN	NN	TT	TT	TT	TT	NN	TT	TT	NN	NN	TT	TT
Mt	94256	T	C	TT	NN	TT	NN	TT	TT	NN	TT	TT	TT	TT	TT	TT	TT	TT	TT	NN	NN	TT	TT	TT	TT	NN	TT	TT	TT	NN	TT	TT	TT	TT	TT	NN	NN	NN	TT	TT	TT	TT	NN	TT	TT	NN	NN	TT	TT
Mt	94266	C	T	CC	NN	CC	NN	CC	CC	CC	NN	CC	CC	CC	CC	CC	CC	CC	CC	NN	NN	CC	CC	CC	CC	NN	CC	CC	CC	NN	CC	CC	CC	NN	CC	NN	NN	NN	CC	CC	CC	CC	NN	CC	CC	NN	CC	CC	CC
Mt	94281	C	G	CC	NN	CC	NN	CC	CC	CC	NN	CC	CC	CC	CC	CC	CC	CC	CC	NN	NN	CC	CC	CC	CC	NN	CC	CC	CC	NN	CC	CC	CC	NN	CC	NN	NN	NN	CC	CC	CC	CC	NN	CC	CC	CC	CC	CC	CC
Mt	94477	A	C	AA	AA	AA	NN	AA	NN	NN	NN	AA	AA	AA	AA	AA	AA	NN	NN	AA	NN	AA	AA	AA	AA	AA	AA	AA	AA	NN	AA	AA	AA	AA	AA	NN	NN	AA	AA	AA	AA	NN	AA	AA	AA	AA	NN	AA	AA
Mt	97627	G	A	NN	GG	NN	NN	GG	GG	NN	NN	GG	NN	GG	GG	GG	GG	GG	GG	NN	GG	GG	GG	NN	GG	GG	GG	GG	GG	GG	NN	GG	NN	NN	GG	GG	GG	GG	GG	GG	NN	GG	GG	GG	GG	GG	NN	GG	NN
Mt	97677	C	T	NN	CC	NN	NN	CC	CC	CC	NN	CC	NN	CC	CC	CC	CC	CC	CC	NN	NN	CC	CC	NN	CC	CC	CC	CC	CC	CC	CC	CC	CC	NN	CC	CC	CC	CC	CC	CC	NN	CC	NN	CC	CC	CC	NN	CC	NN
Mt	97682	C	T	NN	CC	NN	NN	CC	CC	CC	NN	CC	NN	CC	CC	CC	CC	CC	CC	CC	NN	CC	CC	CC	CC	CC	CC	CC	CC	CC	CC	CC	CC	NN	CC	CC	CC	CC	CC	CC	NN	CC	CC	CC	CC	CC	NN	CC	NN
Mt	98550	G	A,T	GG	GG	GG	GG	GG	GG	GG	NN	GG	NN	GG	GG	GG	GG	GG	GG	NN	GG	GG	GG	GG	GG	NN	GG	GG	NN	NN	GG	GG	GG	GG	GG	NN	GG	GG	NN	NN	GG	GG	NN	NN	GG	GG	NN	GG	GG
Mt	98599	T	G	TT	TT	TT	TT	TT	TT	TT	NN	TT	NN	TT	TT	TT	TT	TT	TT	TT	TT	TT	TT	TT	NN	NN	TT	TT	NN	NN	TT	TT	NN	TT	TT	NN	TT	TT	TT	NN	TT	TT	NN	TT	TT	TT	NN	TT	NN
Mt	98816	C	T	CC	CC	CC	CC	CC	CC	NN	CC	CC	CC	CC	CC	CC	CC	NN	CC	NN	NN	CC	CC	CC	NN	CC	CC	CC	NN	CC	CC	CC	CC	CC	NN	CC	CC	CC	CC	CC	CC	NN	CC	CC	CC	CC	NN	CC	NN
Mt	98886	C	A	CC	CC	CC	NN	CC	CC	CC	CC	NN	CC	CC	CC	NN	CC	CC	CC	NN	NN	CC	CC	NN	CC	CC	CC	CC	NN	CC	CC	CC	CC	CC	CC	CC	NN	CC	CC	NN	CC	CC	NN	CC	CC	CC	CC	CC	CC
Mt	98939	G	A	GG	NN	GG	NN	GG	GG	GG	GG	NN	NN	NN	GG	NN	GG	NN	GG	NN	NN	GG	GG	GG	GG	NN	GG	GG	NN	GG	GG	GG	GG	GG	GG	GG	GG	GG	GG	NN	GG	GG	GG	GG	GG	GG	GG	GG	GG
Mt	98941	T	C	TT	NN	TT	NN	TT	TT	TT	TT	NN	NN	NN	TT	NN	TT	NN	TT	NN	NN	TT	TT	TT	TT	NN	TT	TT	NN	TT	TT	TT	TT	TT	TT	TT	TT	TT	TT	NN	TT	TT	TT	TT	TT	TT	TT	TT	TT
Mt	98943	C	T	CC	NN	CC	NN	CC	CC	CC	CC	NN	NN	NN	CC	NN	CC	NN	CC	NN	NN	CC	CC	CC	CC	NN	CC	CC	NN	CC	CC	CC	CC	CC	CC	CC	CC	CC	CC	NN	CC	CC	CC	CC	CC	CC	CC	CC	CC
Mt	98945	A	G	AA	AA	AA	NN	AA	AA	AA	AA	NN	NN	NN	AA	NN	AA	NN	AA	NN	NN	AA	AA	AA	AA	NN	AA	AA	NN	AA	AA	AA	AA	AA	AA	AA	AA	AA	AA	NN	AA	AA	AA	AA	AA	AA	AA	AA	AA
Mt	98959	A	G	AA	AA	AA	NN	AA	AA	AA	AA	NN	NN	NN	AA	NN	AA	AA	AA	NN	NN	AA	AA	AA	AA	NN	AA	AA	NN	AA	AA	AA	AA	AA	AA	AA	AA	AA	AA	NN	AA	AA	AA	AA	AA	AA	AA	AA	AA
Mt	98961	G	A	GG	GG	GG	NN	GG	GG	GG	GG	NN	NN	NN	GG	NN	GG	GG	GG	NN	NN	GG	GG	GG	GG	NN	GG	GG	NN	GG	GG	GG	GG	GG	GG	GG	GG	GG	GG	NN	GG	GG	GG	GG	GG	GG	GG	GG	GG
Mt	98969	C	A	CC	CC	CC	NN	CC	CC	CC	CC	NN	NN	NN	CC	NN	CC	CC	CC	NN	NN	CC	CC	CC	CC	NN	CC	CC	NN	CC	CC	CC	CC	CC	CC	CC	CC	CC	CC	NN	CC	CC	CC	CC	CC	CC	CC	CC	CC
Mt	98972	G	T	GG	GG	GG	NN	GG	GG	GG	GG	NN	NN	NN	GG	NN	GG	GG	GG	NN	NN	GG	GG	GG	GG	NN	GG	GG	NN	GG	GG	GG	GG	GG	GG	GG	GG	GG	GG	NN	GG	GG	GG	GG	GG	GG	GG	GG	GG
Mt	99021	G	A	GG	GG	GG	NN	GG	GG	GG	GG	NN	NN	NN	GG	GG	GG	GG	GG	GG	NN	GG	GG	GG	GG	NN	GG	GG	NN	GG	GG	GG	GG	GG	GG	GG	GG	GG	GG	GG	GG	GG	GG	NN	GG	GG	GG	GG	GG
Mt	99033	A	C	AA	AA	AA	NN	AA	AA	AA	AA	NN	AA	NN	AA	AA	AA	AA	AA	AA	NN	AA	AA	AA	AA	NN	AA	AA	NN	AA	AA	AA	AA	AA	NN	AA	AA	AA	AA	AA	AA	AA	AA	NN	AA	AA	AA	AA	AA
Mt	100858	A	G	AA	NN	AA	AA	AA	AA	NN	AA	NN	NN	AA	AA	AA	AA	AA	AA	AA	AA	AA	AA	AA	AA	AA	AA	AA	AA	NN	AA	AA	NN	AA	AA	AA	AA	AA	AA	NN	AA	AA	AA	AA	AA	AA	NN	NN	NN
Mt	100866	C	T	CC	NN	CC	CC	CC	CC	NN	CC	NN	NN	CC	CC	CC	CC	CC	CC	NN	CC	CC	CC	CC	CC	CC	CC	CC	CC	NN	CC	CC	CC	CC	CC	CC	CC	CC	CC	NN	CC	CC	NN	CC	CC	CC	NN	NN	NN
Mt	100980	A	T,*	AA	NN	AA	AA	AA	AA	AA	AA	NN	NN	AA	AA	AA	AA	NN	AA	AA	AA	AA	AA	NN	NN	NN	AA	AA	AA	NN	AA	AA	AA	AA	NN	AA	NN	AA	NN	AA	AA	AA	NN	AA	AA	AA	NN	AA	AA
Mt	101129	T	C	NN	NN	TT	TT	TT	TT	NN	TT	TT	NN	TT	TT	TT	TT	TT	TT	TT	NN	TT	TT	TT	NN	TT	TT	TT	TT	TT	TT	TT	TT	TT	NN	TT	NN	TT	NN	NN	TT	TT	NN	TT	NN	TT	TT	TT	TT
Mt	101147	T	G	NN	NN	TT	TT	TT	TT	NN	TT	NN	NN	TT	TT	TT	TT	TT	TT	TT	NN	TT	TT	TT	NN	TT	TT	TT	NN	TT	TT	TT	TT	TT	TT	TT	NN	TT	NN	NN	TT	TT	NN	TT	NN	TT	TT	NN	TT
Mt	101248	G	A	GG	NN	GG	NN	GG	GG	GG	GG	NN	GG	NN	GG	NN	NN	NN	GG	GG	GG	GG	GG	GG	NN	GG	NN	GG	GG	GG	GG	GG	GG	GG	GG	GG	NN	GG	NN	GG	GG	GG	NN	GG	GG	GG	NN	GG	GG
Mt	101249	C	T	CC	NN	CC	NN	CC	CC	CC	CC	NN	CC	NN	CC	NN	NN	NN	CC	CC	CC	CC	CC	CC	NN	CC	NN	CC	CC	CC	CC	CC	CC	CC	CC	CC	NN	CC	NN	CC	CC	CC	NN	CC	CC	CC	NN	CC	CC
Mt	101553	C	T	CC	CC	CC	NN	CC	CC	CC	CC	NN	NN	CC	CC	CC	CC	CC	NN	CC	NN	CC	CC	CC	CC	CC	NN	CC	CC	NN	CC	CC	CC	CC	CC	CC	CC	CC	NN	CC	CC	CC	CC	NN	CC	CC	TT	CC	CC
Mt	102218	A	T,*	AA	AA	AA	AA	NN	AA	NN	AA	AA	AA	AA	NN	AA	AA	AA	AA	AA	AA	AA	NN	AA	AA	AA	NN	A*	AA	AA	AA	NN	NN	AA	AA	NN	AA	AA	AA	NN	AA	AA	AA	AA	AA	AA	NN	NN	AA
Mt	102219	A	G	AA	AA	AA	AA	NN	AA	NN	AA	AA	AA	AA	NN	AA	AA	AA	AA	AA	AA	AA	NN	AA	AA	AA	NN	NN	AA	AA	AA	NN	NN	AA	AA	NN	AA	AA	AA	NN	AA	AA	AA	AA	AA	AA	NN	NN	AA
Mt	102247	T	A	TT	TT	TT	NN	NN	NN	NN	TT	TT	TT	TT	NN	TT	TT	TT	TT	TT	TT	TT	TT	TT	TT	TT	NN	TT	TT	TT	TT	NN	NN	TT	TT	NN	TT	TT	TT	NN	TT	TT	TT	TT	TT	TT	NN	TT	TT
Mt	102368	T	C	TT	TT	TT	TT	NN	TT	NN	TT	NN	NN	NN	TT	TT	TT	TT	TT	TT	NN	TT	TT	TT	TT	TT	NN	NN	TT	NN	TT	NN	TT	TT	TT	NN	TT	TT	TT	TT	TT	TT	NN	TT	TT	TT	NN	TT	TT
Mt	102417	G	A	GG	NN	GG	GG	GG	GG	GG	GG	NN	GG	GG	NN	GG	GG	GG	GG	GG	GG	GG	GG	GG	GG	NN	NN	NN	GG	GG	GG	GG	GG	GG	GG	NN	GG	GG	GG	GG	GG	GG	GG	GA	GG	GG	NN	NN	GG
Mt	102538	C	T	CC	NN	CC	CC	NN	CC	CC	NN	NN	CC	CC	CC	CC	CC	CC	CC	CC	CC	CC	CC	CC	CC	CC	NN	NN	NN	NN	CC	CC	CC	CC	CC	NN	CC	CC	CC	NN	CC	NN	CC	CT	CC	CC	NN	CC	CC
Mt	102556	C	T	CC	NN	NN	CC	NN	CC	CC	NN	NN	CC	CC	CC	CC	CC	NN	CC	CC	CC	CC	CC	NN	CC	CC	NN	NN	NN	NN	CC	CC	NN	CC	CC	NN	CC	CC	CC	CC	CC	NN	NN	TT	CC	CC	NN	CC	CC
Mt	102731	T	G	TT	TT	TT	TT	TT	TT	TT	NN	NN	TT	TT	TT	NN	TT	TT	TT	TT	NN	TT	TT	TT	TT	TT	NN	TT	TT	NN	TT	TT	NN	TT	NN	TT	TT	TT	TT	TT	TT	TT	NN	TT	TT	TT	TT	TT	TT
Mt	102773	G	A	NN	GG	GG	GG	GG	GG	GG	GG	NN	GG	NN	GG	GG	GG	GG	GG	GG	NN	GG	GG	GG	NN	GG	GG	GG	NN	NN	GG	GG	AA	GG	NN	GG	GG	GG	GG	NN	GG	GG	NN	NN	GG	GG	GG	GG	GG
Mt	102797	C	A	NN	CC	CC	CC	NN	CC	CC	CC	NN	CC	NN	CC	CC	CC	CC	CC	CC	NN	CC	CC	CC	NN	CC	CC	CC	NN	NN	CC	CC	AA	CC	NN	CC	CC	CC	CC	NN	CC	CC	NN	NN	CC	CC	CC	CC	CC
Mt	102839	C	T	NN	NN	CC	CC	CC	CC	CC	CT	NN	CC	NN	CC	CC	CC	CC	CC	CC	NN	CC	CC	CC	NN	CC	CC	CC	CC	NN	CC	CC	CC	CC	NN	CC	NN	CC	CC	CC	CC	NN	CC	NN	CC	CC	CC	NN	CC
Mt	102858	G	A	NN	NN	GG	NN	GG	GG	GG	AA	NN	GG	GG	GG	GG	NN	GG	GG	GG	GG	GG	GG	GG	NN	GG	GG	GG	GG	NN	GG	GG	GG	GG	NN	GG	NN	GG	GG	GG	GG	GG	GG	NN	GG	GG	GG	NN	GG
Mt	102887	C	T	CC	NN	CC	CC	CC	CC	CC	CC	NN	CC	CC	CC	CC	NN	CC	CC	CC	CC	CC	CC	CC	CC	CC	CC	CC	CC	NN	CC	CC	NN	NN	NN	CC	NN	NN	CC	CC	CC	CC	CC	NN	CC	NN	CC	NN	CC
Mt	103704	T	G,*	TT	NN	NN	TT	NN	TT	NN	TT	TT	TT	TT	TT	TT	TT	TT	NN	TT	TT	TT	NN	TT	TT	NN	NN	TT	NN	TT	TT	NN	TT	TT	TT	NN	TT	NN	TT	NN	NN	TT	TT	TT	TT	NN	NN	TT	TT
Mt	103721	C	A	CC	NN	NN	CC	NN	NN	NN	CC	CC	CC	CC	CC	CC	CC	NN	CC	CC	CC	CC	CC	NN	CC	NN	CC	CC	NN	CC	CC	NN	CC	CC	CC	NN	CC	NN	CC	NN	CC	CC	NN	CC	CC	NN	NN	CC	CC
Mt	103874	A	T	AA	NN	NN	NN	NN	AA	AA	AA	NN	AA	AA	AA	AA	AA	AA	AA	AA	NN	AA	AA	AA	AA	NN	AA	AA	NN	NN	AA	AA	NN	AA	AA	AA	AA	AA	AA	NN	NN	AA	NN	AA	AA	NN	NN	AA	AA
Mt	103883	C	A	CC	NN	NN	NN	NN	CC	CC	CC	NN	CC	CC	CC	CC	CC	CC	CC	CC	NN	CC	CC	CC	CC	NN	CC	CC	NN	NN	CC	CC	NN	CC	CC	CC	CC	CC	CC	CC	NN	CC	NN	CC	CC	NN	NN	CC	CC
Mt	103944	A	G	NN	NN	AA	NN	NN	AA	NN	AA	AA	AA	AA	AA	AA	AA	AA	AA	AA	NN	AA	NN	AA	AA	NN	AA	AA	NN	NN	AA	NN	NN	AA	AA	AA	AA	AA	AA	AA	AA	AA	NN	AA	NN	NN	NN	AA	AA
Mt	103952	C	T	NN	NN	CC	NN	NN	NN	NN	CC	NN	CC	CC	CC	CC	CC	CC	CC	CC	NN	CC	NN	CC	CC	NN	CC	CC	NN	NN	CC	NN	NN	CC	CC	CC	CC	CC	CC	CC	CC	CC	NN	NN	NN	NN	NN	CC	CC
Mt	103957	G	A	NN	NN	GG	NN	NN	NN	NN	GG	GG	GG	GG	GG	GG	GG	GG	GG	GG	NN	GG	NN	GG	GG	NN	GG	GG	NN	NN	GG	NN	NN	GG	GG	GG	GG	GG	GG	GG	GG	GG	NN	NN	NN	NN	NN	GG	GG
Mt	104307	T	A	TT	NN	TT	TT	TT	TT	TT	TT	TT	NN	TT	TT	TT	TT	TT	TT	NN	NN	TT	TT	NN	NN	TT	NN	TT	NN	NN	TT	TT	NN	TT	TT	NN	NN	TT	TT	NN	TT	TT	NN	NN	TT	TT	NN	TT	TT
Mt	104308	G	A	GG	NN	GG	GG	GG	GG	GG	GG	GG	NN	GG	GG	GG	GG	GG	GG	NN	NN	GG	GG	NN	NN	GG	NN	GG	NN	NN	GG	GG	NN	GG	GG	NN	NN	GG	GG	NN	GG	GG	NN	NN	GG	GG	NN	GG	GG
Mt	104323	A	G	AA	NN	AA	AA	AA	AA	AA	AA	AA	NN	AA	AA	AA	AA	AA	AA	NN	NN	AA	AA	NN	NN	AA	NN	AA	NN	NN	AA	AA	NN	AA	AA	NN	NN	AA	AA	NN	AA	AA	NN	NN	NN	AA	NN	AA	AA
Mt	104592	T	C	TT	TT	TT	NN	TT	TT	NN	TT	TT	TT	TT	TT	TT	TT	TT	TT	TT	TT	TT	TT	TT	TT	TT	NN	NN	TT	TT	TT	NN	TT	TT	TT	TT	NN	TT	TT	NN	NN	TT	TT	TT	NN	TT	TT	TT	TT
Mt	104622	G	A	GG	GG	GG	NN	NN	GG	GG	GG	GG	GG	GG	GG	GG	GG	GG	GG	GG	GG	GG	GG	GG	GG	GG	NN	GG	GG	GG	GG	NN	GG	GG	GG	GG	GG	GG	NN	NN	NN	GG	GG	GG	NN	GG	GG	GG	GG
Mt	104656	G	A	GG	GG	GG	NN	NN	GG	GG	GG	GG	GG	GG	NN	GG	GG	GG	GG	GG	NN	GG	GG	GG	GG	GG	NN	GG	GG	GG	GG	NN	GG	GG	GG	GG	GG	GG	NN	NN	NN	GG	GG	GG	NN	GG	GG	GG	GG
Mt	104993	G	A	GG	GG	GG	GG	GG	GG	GG	GG	GG	NN	GG	GG	GG	GG	GG	GG	GG	NN	GG	GG	GG	NN	NN	NN	GG	NN	NN	GG	GG	GG	GG	GG	GG	GG	GG	NN	NN	GG	GG	NN	NN	GG	GG	NN	GG	GG
Mt	105015	A	G	AA	NN	AA	AA	AA	AA	AA	AA	AA	NN	AA	AA	AA	AA	AA	AA	AA	NN	AA	AA	AA	NN	NN	AA	AA	NN	NN	AA	AA	AA	AA	AA	AA	AA	AA	NN	NN	AA	AA	NN	NN	AA	AA	NN	AA	AA
Mt	105501	C	T	CC	CC	CC	CC	CC	CC	NN	CC	CC	NN	CC	NN	CC	CC	CC	CC	NN	NN	CC	CC	CC	CC	NN	NN	CC	NN	NN	CC	CC	CC	CC	CC	CC	CC	CC	CC	NN	CC	CC	CC	NN	NN	CC	NN	CC	NN
Mt	106535	C	A	CC	NN	CC	NN	CC	CC	NN	CC	CC	CC	CC	NN	CC	CC	CC	NN	CC	CC	CC	CC	NN	CC	CC	CC	CC	CC	CC	CC	NN	CC	CC	NN	CC	NN	CC	NN	CC	CC	CC	CC	CC	CC	CC	CC	CC	CC
Mt	106570	G	A	GG	NN	GG	NN	GG	GG	GG	GG	GG	GG	GG	NN	NN	GG	GG	NN	GG	NN	GG	GG	GG	GG	GG	GG	GG	GG	GG	GG	NN	GG	GG	GG	GG	NN	GG	NN	GG	GG	GG	GG	GG	GG	GG	GG	GG	GG
Mt	106590	G	A	GG	NN	GG	NN	GG	GG	GG	GG	GG	GG	GG	NN	NN	GG	GG	GG	GG	GG	GG	GG	GG	GG	GG	GG	GG	GG	GG	GG	GG	GG	GG	GG	GG	NN	GG	GG	GG	GG	GG	GG	NN	GG	GG	GG	GG	GG
Mt	106908	T	C,A	TT	TT	TT	TT	TT	TT	TT	TT	NN	TT	TT	TT	NN	TT	TT	TT	TT	TT	TT	TT	TT	NN	TT	TT	TT	NN	NN	TT	NN	TT	TT	TT	TT	TT	TT	TT	TT	TT	TT	NN	NN	TT	TT	TT	TT	TT
Mt	106909	T	A	TT	TT	TT	TT	TT	TT	TT	TT	NN	TT	TT	TT	NN	TT	TT	TT	TT	TT	TT	TT	TT	NN	TT	TT	TT	NN	NN	TT	NN	TT	TT	TT	TT	TT	TT	TT	TT	TT	TT	NN	TT	TT	TT	TT	TT	TT
Mt	106923	C	A	CC	CC	CC	CC	CC	CC	CC	CC	NN	CC	CC	CC	NN	CC	CC	CC	CC	CC	CC	CC	CC	NN	CC	CC	CC	NN	NN	CC	NN	NN	CC	CC	CC	CC	CC	CC	CC	CC	CC	NN	CC	CC	CA	CC	CC	CC
Mt	106929	G	A	GG	GG	GG	GG	GG	GG	GG	GG	NN	GG	GG	GG	GG	GG	GG	GG	NN	NN	GG	GG	GG	NN	GG	GG	GG	NN	NN	GG	GG	NN	GG	GG	GG	GG	GG	GG	GG	GG	GG	NN	GG	GG	GA	GG	GG	GG
Mt	106951	C	A	CC	CC	CC	CC	NN	CC	CC	CC	CC	CC	CC	CC	CC	CC	CC	CC	NN	NN	CC	CC	CC	NN	CC	CC	CC	NN	NN	CC	CC	NN	CC	CC	CC	CC	NN	CC	CC	CC	CC	NN	CC	CC	CC	CC	CC	CC
Mt	107356	A	T	AA	AA	AA	NN	AA	AA	NN	NN	AA	AA	AA	AA	NN	AA	AA	NN	AA	AA	AA	AA	AA	AA	AA	AA	NN	NN	AA	AA	AA	AA	AA	AA	AA	NN	AA	AA	NN	AA	AA	NN	AA	AA	AA	AA	AA	AA
Mt	107571	C	G	CC	CC	CC	NN	NN	CC	CC	NN	CC	CC	CC	CC	NN	CC	CC	CC	CC	CC	CC	NN	CC	CC	NN	NN	CC	NN	CC	CC	NN	CC	CC	CC	CC	CC	CC	CC	CC	CC	NN	CC	CC	NN	CC	CC	NN	CC
Mt	107869	G	A	NN	GG	GG	GG	GG	GG	GG	NN	GG	GG	GG	GG	NN	GG	NN	GG	NN	NN	GG	GG	GG	NN	NN	GG	GG	NN	GG	GG	NN	GG	GG	GA	GG	GG	GG	NN	GG	GG	GG	GG	GG	GG	GG	NN	NN	NN
Mt	107878	C	T	NN	CC	CC	CC	CC	CC	CC	NN	CC	CC	CC	CC	NN	CC	NN	CC	NN	NN	CC	CC	CC	NN	NN	CC	CC	NN	CC	CC	NN	CC	CC	CT	CC	CC	CC	NN	NN	CC	CC	CC	CC	CC	CC	NN	CC	NN
Mt	108841	A	G	AA	NN	AA	NN	NN	AA	AA	NN	AA	AA	AA	AA	AA	AA	NN	AA	AA	AA	AA	AA	AA	NN	AA	AA	AA	AA	NN	NN	AA	AA	AA	AA	AA	AA	AA	NN	AA	AA	AA	AA	AA	AA	AA	AA	AA	AA
Mt	109130	G	T	GG	GG	GG	GG	NN	GG	GG	NN	GG	GG	GG	GG	GG	NN	GG	GG	GG	GG	GG	GG	GG	GG	GG	GG	GG	GG	NN	GG	GG	GG	GG	NN	GG	NN	GG	NN	NN	GG	GG	GG	NN	GG	GG	GG	NN	GG
Mt	109152	C	G	CC	CC	CC	CC	CC	CC	CC	NN	CC	CC	CC	CC	CC	NN	NN	CC	CC	CC	CC	CC	CC	CC	CC	CC	CC	CC	NN	CC	CC	CC	CC	NN	CC	NN	CC	NN	NN	CC	CC	CC	NN	CC	CC	CC	CC	CC
Mt	109242	A	T	NN	NN	AA	NN	AA	AA	NN	AA	AA	AA	AA	AA	AA	AA	NN	NN	AA	AA	AA	AA	AA	AA	AA	AA	AA	AA	NN	AA	AA	AA	NN	AA	AA	NN	AA	AA	AA	AA	AA	NN	NN	AA	AA	NN	AA	AA
Mt	109250	G	A	NN	NN	GG	GG	GG	GG	NN	GG	GG	GG	NN	GG	GG	GG	NN	NN	GG	GG	GG	GG	NN	GG	GG	GG	GG	GG	NN	GG	GG	GG	NN	GG	GG	NN	GG	GG	GG	GG	GG	NN	NN	GG	GG	NN	GG	GG
Mt	109558	C	T	CC	CC	CC	CC	CC	CC	CC	CC	CC	CC	CC	CC	CC	CC	CC	CC	CC	CC	CC	CC	NN	CC	NN	CC	CC	NN	CC	CC	CC	CC	CC	CC	CC	NN	CC	CC	CC	CC	CC	NN	NN	CC	CC	CC	CC	CC
Mt	109965	G	A	GG	GG	GG	GG	GG	GG	NN	GG	GG	NN	GG	GG	NN	GG	GG	GG	GG	GG	GG	GG	GG	GG	GG	GG	GG	GG	NN	GG	GG	GG	GG	GG	GG	GG	GG	GG	GG	GG	GG	GG	GG	GG	NN	NN	NN	NN
Mt	109978	C	T	NN	CC	CC	CC	CC	CC	NN	CC	CC	NN	CC	CC	CC	CC	CC	CC	CC	CC	CC	CC	CC	CC	CC	CC	CC	CC	NN	CC	CC	CC	CC	CC	CC	CC	CC	CC	CC	CC	CC	CC	CC	CC	CC	CC	CC	NN
Mt	109988	A	G	NN	AA	AA	AA	AA	AA	NN	AA	AA	NN	AA	AA	AA	AA	AA	AA	AA	AA	AA	AA	AA	AA	AA	AA	AA	AA	AA	AA	AA	AA	AA	AA	AA	AA	AA	AA	AA	AA	AA	AA	AA	AA	AA	AA	AA	NN
Mt	110391	G	C	GG	GG	GG	NN	GG	GG	NN	GG	GG	GG	GG	GG	GG	GG	NN	GG	NN	NN	GG	GG	GG	GG	NN	GG	GG	GG	GG	GG	GG	NN	GG	GG	NN	NN	NN	GG	GG	GG	GG	GG	GG	GG	GG	NN	GG	NN
Mt	110425	G	A	GG	GG	GG	NN	GG	GG	GG	GG	GG	GG	GG	GG	GG	GG	GG	GG	GG	NN	GG	NN	GG	GG	GG	GG	GG	GG	NN	GG	GG	NN	GG	GG	NN	NN	NN	GG	GG	GG	GG	GG	GG	GG	GG	NN	GG	GG
Mt	110524	C	T	CC	CC	CC	NN	CC	CC	CC	CC	NN	NN	CC	CC	NN	CC	CC	CC	CC	CC	CC	CC	CC	CC	CC	CC	CC	NN	CC	CC	CC	CC	CC	NN	CC	CC	NN	CC	CC	CC	CC	CC	CC	CC	CC	NN	CC	CC
Mt	110525	A	G	AA	AA	AA	NN	AA	AA	AA	AA	NN	NN	AA	AA	NN	AA	AA	AA	AA	AA	AA	AA	AA	AA	AA	AA	AA	NN	AA	AA	AA	AA	AA	NN	AA	AA	NN	AA	AA	AA	AA	AA	AA	AA	AA	NN	AA	AA
Mt	110526	C	T	CC	CC	CC	NN	CC	CC	CC	CC	NN	NN	CC	CC	NN	CC	CC	CC	CC	CC	CC	CC	CC	CC	CC	CC	CC	NN	CC	CC	CC	CC	CC	NN	CC	CC	NN	CC	CC	CC	CC	CC	CC	CC	CC	NN	CC	CC
Mt	110853	G	A	GG	NN	GG	GG	GG	GG	GG	GG	GG	NN	GG	GG	NN	GG	GG	NN	GG	NN	GG	GG	GG	GG	GG	GG	GG	GG	GG	GG	NN	GG	GG	GG	GG	GG	GG	GG	NN	GG	GG	NN	NN	GG	GG	GG	GG	GG
Mt	110859	G	A	GG	NN	GG	GG	GG	GG	GG	GG	GG	NN	GG	GG	NN	GG	GG	NN	GG	NN	GG	GG	GG	GG	GG	GG	GG	GG	GG	GG	NN	GG	GG	GG	GG	GG	GG	GG	NN	GG	GG	NN	NN	GG	GG	GG	GG	NN
Mt	110945	A	T	NN	NN	AA	AA	AA	AA	AA	AA	AA	NN	AA	AA	AA	NN	AA	NN	AA	NN	AA	AA	NN	AA	AA	AA	AA	AA	AA	AA	AA	AA	AA	AA	AA	AA	AA	AA	AA	AA	AA	NN	NN	AA	AA	AA	AA	AA
Mt	111181	T	G	TT	TT	GG	TT	NN	TT	TT	TT	TT	NN	TT	TT	GG	TT	TT	TT	TT	TT	TT	TT	TT	TT	TT	GG	TT	TT	TT	TT	NN	TT	TT	TT	NN	TT	TT	TT	NN	TT	TT	NN	NN	TT	TT	TT	TT	NN
Mt	111222	C	T	CC	CC	CC	CC	NN	CC	CC	CC	CC	NN	CC	CC	CC	CC	CC	CC	NN	CC	CC	CC	CC	NN	CC	CC	CC	CC	CC	CC	NN	CC	CC	CC	NN	CC	CC	CC	CC	CC	CC	NN	NN	CC	CC	CC	CC	CC
Mt	111223	G	A	GG	GG	GG	GG	NN	GG	GG	GG	GG	NN	GG	GG	GG	GG	GG	GG	NN	GG	GG	GG	GG	NN	GG	GG	GG	GG	GG	GG	NN	GG	GG	GG	NN	GG	GG	GG	GG	GG	GG	NN	NN	GG	GG	GG	GG	GG
Mt	111692	T	G	TT	TT	NN	TT	TT	TT	NN	TT	TT	TT	TT	TT	TT	TT	TT	NN	TT	NN	TT	TT	TT	NN	NN	TT	TT	TT	NN	TT	TT	TT	TT	NN	TT	TT	TT	TT	TT	NN	TT	TT	TT	NN	TT	TT	TT	TT
Mt	111853	C	T	CC	CC	CC	CC	NN	CC	CC	CC	NN	CC	CC	CC	CC	CC	CC	CC	CC	NN	CC	CC	CC	CC	CC	CC	CC	CC	CC	CC	CC	NN	NN	CC	CC	CC	CC	CC	CC	CC	CC	CC	CC	CC	CC	CC	NN	NN
Mt	111861	G	A	GG	GG	GG	GG	NN	NN	GG	GG	NN	GG	GG	GG	GG	GG	GG	GG	GG	NN	GG	GG	GG	GG	GG	GG	GG	GG	GG	GG	GG	NN	GG	GG	GG	GG	GG	GG	GG	GG	GG	GG	GG	GG	GG	GG	NN	NN
Mt	111941	C	T	CC	CC	CC	CC	CC	CC	CC	CC	CC	NN	CC	CC	CC	CC	NN	CC	CC	NN	CC	CC	CC	NN	CC	CC	CC	NN	NN	CC	CC	NN	CC	CC	CC	CC	CC	CC	CC	NN	CC	NN	CC	CC	CC	CC	NN	CC
Mt	111942	C	T	CC	CC	CC	CC	CC	CC	CC	CC	CC	NN	CC	CC	CC	CC	CC	CC	CC	NN	CC	CC	CC	NN	CC	CC	CC	NN	NN	CC	CC	NN	CC	CC	CC	NN	CC	CC	CC	NN	CC	NN	CC	CC	CC	CC	NN	CC
Mt	111966	C	T	CC	CC	CC	CC	CC	CC	CC	CC	CC	NN	CC	CC	CC	CC	NN	CC	CC	NN	CC	CC	CC	NN	CC	CC	CC	CC	NN	CC	CC	CC	CC	CC	CC	NN	CC	NN	CC	CC	CC	NN	NN	CC	CC	CC	NN	CC
Mt	111991	C	T	NN	CC	CC	CC	CC	CC	CC	CC	CC	NN	CC	CC	CC	CC	CC	CC	CC	NN	CC	CC	CC	NN	CC	CC	NN	CC	CC	NN	CC	NN	CC	CC	NN	NN	CC	NN	NN	CC	CC	NN	CC	CC	CC	CC	NN	CC
Mt	111995	C	A	NN	CC	CC	CC	CC	CC	CC	CC	CC	NN	CC	CC	CC	CC	CC	CC	CC	NN	CC	CC	CC	NN	CC	CC	NN	CC	CC	NN	CC	NN	CC	CC	NN	CC	CC	NN	NN	CC	CC	NN	CC	CC	CC	CC	NN	CC
Mt	112157	G	A	GG	GG	GG	NN	GG	GG	GG	GG	GG	GG	GG	GG	GG	GG	GG	GG	GG	GG	GG	GG	GG	GG	GG	GG	GG	NN	NN	GG	GG	GG	GG	GG	GG	GG	GG	GG	GG	NN	GG	GG	GG	GG	GG	NN	NN	GG
Mt	112489	T	A	TT	TT	TT	NN	TT	TT	NN	TT	TT	TT	TT	TT	TT	TT	TT	TT	TT	TT	TT	NN	NN	TT	NN	TT	NN	NN	TT	TT	TT	TT	TT	TT	TT	TT	TT	TT	NN	TT	TT	NN	NN	TT	TT	NN	NN	NN
Mt	112568	G	T	GG	GG	GG	GG	GG	NN	NN	GG	GG	GG	GG	GG	GG	GG	NN	GG	NN	GG	GG	NN	NN	GG	NN	GG	GG	NN	NN	GG	GG	GG	GG	NN	NN	NN	GG	GG	GG	GG	GG	GG	GG	GG	GG	GG	NN	GG
Mt	112598	A	C	AA	AA	AA	AA	AA	NN	NN	AA	NN	AA	AA	AA	AA	AA	NN	AA	AA	NN	AA	NN	AA	AA	NN	AA	AA	NN	NN	AA	AA	AA	AA	NN	AA	NN	AA	AA	AA	AA	AA	AA	AA	AA	AA	AA	NN	AA
Mt	112601	C	A	CC	CC	CC	CC	CC	NN	NN	CC	NN	CC	CC	CC	CC	CC	NN	CC	CC	NN	CC	NN	CC	CC	NN	CC	CC	NN	CC	CC	CC	CC	CC	NN	CC	NN	CC	CC	CC	CC	CC	CC	CC	CC	CC	CC	NN	CC
Mt	112626	C	T	CC	CC	CC	CC	CC	CC	NN	CC	CC	CC	CC	CT	CC	CC	NN	CC	CC	NN	CC	CC	CC	CC	NN	CC	CC	NN	CC	CC	CC	CC	CC	NN	CC	NN	CC	CC	CC	CC	CC	CC	CC	CC	CC	CC	NN	CC
Mt	112646	T	A	TT	TT	TT	TT	TT	TT	NN	TT	TT	TT	TT	TA	TT	TT	NN	TT	TT	TT	TT	TT	TT	TT	NN	TT	TT	NN	TT	TT	TT	TT	TT	TT	TT	TT	NN	TT	TT	TT	TT	NN	TT	TT	NN	TT	NN	TT
Mt	112667	G	A	GG	GG	GG	NN	GG	GG	NN	GG	GG	NN	GG	GA	NN	GG	GG	GG	GG	GG	GG	GG	GG	GG	NN	GG	GG	NN	GG	GG	GG	GG	GG	GG	GG	GG	GG	GG	GG	GG	GG	NN	GG	GG	GG	GG	NN	GG
Mt	112727	A	C	AA	AA	AA	NN	AA	AA	NN	AA	AA	NN	AA	AA	NN	AA	AA	AA	AA	AA	AA	AA	AA	AA	NN	AA	AA	NN	AA	AA	AA	AA	AA	AA	AA	AA	NN	AA	AA	AA	AA	AA	AA	AA	AA	NN	AA	AA
Mt	112939	T	A	TT	TT	TT	TT	TT	TT	NN	TT	NN	NN	TT	TT	TT	TT	TT	TT	TT	NN	TT	TT	TT	TT	TT	TT	TT	TT	NN	TT	NN	NN	TT	TT	TT	TT	TT	TT	TT	TT	TT	TT	TT	TT	TT	TT	TT	TT
Mt	112981	C	A	CC	CC	CC	CC	CC	CC	NN	CC	NN	NN	CC	CC	CC	CC	CC	CC	CC	NN	CC	CC	NN	CC	CC	CC	CC	CC	NN	CC	NN	NN	CC	CC	CC	CC	CC	NN	CC	CC	CC	NN	CC	CC	CC	NN	NN	CC
Mt	113425	G	A	GG	GG	GG	GG	GG	GG	NN	GG	GG	GG	GG	GG	GG	GG	NN	GG	GG	GG	GG	GA	NN	GG	GG	GG	GG	GG	GG	GG	GG	GG	GG	GG	NN	GG	GG	GG	GG	GG	GG	GG	GG	NN	GG	AA	GG	GG
Mt	113437	C	T	CC	CC	CC	CC	CC	CC	NN	CC	CC	CC	CC	CC	CC	NN	CC	CC	CC	CC	CC	CT	NN	NN	CC	NN	CC	CC	CC	CC	CC	CC	CC	CC	NN	CC	CC	CC	CC	CC	CC	CC	CC	NN	CC	CC	CC	CC
Mt	113471	G	A	GG	GG	GG	GG	GG	GG	GG	GG	GG	GG	GG	GG	GG	NN	GG	GG	NN	GG	GG	GG	NN	GG	GG	GG	GG	GG	GG	GG	GG	GG	GG	GG	GG	GG	GG	GG	GG	GG	GG	NN	NN	NN	GG	AA	GG	GG
Mt	113565	T	C	TT	TT	TT	NN	TT	TT	NN	TT	TT	TT	TT	TT	TT	TT	TT	TT	NN	NN	TT	TT	TT	TT	NN	TT	TT	TT	TT	TT	TT	NN	TT	TT	TT	TT	TT	NN	TT	TT	TT	NN	TT	TT	TT	TT	NN	TT
Mt	113568	T	C	TT	TT	TT	NN	TT	TT	NN	TT	TT	TT	TT	TT	TT	TT	TT	TT	NN	NN	TT	TT	TT	TT	NN	CC	TT	TT	TT	TT	TT	NN	TT	NN	TT	TT	TT	NN	TT	TT	TT	NN	TT	TT	TT	TT	TT	TT
Mt	113584	G	A	GG	GG	GG	NN	GG	GG	GG	GG	GG	GG	GG	GG	GG	GG	NN	GG	NN	NN	GG	GG	GG	GG	NN	AA	GG	GG	GG	GG	GG	GG	GG	NN	GG	GG	GG	NN	GG	GG	GG	NN	GG	GG	GG	GG	GG	GG
Mt	113685	T	C	TT	TT	TT	NN	TT	TT	TT	TT	TT	NN	TT	TT	NN	TT	NN	NN	TT	NN	TT	TT	NN	NN	NN	CC	TT	TT	TT	TT	TT	TT	NN	NN	NN	NN	TT	TT	TT	NN	TT	TT	TT	TT	TT	NN	NN	TT
Mt	113699	C	A	CC	CC	CC	NN	CC	CC	CC	CC	CC	NN	CC	CC	NN	CC	NN	NN	CC	NN	CC	CC	NN	NN	NN	AA	NN	NN	NN	CC	CC	CC	NN	NN	NN	NN	CC	CC	CC	CC	CC	CC	CC	CC	CC	NN	NN	CC
Mt	113706	G	T	GG	GG	GG	NN	GG	GG	GG	GG	GG	NN	GG	NN	NN	GG	NN	NN	GG	NN	GG	GG	NN	NN	NN	NN	NN	NN	NN	GG	GG	GG	NN	NN	NN	NN	GG	GG	GG	GG	GG	GG	GG	GG	GG	NN	NN	GG
Mt	130616	T	A	TT	TT	NN	TT	TT	NN	NN	TT	TT	NN	TT	TT	AA	TT	NN	TT	TT	TT	TT	TT	TT	TT	TA	NN	TT	NN	NN	TT	AA	TT	TT	TT	TT	TT	TT	TT	AA	TT	TT	NN	TT	TT	TT	TT	TT	NN
Mt	130621	A	C	AA	AA	AA	AA	AA	AA	NN	AA	AA	AA	AA	AA	AA	AA	NN	AA	AA	AA	AA	AA	AA	AA	AA	AA	AA	NN	NN	AA	AA	AA	AA	AA	AA	AA	AA	AA	AA	AA	AA	NN	AA	AA	AA	AA	AA	NN
Mt	130845	T	G	TT	TT	TT	TT	TT	TT	NN	TT	TT	NN	TT	TT	TT	TT	TT	NN	TT	TT	TT	TT	TT	TT	TT	TT	NN	TT	TT	TT	TT	NN	TT	TT	TT	TT	TT	TT	TT	TT	NN	TT	NN	NN	TT	NN	NN	NN
Mt	131000	A	C	AA	AA	AA	AA	AA	AA	AA	AA	AA	AA	AA	AA	AA	AA	AA	AA	AA	NN	AA	AA	AA	AA	AA	AA	AA	AA	AA	AA	AA	NN	AA	AA	AA	NN	AA	AA	AA	AA	AA	AA	NN	AA	AA	NN	AA	AA
Mt	131298	A	T	AA	AA	NN	NN	AA	AA	NN	AA	AA	AA	AA	AA	AA	AA	NN	AA	NN	AA	AA	AA	AA	AA	AA	NN	NN	AA	NN	AA	NN	AA	AA	AA	AA	AA	NN	NN	NN	AA	AA	NN	AA	AA	AA	NN	AA	NN
Mt	131558	A	C	AA	AA	AA	AA	AA	AA	NN	AA	AA	AA	AA	AA	AA	AA	AA	AA	AA	AA	NN	AA	AA	NN	AA	AA	AA	NN	NN	AA	NN	AA	AA	AA	AA	AA	AA	AA	NN	AA	AA	AA	NN	AA	AA	AA	AA	NN
Mt	131692	T	A	TT	NN	TT	NN	NN	TT	TT	TT	TT	TT	TT	TT	TT	TT	TT	TT	TT	TT	TT	TT	TT	NN	TT	TT	TT	TT	TT	TT	TT	NN	TT	TT	TT	NN	NN	NN	NN	TT	TT	TT	NN	TT	TT	TT	NN	NN
Mt	132257	G	T	GG	GG	GG	GG	GG	GG	GG	NN	GG	GG	GG	GG	NN	GG	GG	GG	GG	NN	GG	GG	GG	GG	GG	GG	GG	GG	GG	GG	GG	GG	GG	GG	GG	GG	GG	NN	NN	GG	GG	NN	NN	GG	GG	GG	GG	NN
Mt	132346	C	A	CC	CC	NN	CC	NN	CC	CC	NN	CC	CC	CC	CC	CC	CC	CC	CC	NN	CC	CC	CC	NN	CC	NN	CC	CC	CC	CC	CC	CC	CC	CC	CC	CC	NN	CC	NN	NN	CC	CC	NN	NN	CC	CC	NN	NN	CC
Mt	132424	T	G	TT	TT	TT	TT	TT	TT	TT	TT	TT	TT	TT	TT	TT	TT	NN	TT	NN	NN	NN	TT	TT	NN	TT	TT	NN	TT	TT	TT	TT	TT	TT	TT	TT	TT	TT	NN	NN	TT	TT	NN	NN	TT	TT	NN	NN	TT
Mt	132510	T	G,*	TT	TT	TT	TT	TT	TT	TT	TT	TT	TT	TT	TT	TT	TT	NN	TT	TT	TT	TT	TT	TT	NN	TT	NN	TT	NN	TT	TT	TT	TT	TT	TT	TT	NN	TT	NN	NN	TT	TT	NN	TT	NN	TT	TT	NN	TT
Mt	132538	C	A	CC	CC	CC	CC	CC	CC	CC	CC	CC	CC	CC	CC	CC	CC	NN	CC	NN	CC	CC	CC	NN	NN	CC	CC	CC	NN	CC	CC	CC	NN	CC	NN	CC	NN	NN	NN	NN	CC	CC	CC	CC	NN	CC	CC	NN	CC
Mt	132986	G	A	GG	GG	GG	GG	NN	GG	NN	GG	NN	NN	NN	GG	GG	GG	NN	GG	GG	GG	GG	NN	GG	GG	GG	GG	GG	GG	GG	GG	GG	NN	GG	GG	GG	GG	GG	NN	NN	GG	GG	GG	NN	GG	GG	GG	GG	GG
Mt	132987	C	T	CC	CC	CC	CC	CC	CC	NN	CC	NN	NN	CC	CC	CC	CC	NN	CC	CC	CC	CC	NN	CC	CC	CC	CC	CC	CC	CC	CC	CC	NN	CC	CC	CC	CC	CC	NN	NN	CC	CC	CC	NN	CC	CC	CC	CC	CC
Mt	133027	G	A	GG	GG	NN	GG	GG	NN	NN	GG	GG	NN	GG	GG	GG	GG	NN	GG	GG	NN	GG	NN	GG	GG	GG	GG	GG	GG	GG	GG	GG	NN	GG	GG	GG	GG	GG	NN	NN	GG	GG	GG	NN	GG	GG	GG	GG	GG
Mt	133032	T	A,*	TT	TT	NN	TT	TT	NN	NN	TT	TT	NN	TT	TT	TT	TT	NN	TT	TT	NN	TT	NN	TT	TT	TT	TT	TT	TT	TT	TT	TT	TT	TT	TT	TT	TT	TT	NN	NN	TT	TT	TT	NN	TT	TT	TT	TT	TT
Mt	133058	C	A	CC	CC	NN	CC	CC	NN	NN	CC	CC	NN	CC	CC	CC	CC	NN	CC	CC	CC	CC	NN	CC	CC	CC	CC	CC	CC	CC	CC	CC	CC	CC	CC	NN	CC	CC	NN	NN	CC	CC	CC	NN	CC	CC	CC	CC	CC
Mt	133083	G	A	GG	GG	GG	GG	GG	NN	NN	GG	GG	NN	GG	GG	GG	GG	NN	NN	GG	GG	GG	NN	GG	GG	NN	GG	GG	GG	GG	GG	GG	GG	GG	GG	GG	GG	GG	NN	NN	GG	GG	GG	NN	GG	GG	GG	GG	GG
Mt	133101	G	A	GG	GG	GG	GG	GG	NN	NN	GG	GG	NN	GG	GG	GG	GG	NN	AA	GG	GG	GG	NN	GG	GG	NN	GG	GG	GG	GG	GG	GG	GG	GG	GG	GG	GG	GG	NN	NN	GG	GG	GG	NN	GG	GG	GG	GG	GG
Mt	133133	C	G	CC	CC	CC	CC	CC	NN	NN	CC	CC	NN	NN	CC	NN	CC	NN	CC	CC	CC	CC	NN	CC	CC	NN	CC	CC	CC	CC	CC	CC	CC	CC	CC	CC	NN	CC	NN	CC	CC	CC	CC	CC	CC	CC	CC	CC	NN
Mt	133134	T	A	TT	TT	TT	TT	TT	NN	NN	TT	TT	NN	NN	TT	NN	TT	NN	TT	TT	TT	TT	NN	TT	TT	NN	TT	TT	TT	TT	TT	TT	TT	TT	TT	TT	NN	TT	NN	TT	TT	TT	TT	TT	TT	TT	TT	TT	NN
Mt	133137	C	A	CC	CC	CC	CC	CC	NN	NN	CC	CC	NN	NN	CC	NN	CC	NN	CC	CC	CC	CC	NN	CC	CC	NN	CC	CC	CC	CC	CC	CC	CC	CC	CC	CC	NN	CC	NN	CC	CC	CC	CC	CC	CC	CC	CC	CC	NN
Mt	133138	G	T	GG	GG	GG	GG	GG	NN	NN	GG	GG	NN	NN	GG	NN	GG	NN	GG	GG	GG	GG	NN	GG	GG	NN	GG	GG	GG	GG	GG	GG	GG	GG	GG	GG	NN	GG	NN	GG	GG	GG	GG	GG	GG	GG	GG	GG	NN
Mt	133427	A	T	AA	AA	AA	NN	AA	AA	AA	AA	AA	AA	AA	AA	NN	AA	NN	AA	AA	AA	AA	AA	NN	NN	AA	AA	AA	AA	AA	AA	NN	AA	AA	AA	AA	NN	AA	NN	AA	AA	AA	AA	AA	AT	AA	AA	NN	NN
Mt	133436	G	A	GG	GG	GG	NN	GG	GG	GG	GG	GG	GG	GG	GG	NN	GG	NN	GG	GG	GG	GG	GG	NN	NN	GG	GG	GG	GG	GG	GG	NN	GG	GG	GG	GG	NN	GG	NN	GG	GG	GG	GG	GG	AA	NN	GG	NN	GG
Mt	133559	G	A	GG	GG	NN	NN	GG	GG	GG	GG	GG	NN	GG	GG	NN	GG	GG	GG	GG	GG	GG	GG	NN	GG	GG	NN	GG	NN	GG	GG	GG	GG	GG	GG	GG	NN	GG	GG	GG	GG	GG	GG	GG	GG	GG	GG	NN	GG
Mt	133564	G	A	GG	GG	NN	NN	GG	GG	GG	GG	GG	NN	GG	GG	NN	GG	GG	GG	GG	GG	GG	GG	NN	GG	NN	NN	GG	NN	GG	GG	GG	GG	GG	GG	GG	NN	GG	GG	GG	GG	GG	GG	GG	GG	GG	GG	NN	GG
Mt	133714	C	T	CC	CC	CC	NN	CC	CC	NN	CC	CC	CC	CC	CC	CC	CC	NN	CC	CC	CC	CC	CC	NN	CC	CC	CC	CC	CC	CC	CC	CC	NN	CC	CC	CC	NN	CC	NN	NN	CC	CC	CC	CC	CC	CC	CC	CC	CC
Mt	133872	A	C	AA	AA	AA	AA	AA	NN	AA	AA	AA	AA	AA	AA	AA	AA	AA	AA	AA	NN	AA	AA	AA	AA	NN	AA	AA	AA	AA	AA	AA	NN	AA	AA	AA	AA	NN	NN	AA	AA	AA	AA	NN	AA	AA	NN	AA	AA
Mt	134399	A	C	AA	AA	NN	NN	NN	AA	NN	AA	NN	AA	NN	AA	NN	NN	NN	NN	AA	AA	AA	AA	AA	AA	AA	NN	NN	NN	AA	AA	CC	AA	AA	NN	NN	AA	AA	AA	CC	AA	AA	AA	AA	NN	AA	AA	NN	NN
Mt	134662	T	A	NN	TT	NN	NN	NN	TT	TT	TT	TT	TT	TT	NN	NN	TT	TT	TT	TT	TT	TT	TT	NN	TT	TT	TT	TT	TT	TT	TT	TT	TT	NN	NN	TT	TT	TT	TT	TT	TT	NN	TT	TT	TT	NN	TT	NN	TT
Mt	134666	T	C	NN	TT	NN	NN	NN	TT	TT	TT	TT	TT	TT	NN	NN	TT	TT	TT	TT	TT	TT	TT	TT	TT	TT	TT	TT	TT	TT	TT	TT	TT	NN	NN	TT	TT	TT	TT	TT	TT	NN	TT	TT	TT	NN	TT	NN	TT
Mt	134677	C	T	NN	CC	NN	NN	NN	CC	CC	CC	CC	CC	CC	NN	CC	CC	CC	CC	CC	CC	CC	CC	CC	CC	CC	NN	CC	CC	CC	CC	NN	CC	NN	NN	CC	CC	CC	CC	CC	CC	CC	CC	CC	CC	NN	CC	NN	CC
Mt	134790	C	T	NN	CC	CC	CC	NN	CC	CC	CC	CC	CC	CC	CC	CC	CC	NN	CC	CC	CC	CC	CC	CC	CC	CC	CC	CC	CC	CC	CC	CC	CC	CC	NN	NN	CC	CC	NN	CC	CC	CC	NN	CC	NN	CC	CC	NN	NN
Mt	134799	C	T	NN	CC	CC	CC	NN	CC	CC	CC	CC	CC	CC	CC	CC	CC	NN	CC	CC	CC	CC	CC	CC	CC	CC	CC	CC	CC	CC	CC	CC	CC	CC	NN	NN	CC	CC	NN	CC	CC	CC	NN	CC	NN	CC	CC	NN	NN
Mt	134811	T	A	TT	TT	TT	TT	NN	TT	TT	TT	TT	TT	TT	TT	TT	TT	NN	TT	TT	TT	TT	TT	TT	TT	TT	TT	TT	TT	TT	TT	TT	TT	TT	NN	NN	TT	TT	NN	NN	TT	TT	NN	TT	NN	TT	TT	NN	NN
Mt	134814	G	T	GG	GG	GG	GG	NN	GG	GG	GG	GG	GG	GG	GG	GG	GG	NN	GG	GG	GG	GG	GG	GG	GG	GG	GG	GG	GG	GG	GG	GG	GG	GG	GG	NN	GG	GG	NN	NN	GG	GG	NN	GG	GG	GG	GG	NN	NN
Mt	134862	C	T	CC	CC	NN	NN	NN	CC	CC	CC	CC	CC	CC	CC	CC	CC	CC	CC	CC	CC	CC	CC	CC	CC	CC	NN	CC	CC	CC	CC	CC	CC	NN	CC	NN	CC	CC	CC	NN	CC	CC	NN	CC	CC	CC	CC	NN	CC
Mt	135148	A	G	NN	NN	AA	NN	NN	AA	NN	NN	NN	NN	AA	AA	AA	NN	AA	NN	AA	AA	AA	AA	AA	AA	AA	AA	AA	AA	AA	AA	AA	AA	AA	AA	AA	AA	NN	AA	NN	AA	NN	NN	AA	AA	NN	AA	AA	NN
Mt	135192	C	T	CC	NN	CC	NN	CC	CC	NN	CC	NN	NN	CC	CC	CC	NN	CC	CC	CC	CC	CC	CC	NN	CC	CC	CC	CC	CC	CC	CC	CC	NN	CC	CC	CC	CC	CC	CC	NN	CC	CC	NN	CC	CC	NN	CC	CC	CC
Mt	135221	A	C	AA	NN	AA	NN	AA	AA	NN	AA	NN	NN	AA	AA	AA	AA	AA	AA	AA	AA	AA	AA	NN	NN	AA	AA	AA	AA	AA	AA	NN	AA	AA	AA	AA	NN	AA	AA	AA	AA	AA	NN	AA	AA	AA	NN	AA	AA
Mt	135300	G	T	NN	NN	GG	GG	GG	GG	GG	GG	NN	NN	GG	GG	GG	GG	GG	GG	GG	GG	GG	GG	NN	GG	GG	GG	GG	GG	GG	GG	GG	GG	GG	GG	GG	NN	GG	GG	GG	GG	NN	NN	NN	GG	GG	NN	GG	GG
Mt	135325	C	T	NN	NN	CC	CC	CC	CC	CC	CC	NN	NN	CC	CC	CC	CC	CC	CC	NN	CC	CC	CC	NN	CC	CC	CC	CC	CC	CC	CC	CC	CC	CC	CC	CC	NN	CC	CC	CC	CC	NN	NN	NN	CC	CC	NN	CC	NN
Mt	135334	C	T	NN	NN	CC	CC	NN	CC	CC	CC	NN	NN	CC	CC	CC	CC	CC	CC	NN	CC	CC	CC	NN	CC	CC	CC	CC	CC	CC	CC	CC	CC	CC	CC	CC	NN	CC	CC	CC	CC	NN	NN	NN	CC	CC	NN	CC	NN
Mt	135550	G	A	GG	NN	GG	NN	GG	GG	GG	NN	NN	GG	GG	GG	GG	GG	NN	NN	GG	GG	GG	GG	NN	GG	GG	GG	GG	GG	GG	GG	NN	GG	GG	NN	GG	NN	GG	GG	GG	GG	GG	NN	GG	NN	GG	NN	NN	NN
Mt	135866	T	G	TT	TT	TT	TT	TT	TT	TT	NN	NN	TT	TT	TT	NN	TT	NN	TT	TT	TT	TT	TT	TT	TT	TT	NN	NN	TT	TT	TT	TT	TT	TT	TT	TT	TT	TT	NN	TT	TT	TT	NN	TT	TT	TT	TT	TT	NN
Mt	135908	G	T	GG	GG	GG	NN	GG	GG	GT	GG	GG	GG	GG	GG	NN	GG	NN	GG	GG	GG	GG	GG	GG	GG	GG	GG	GG	GG	GG	GG	GG	GG	GG	GG	GG	GG	GG	GG	GG	GG	GG	NN	NN	GG	NN	GG	GG	NN
Mt	135939	T	A	NN	NN	TT	NN	NN	TT	TA	TT	NN	TT	TT	TT	NN	TT	TT	TT	TT	TT	TT	TT	TT	TT	TT	TT	TT	TT	TT	TT	TT	TT	TT	NN	TT	TT	TT	TT	TT	TT	TT	NN	NN	TT	TT	NN	TT	NN
Mt	135986	C	T	NN	NN	CC	NN	NN	CC	CT	CC	NN	CC	CC	CC	CC	CC	CC	CC	CC	CC	CC	CC	CC	NN	CC	CC	CC	CC	CC	CC	CC	CC	CC	NN	CC	CC	CC	CC	CC	CC	CC	NN	NN	CC	CC	NN	NN	NN
Mt	135987	G	T	GG	GG	GG	NN	NN	GG	GT	GG	GG	GG	GG	GG	GG	GG	GG	GG	GG	GG	GG	GG	GG	NN	GG	GG	GG	GG	GG	GG	GG	GG	GG	NN	GG	GG	GG	GG	GG	GG	GG	NN	NN	GG	GG	NN	NN	NN
Mt	136001	G	T	GG	NN	GG	NN	GG	GG	GT	GG	NN	GG	GG	GG	GG	GG	GG	GG	GG	GG	GG	GG	GG	NN	GG	GG	GG	GG	GG	GG	GG	GG	GG	GG	GG	GG	GG	GG	NN	GG	GG	NN	NN	GG	GG	NN	NN	NN
Mt	136614	G	A	NN	GG	GG	GG	GG	GG	GG	GG	NN	GG	GG	GG	GG	GG	GG	GG	GG	GG	GG	GG	NN	GG	GG	GG	GG	NN	GG	GG	GG	GG	GG	GG	GG	GG	NN	GG	NN	GG	GG	GG	GG	GG	GG	GG	GG	GG
Mt	136638	A	T	NN	AA	AA	AA	AA	AA	AA	AA	NN	AA	NN	AA	AA	AA	AA	AA	AA	AA	AA	AA	NN	AA	AA	AA	AA	AA	AA	AA	AA	AA	AA	AA	AA	AA	NN	AA	NN	AA	AA	AA	AA	NN	AA	AA	AA	AA
Mt	137662	C	A	CC	CC	CC	NN	NN	CC	CC	CC	CC	CC	CC	CC	CC	NN	CC	CC	CC	CC	CC	CC	CC	CC	CC	CC	CC	NN	CC	CC	CC	CC	CC	CC	CC	NN	CC	NN	NN	CC	CC	CC	CC	NN	CC	CC	CC	CC
Mt	137669	C	T	CC	CC	CC	NN	NN	CC	CC	CC	NN	CC	CC	CC	CC	NN	NN	CC	CC	CC	CC	CC	CC	CC	CC	CC	CC	NN	CC	CC	CC	CC	CC	CC	CC	NN	CC	NN	NN	CC	CC	CC	CC	CC	CC	CC	CC	CC
Mt	138514	G	A,*	NN	GG	GA	GG	GG	NN	GG	GG	GG	GG	GG	GG	NN	GG	GG	GG	GG	GG	GG	GG	GG	GG	NN	NN	GG	GG	GG	GG	NN	GG	GG	GG	GG	GG	GG	GG	NN	GG	GG	NN	NN	GG	GG	GG	GG	GG
Mt	138619	A	C	NN	AA	AA	AA	AA	AA	AA	AA	AA	NN	AA	AA	AA	AA	AA	AA	AA	AA	AA	NN	AA	NN	AA	NN	AA	AA	AA	AA	AA	AA	AA	AA	AA	NN	AA	AA	NN	NN	AA	NN	AA	AA	AA	AA	AA	AA
Mt	138641	C	A	CC	CC	CC	CC	CC	CC	CC	CC	CC	NN	CC	CC	CC	CC	CC	CC	CC	CC	CC	CC	CC	CC	CC	NN	CC	CC	CC	CC	CC	CC	CC	CC	CC	CC	CC	CC	NN	NN	CC	NN	CC	CC	CC	CC	CC	CC
Mt	138654	A	C	AA	AA	AA	AA	AA	AA	AA	AA	AA	AA	AA	AA	AA	AA	AA	NN	AA	AA	AA	AA	AA	AA	AA	NN	AA	AA	AA	AA	AA	NN	AA	AA	AA	AA	AA	AA	NN	AA	AA	NN	AA	AA	AA	AA	AA	AA
Mt	138700	T	G,A,*	TT	TT	TT	TT	TT	NN	TT	TT	NN	TT	TT	TT	TT	TT	NN	NN	TT	TT	TT	TT	TT	TT	TT	NN	TT	TT	TT	TT	NN	NN	TT	TT	TT	TT	TT	TT	NN	TT	TT	NN	TT	TT	TT	TT	TT	TT
Mt	138708	C	T	CC	CC	CC	CC	CC	NN	CC	CC	NN	CC	CC	CC	CC	CC	NN	NN	CC	CC	CC	CC	CC	CC	CC	NN	CC	CC	CC	CC	NN	NN	CC	CC	CC	CC	CC	CC	NN	CC	CC	NN	CC	CC	CC	CC	CC	CC
Mt	138727	C	A	CC	CC	CC	CC	CC	NN	CC	CC	NN	CC	CC	CC	CC	CC	NN	NN	CC	CC	CC	CC	CC	CC	CC	CC	CC	CC	CC	CC	NN	NN	CC	CC	CC	CC	CC	CC	NN	CC	CC	NN	NN	CC	CC	NN	CC	CC
Mt	138729	C	T	CC	CC	CC	CC	CC	CC	CC	CC	NN	CC	CC	CC	CC	CC	NN	NN	CC	CC	CC	CC	CC	CC	CC	CC	CC	CC	CC	CC	NN	NN	CC	CC	CC	CC	CC	CC	NN	CC	CC	NN	NN	CC	CC	NN	CC	CC
Mt	138745	T	A	TT	TT	TT	TT	TT	TT	TT	TT	NN	TT	TT	TT	TT	TT	TT	NN	TT	TT	TT	TT	TT	TT	TT	TT	TT	TT	TT	TT	NN	NN	TT	NN	TT	TT	TT	TT	NN	TT	TT	NN	NN	TT	TT	NN	TT	TT
Mt	138750	C	T	CC	CC	CC	CC	CC	CC	CC	CC	NN	CC	CC	CC	CC	CC	CC	NN	CC	CC	CC	CC	CC	CC	CC	CC	CC	CC	CC	CC	NN	NN	CC	NN	CC	CC	CC	CC	NN	CC	CC	NN	NN	CC	CC	NN	CC	CC
Mt	138757	G	T	GG	GG	GG	GG	GG	GG	GG	GG	NN	GG	GG	GG	GG	GG	GG	NN	GG	GG	GG	GG	GG	GG	GG	GG	GG	GG	GG	GG	NN	GG	GG	NN	GG	GG	GG	GG	GG	GG	GG	NN	NN	GG	GG	NN	GG	GG
Mt	138849	T	A	TT	NN	TT	TT	TT	TT	TT	TT	NN	NN	TT	TT	TT	TT	TT	TT	TT	TT	TT	TT	TT	TT	TT	TT	TT	TT	TT	TT	NN	TT	TT	TT	TT	NN	TA	NN	TT	TT	TT	NN	TT	TT	TT	NN	TT	TT
Mt	138853	G	A	GG	NN	GG	GG	GG	GG	GG	GG	NN	GG	GG	GG	NN	GG	GG	GG	GG	GG	GG	GG	GG	GG	GG	GG	GG	GG	GG	GG	GG	GG	GG	GG	GG	NN	GA	NN	GG	GG	GG	NN	GG	GG	GG	NN	GG	GG
Mt	138876	C	T	CC	NN	CC	CC	CC	CC	CC	CC	NN	CC	CC	CC	NN	CC	CC	CC	CC	CC	CC	CC	CC	CC	CC	CC	CC	CC	CC	CC	CC	CC	CC	CC	CC	NN	CC	NN	CC	CC	CC	NN	CC	CC	CC	CC	CC	CC
Mt	138906	T	C	TT	TT	TT	TT	TT	TT	TT	TT	TT	TT	TT	TT	NN	TT	TT	TT	TT	TT	TT	TT	TT	TT	TT	TT	TT	TT	TT	TT	TT	TT	NN	TT	TT	NN	TT	NN	NN	TT	TT	NN	TT	TT	TT	TT	TT	NN
Mt	138924	T	C	NN	TT	TT	TT	TT	TT	TT	TT	TT	TT	TT	TT	NN	TT	TT	TT	TT	TT	TT	TT	TT	TT	TT	TT	TT	TT	NN	TT	TT	TT	NN	TT	TT	NN	TT	TT	NN	TT	TT	NN	TT	TT	TT	TT	TT	NN
Mt	138940	T	C	NN	TT	TT	TT	TT	TT	TT	TT	TT	TT	TT	TT	NN	TT	TT	TT	TT	TT	TT	TT	TT	TT	TT	TT	TT	TT	NN	TT	TT	TT	NN	NN	TT	NN	TT	TT	NN	TT	TT	NN	TT	TT	TT	TT	TT	TT
Mt	138965	A	G	NN	AA	AA	AA	AA	AA	AA	NN	AA	AA	AA	AA	NN	AA	AA	AA	NN	NN	AA	AA	AA	AA	AA	AA	NN	AA	AA	AA	AA	AA	AA	NN	AA	NN	AA	AA	NN	AA	AA	NN	AA	AA	AA	AA	AA	AA
Mt	139001	G	T	NN	GG	GG	GG	GG	GG	GG	GG	GG	NN	GG	GG	NN	GG	GG	GG	NN	GG	GG	GG	GG	GG	GG	GG	GG	NN	GG	GG	GG	GG	GG	GG	GG	NN	GG	GG	NN	GG	GG	NN	NN	GG	NN	GG	GG	GG
Mt	139002	A	C	NN	AA	AA	AA	AA	AA	AA	AA	AA	NN	AA	AA	NN	AA	AA	AA	NN	AA	AA	AA	AA	AA	AA	AA	AA	NN	AA	AA	AA	AA	AA	AA	AA	NN	AA	AA	NN	AA	AA	NN	NN	AA	NN	AA	AA	AA
Mt	139069	T	G	TT	TT	TT	TT	TT	TT	TT	TT	TT	NN	TT	TT	NN	TT	TT	TT	NN	TT	TT	TT	TT	TT	TT	TT	TT	TT	TT	TT	TT	NN	TT	TT	TT	NN	TT	TT	TT	TT	NN	NN	NN	TT	TT	NN	TT	TT
Mt	139196	A	G	AA	AA	AA	AA	NN	AA	AA	AA	AA	AA	AA	AA	AA	AA	AA	AA	AA	AA	AA	AA	NN	AA	NN	AA	AA	AA	AA	AA	AA	NN	AA	AA	AA	NN	AA	AA	AA	AA	AA	AA	AA	AA	AA	AA	AA	AA
Mt	139223	C	A	CC	CC	CA	CC	NN	CC	NN	CC	CC	CC	CC	CC	AA	CC	CC	CC	NN	NN	CC	CC	NN	CC	NN	CA	CC	CC	CC	CC	CA	NN	CC	CC	CC	NN	CC	CC	NN	NN	CC	NN	NN	CC	CC	CC	CC	CC
Mt	139233	A	T	AA	NN	AA	AA	NN	AA	NN	AA	AA	AA	AA	AA	NN	AA	NN	AA	NN	NN	AA	AA	NN	AA	NN	AA	AA	AA	AA	AA	AA	AA	AA	NN	AA	NN	AA	AA	NN	NN	AA	NN	NN	AA	AA	AA	AA	AA
Mt	139328	C	A,*	CC	CC	CC	CC	CC	NN	CC	NN	CC	CC	CC	CC	CC	CC	NN	CC	CC	NN	CC	CC	CC	CC	NN	CC	CC	CC	CC	CC	CC	CC	CC	CC	CC	NN	CC	CC	NN	CC	CC	CC	CC	CC	CC	NN	CC	CC
Mt	139410	T	G	TT	TT	TT	TT	TT	TT	TT	TT	TT	TT	TT	TT	TT	TT	TT	TT	TT	NN	TT	TT	TT	TT	NN	TT	TT	TT	TT	TT	TT	TT	TT	NN	NN	NN	TT	TT	TT	TT	TT	TT	TT	TT	TT	TT	NN	TT
Mt	140199	G	C,*	GG	NN	GG	GG	GG	GG	NN	GG	GG	GG	GG	GG	GG	GG	GG	GG	GG	GG	GG	GG	GG	GG	GG	GG	GG	NN	GG	GG	GG	GG	GG	NN	GG	GG	GG	GG	GG	GG	NN	GG	GG	GG	GG	GG	NN	GG
Mt	140206	A	G	AA	NN	AA	AA	AA	AA	NN	AA	AA	AA	AA	AA	AA	AA	AA	AA	AA	AA	AA	AA	AA	AA	AA	AA	AA	NN	AA	AA	AA	AA	AA	NN	AA	AA	AA	AA	AA	AA	NN	AA	AA	AA	AA	AA	NN	AA
Mt	140617	T	G	TT	NN	TT	TT	TT	TT	NN	TT	TT	TT	TT	TT	TT	TT	TT	TT	TT	TT	TT	TT	TT	TT	TT	TT	TT	TT	TT	TT	TT	TT	TT	NN	TT	TT	TT	NN	NN	TT	TT	TT	TT	TT	TT	TT	TT	TT
Mt	141296	G	T	GG	NN	GG	NN	GG	GG	NN	NN	GG	GG	GG	GG	GG	GG	NN	GG	NN	GG	GG	GG	GG	NN	GG	GG	GG	NN	GG	GG	GG	NN	GG	GG	NN	GG	GG	GG	NN	GG	GG	GG	GG	GG	GG	GG	GG	GG
Mt	143096	A	G	AA	AA	AA	NN	AA	AA	AA	AA	NN	AA	AA	AA	AA	AA	AA	AG	AA	AA	AA	AA	AA	AA	NN	AA	AA	AA	AA	AA	AA	NN	AA	AA	AA	AA	NN	AA	NN	AA	GG	AA	AA	AA	AA	NN	NN	AA
Mt	143126	C	A	CC	CC	CC	CC	CC	CC	CC	CC	NN	CC	CC	CC	CC	CC	CC	CC	CC	CC	CC	CC	CC	CC	NN	CC	CC	CC	NN	CC	CC	NN	CC	CC	CC	NN	CC	NN	NN	CC	CA	CC	CC	CC	CC	CC	CC	CC
Mt	143134	G	T,*	GG	GG	GG	GG	GG	GG	GG	GG	NN	GG	GG	GG	GG	GG	GG	GG	GG	GG	GG	GG	GG	GG	GG	GG	GG	GG	NN	GG	GG	NN	GG	GG	GG	NN	GG	NN	NN	GG	G*	GG	GG	GG	GG	GG	GG	GG
Mt	143219	G	C	GG	GG	NN	GG	GG	GG	GG	GG	NN	GG	GG	GG	GG	GG	GG	GG	GG	GG	GG	GG	GG	GG	GG	GG	GG	NN	NN	GG	GG	NN	GG	GG	GG	NN	GG	GG	NN	GG	GG	GG	GG	GG	GG	GG	GG	GG
Mt	143236	G	A	GG	GG	GG	GG	GG	GG	GG	GG	GG	GG	GG	GG	GG	GG	GG	GG	GG	GG	GG	GG	GG	GG	GG	GG	GG	NN	NN	GG	GG	NN	GG	GG	GG	NN	GG	GG	NN	GG	GG	GG	GG	GG	GG	GG	GG	GG
Mt	143266	C	G	CC	CC	CC	CC	CC	CC	CC	CC	CC	CC	CC	CC	CC	CC	CC	CC	CC	CC	CC	CC	CC	CC	CC	CC	CC	CC	CC	CC	CC	CC	CC	CC	CC	CC	CC	CC	NN	CC	CC	CC	CC	CC	CC	CC	NN	CC
Mt	143285	C	T	CC	CC	CC	CC	CC	CC	CC	CC	CC	NN	CC	CC	CC	CC	CC	CC	CC	CC	CC	CC	CC	CC	CC	CC	CC	CC	CC	CC	CC	CC	CC	CC	CC	CC	CC	CC	NN	CC	CC	CC	CC	CC	CC	CC	NN	CC
Mt	143329	C	T	CC	CC	CC	CC	CC	CC	CC	CC	CC	CC	CC	CC	CC	CC	CC	CC	CC	CC	CC	CC	CC	NN	NN	CC	CC	CC	CC	CC	CC	CC	CC	CC	CC	CC	CC	CC	NN	CC	CC	NN	CC	CC	CC	CC	CC	CC
Mt	143330	G	A	GG	GG	GG	GG	GG	GG	GG	GG	GG	GG	GG	GG	GG	GG	GG	GG	GG	GG	GG	GG	GG	NN	NN	GG	GG	GG	GG	GG	GG	GG	GG	GG	GG	GG	GG	GG	NN	GG	GG	NN	GG	GG	GG	GG	GG	GG
Mt	143377	C	A	CC	CC	CC	NN	CC	CC	CC	CC	NN	CC	CC	CC	CC	CC	CC	CC	CC	NN	CC	CC	CC	NN	CC	CC	CC	CC	CC	CC	CC	CC	CC	CC	CC	CC	CC	CC	NN	CC	CC	CC	NN	CC	CC	CC	CC	CC
Mt	143385	C	A	CC	CC	CC	CC	CC	CC	CC	CC	NN	CC	CC	CC	CC	CC	CC	CC	CC	NN	CC	NN	CC	NN	CC	CC	CC	CC	CC	CC	CC	CC	CC	CC	CC	CC	CC	CC	NN	CC	CC	CC	NN	NN	CC	CC	CC	CC
Mt	143391	G	A	GG	GG	GG	GG	GG	GG	GG	GG	NN	GG	GG	GG	GG	GG	GG	GG	GG	NN	GG	NN	GG	NN	GG	GG	GG	GG	NN	GG	GG	GG	GG	GG	GG	GG	GG	GG	GG	GG	GG	GG	NN	NN	GG	GG	GG	GG
Mt	143394	A	T	AA	AA	AA	AA	AA	AA	AA	AA	NN	AA	AA	AA	AA	AA	AA	AA	AA	NN	AA	NN	NN	NN	AA	AA	AA	AA	NN	AA	AA	AA	AA	AA	AA	AA	AA	AA	AA	AA	AA	AA	NN	NN	AA	AA	AA	AA
Mt	143465	C	A	CC	CC	CC	CC	CC	CC	NN	CC	CC	CC	CC	CC	CC	CC	CC	CC	CC	CC	CC	CC	NN	NN	CC	CC	CC	CC	CC	CC	NN	CC	CC	CC	CC	CC	CC	CC	AA	NN	CC	CC	CC	CC	CC	CC	CC	CC
Mt	143473	G	T	GG	GG	GG	GG	GG	GG	GG	GG	GG	GG	GG	GG	GG	GG	GG	GG	GG	GG	GG	GG	NN	NN	GG	GG	GG	GG	GG	GG	NN	GG	GG	GG	GG	GG	GG	GG	GG	GG	GG	GG	GG	GG	GG	GG	GG	GG
Mt	143475	T	C	TT	TT	TT	TT	TT	TT	TT	TT	TT	TT	TT	TT	TT	TT	TT	TT	TT	TT	TT	TT	NN	NN	TT	TT	TT	TT	TT	TT	NN	TT	TT	TT	TT	TT	TT	TT	TT	TT	TT	TT	TT	TT	TT	TT	TT	TT
Mt	143477	A	T	AA	AA	AA	AA	AA	AA	AA	AA	AA	AA	AA	AA	AA	AA	AA	AA	AA	AA	AA	AA	NN	NN	AA	AA	AA	AA	AA	AA	NN	AA	AA	AA	AA	AA	AA	AA	AA	AA	AA	AA	AA	AA	AA	AA	AA	AA
Mt	143493	C	T	CC	CC	CC	CC	CC	CC	CC	CC	CC	CC	CC	CC	CC	CC	CC	CC	CC	CC	CC	CC	NN	NN	CC	CC	CC	CC	CC	CC	NN	CC	CC	CC	CC	NN	CC	CC	CC	CC	CC	CC	CC	CC	CC	CC	CC	CC
Mt	143749	C	T	CC	CC	CC	NN	CC	CC	CC	CC	CC	CC	CC	CC	CC	CC	CC	CC	CC	CC	CC	CC	NN	CC	CC	CC	CC	NN	CC	CC	NN	NN	CC	NN	CC	NN	NN	CC	CC	CC	CC	CC	CC	NN	CC	CC	CC	CC
Mt	143765	A	G	AA	AA	AA	NN	AA	AA	AA	AA	AA	NN	AA	AA	AA	AA	AA	AA	AA	AA	AA	AA	NN	AA	AA	AA	AA	NN	AA	AA	NN	NN	AA	NN	AA	NN	NN	AA	AA	AA	AA	AA	AA	AA	AA	AA	AA	AA
Mt	143772	G	A	GG	GG	GG	NN	GG	GG	GG	GG	GG	NN	GG	GG	GG	GG	GG	GG	GG	GG	GG	GG	NN	GG	GG	GG	GG	NN	GG	GG	NN	NN	GG	NN	GG	NN	NN	GG	GG	GG	GG	GG	GG	GG	GG	GG	GG	GG
Mt	143773	C	T,G	CC	CC	CC	NN	CC	CC	CC	CC	CC	NN	CC	CC	CC	CC	CC	CC	CC	CC	CC	CC	NN	CC	CC	CC	CC	NN	CC	CC	NN	NN	CC	NN	CC	NN	NN	CC	CC	CC	CC	CC	CC	CC	CC	CC	CC	CC
Mt	144162	G	T	GG	GG	GG	NN	GG	GG	NN	GG	GG	GG	GG	GG	GG	GG	NN	GG	GG	GG	GG	GG	NN	GG	GG	GG	GG	GG	GG	GG	GG	GG	GG	GG	GG	GG	GG	GG	GG	GG	GG	GG	GG	GG	GG	NN	NN	GG
Mt	144166	G	C	GG	GG	GG	NN	GG	GG	NN	GG	GG	GG	GG	GG	GG	GG	NN	GG	GG	GG	GG	GG	GG	GG	GG	GG	GG	GG	GG	GG	GG	GG	GG	GG	GG	GG	GG	GG	GG	GG	GG	GG	GG	GG	GG	NN	NN	GG
Mt	144178	G	A	GG	GG	GG	GG	GG	GG	NN	GG	GG	GG	GG	GG	GG	GG	NN	GG	GG	GG	GG	GG	NN	GG	GG	GG	GG	GG	GG	GG	GG	GG	GG	GG	GG	GG	GG	GG	GG	GG	GG	GG	GG	GG	GG	NN	NN	GG
Mt	144188	C	T	CC	CC	CC	CC	CC	CC	NN	CC	CC	CC	CC	CC	CC	CC	NN	CC	CC	CC	CC	CC	CC	CC	CC	CC	CC	CC	CC	CC	CC	CC	CC	CC	CC	CC	CC	CC	CC	CC	CC	CC	CC	CC	CC	NN	NN	CC
Mt	144216	G	A	GG	GG	GG	GA	GG	GG	NN	GG	GG	GA	GG	GG	GG	GG	GG	GG	GG	GG	GG	GG	GG	GG	GG	GG	GG	GG	GG	GG	GG	GG	GG	GG	GG	GG	GG	GG	GG	GG	GG	GG	NN	GG	GG	NN	NN	GG
Mt	144224	G	T	NN	GG	GG	GT	GG	GG	NN	GG	GG	GT	GG	GG	GG	GG	GG	GG	GG	GG	GG	GG	GG	NN	GG	GG	GG	GG	GG	GG	GG	GG	GG	GG	GG	GG	GG	GG	GG	GG	GG	GG	NN	GG	GG	NN	NN	GG
Mt	144227	G	T	GG	GG	GG	GT	GG	GG	NN	GG	GG	GT	GG	GG	GG	GG	NN	GG	GG	GG	GG	GG	GG	NN	GG	GG	GG	GG	GG	GG	GG	GG	NN	GG	GG	GG	GG	GG	GG	GG	GG	GG	NN	GG	GG	NN	NN	GG
Mt	144236	G	A	GG	GG	GG	AA	GG	GG	GG	GG	GG	GA	GG	GG	GG	GG	NN	GG	GG	GG	GG	GG	GG	NN	GG	GG	GG	NN	GG	GG	GG	GG	NN	GG	GG	GG	GG	GG	GG	GG	GG	GG	NN	GG	GG	NN	NN	GG
Mt	144250	C	A	CC	CC	CC	AA	CC	CC	CC	CC	NN	CC	CC	CC	CC	CC	CC	CC	CC	CC	CC	CC	CC	NN	CC	CC	CC	NN	CC	CC	CC	CC	CC	CC	CC	CC	CC	CC	CC	CC	CC	CC	NN	CC	CC	NN	NN	CC
Mt	144255	G	A	GG	GG	GG	AA	GG	GG	GG	GG	NN	GG	GG	GG	GG	GG	GG	GG	GG	GG	GG	GG	GG	NN	GG	GG	GG	NN	GG	GG	GG	GG	GG	GG	GG	GG	GG	GG	GG	GG	GG	GG	NN	GG	GG	NN	NN	GG
Mt	144258	G	T	GG	GG	GG	TT	GG	GG	GG	GG	NN	NN	GG	GG	GG	GG	GG	GG	GG	GG	GG	GG	GG	NN	GG	GG	GG	NN	GG	GG	GG	GG	GG	GG	GG	GG	GG	GG	GG	GG	GG	GG	NN	NN	GG	NN	NN	GG
Mt	144259	C	T	CC	CC	CC	TT	CC	CC	CC	CC	NN	NN	CC	CC	CC	CC	CC	CC	CC	CC	CC	CC	CC	NN	CC	CC	CC	NN	CC	CC	CC	CC	CC	CC	CC	CC	CC	CC	CC	CC	CC	CC	NN	CC	CC	NN	NN	CC
Mt	144260	G	T	GG	GG	GG	TT	GG	GG	GG	GG	NN	NN	GG	GG	GG	GG	GG	GG	GG	GG	GG	GG	GG	NN	GG	GG	GG	NN	GG	GG	GG	GG	GG	GG	GG	GG	GG	GG	GG	GG	GG	GG	NN	GG	GG	NN	NN	GG
Mt	144300	C	A	CC	NN	CC	AA	CC	CC	CC	CC	NN	CC	CC	CC	CC	CC	CC	CC	CC	NN	CC	CC	CC	CC	CC	CC	CC	CC	CC	CC	CC	CC	CC	CC	CC	CC	CC	CC	CC	CC	CC	CC	CC	CC	CC	NN	NN	CC
Mt	144421	G	A	GG	NN	NN	GA	GG	GG	GG	GG	NN	GG	GG	GG	GG	GG	NN	GG	GG	GG	GG	GG	GG	NN	GG	NN	GG	NN	GG	GG	GG	GG	GG	GG	GG	GG	GG	NN	GG	GG	GG	NN	GG	NN	GG	GG	NN	GG
Mt	144435	G	A	GG	GG	NN	GA	GG	GG	NN	GG	NN	GG	GG	GG	GG	GG	NN	GG	GG	GG	GG	GG	GG	NN	GG	GG	GG	GG	GG	GG	GG	GG	GG	GG	GG	GG	GG	NN	GG	GG	GG	NN	NN	GG	GG	GG	NN	GG
Mt	144444	T	C	TT	TT	NN	TC	TT	TT	NN	TT	NN	TT	TT	TT	TT	TT	NN	TT	TT	NN	TT	TT	TT	NN	TT	TT	TT	TT	TT	TT	TT	TT	TT	TT	TT	TT	TT	NN	TT	TT	TT	NN	NN	TT	TT	TT	TT	TT
Mt	144463	G	A	GG	GG	GG	GA	GG	GG	NN	GA	NN	GG	GG	GG	GG	NN	NN	GG	GG	NN	GG	GG	GG	NN	GG	GG	GG	NN	GG	GG	GG	GG	GG	GG	GG	GG	GG	NN	GG	GG	GG	NN	NN	GG	GG	GG	NN	GG
Mt	144535	T	A	TT	TT	TT	TT	TT	TT	NN	TA	TT	TT	TT	TT	TT	TT	NN	TT	TT	NN	TT	TT	TT	NN	TT	TT	TT	NN	TT	TT	TT	TT	TT	TT	TT	TT	TT	NN	TT	TT	TT	NN	NN	TT	TT	TT	NN	TT
Mt	144876	T	G	TT	TT	TT	TT	TT	TT	NN	TT	TT	NN	TT	TT	TT	TT	TT	TT	TT	TT	TT	TT	TT	TT	TT	TT	TT	NN	TT	TT	TT	TT	NN	TT	TT	TT	TT	TT	NN	TT	TT	NN	TT	TT	TT	TT	TT	TT
Mt	145053	A	T	NN	AA	AA	AA	AA	AA	NN	AA	NN	AA	AA	AA	AA	AA	NN	NN	AA	AA	AA	AA	AA	AA	NN	AA	AA	NN	AA	AA	AA	AA	NN	AA	AA	AA	AA	NN	NN	AA	AA	AA	AA	AA	AA	NN	AA	AA
Mt	145088	C	G	CC	CC	CC	CC	CC	CC	NN	CC	CC	CC	CC	CC	CC	CC	NN	CC	CC	CC	CC	CC	CC	CC	NN	CC	CC	NN	CC	CC	CC	CC	NN	CC	CC	CC	CC	CC	NN	CC	CC	CC	CC	CC	CC	NN	CC	NN
Mt	145089	G	T	GG	GG	GG	GG	GG	GG	NN	GG	GG	GG	GG	GG	GG	GG	NN	GG	GG	GG	GG	GG	GG	GG	NN	GG	GG	NN	GG	GG	GG	GG	NN	GG	GG	GG	GG	GG	NN	GG	GG	GG	GG	GG	GG	NN	GG	NN
Mt	145136	C	G	CC	CC	CC	CC	CC	CC	CC	CC	CC	CC	CC	CC	CC	CC	NN	CC	CC	CC	CC	CC	CC	CC	NN	CC	CC	NN	NN	CC	NN	CC	NN	CC	CC	CC	CC	CC	CC	NN	CC	NN	CC	CC	CC	CC	CC	NN
Mt	145145	G	A	GG	GG	GG	GG	GG	GG	GG	GG	GG	GG	GG	GG	GG	GG	NN	GG	GG	GG	GG	NN	GG	GG	NN	GG	GG	NN	NN	GG	GG	GG	NN	GG	GG	GG	GG	GG	GG	GG	GG	NN	GG	GG	GG	GG	GG	NN
Mt	145653	G	A	GG	GG	GG	NN	GG	GG	NN	GG	GG	GG	GG	GG	GG	GG	GG	GG	GG	GG	GG	GG	GG	GG	GG	GG	GG	NN	GG	GG	NN	GG	GG	GG	GG	GG	GG	GG	GG	GG	GG	GG	GG	GG	GG	GG	GG	GG
Mt	145727	C	G	CC	CC	CC	NN	NN	CC	NN	CC	CC	CC	CC	CC	CC	CC	CC	CC	CC	CC	CC	CC	CC	CC	CC	CC	CC	NN	CC	CC	CC	CC	CC	CC	CC	NN	CC	NN	CC	CC	CC	NN	CC	CC	CC	NN	CC	CC
Mt	145733	C	T	CC	CC	CC	NN	NN	CC	NN	CC	CC	CC	CC	CC	CC	CC	CC	CC	CC	CC	CC	CC	CC	CC	NN	CC	CC	NN	CC	CC	CC	NN	CC	CC	CC	NN	CC	NN	CC	CC	CC	NN	CC	CC	CC	NN	CC	CC
Mt	145745	G	A	GG	GG	GG	NN	NN	GG	NN	GG	GG	GG	GG	GG	GG	GG	GG	GG	GG	GG	GG	GG	GG	GG	NN	GG	GG	GG	GG	GG	GG	NN	GG	GG	GG	NN	GG	NN	GG	GG	GG	NN	GG	GG	GG	NN	GG	GG
Mt	147363	C	T	CC	CC	CC	CC	CC	CC	CC	CC	CC	CC	NN	CC	CC	CC	CC	CC	NN	CC	CC	CC	CC	NN	NN	CC	CC	CC	CC	CC	CC	NN	CC	CC	CC	CC	CC	CC	NN	CC	CC	NN	CC	CC	CC	CC	NN	CC
Mt	147372	C	T	CC	CC	CC	CC	CC	CC	CC	CC	CC	CC	CC	CC	CC	CC	CC	CC	NN	CC	CC	CC	CC	NN	NN	CC	CC	CC	CC	CC	CC	NN	CC	CC	CC	CC	CC	CC	NN	CC	CC	NN	CC	CC	CC	CC	NN	CC
Mt	147376	C	T	CC	CC	CC	CC	CC	CC	CC	CC	CC	CC	CC	CC	CC	NN	CC	CC	NN	CC	CC	CC	CC	NN	NN	CC	CC	CC	CC	CC	CC	NN	CC	CC	CC	CC	CC	CC	NN	CC	CC	NN	CC	CC	CC	CC	NN	CC
Mt	147940	G	T	GG	GG	NN	GG	GG	GG	GG	GG	GG	NN	GG	GG	GG	GG	GG	GG	NN	GG	GG	GG	GG	GG	GG	GG	GG	GG	GG	GG	GG	GG	GG	GG	GG	GG	GG	GG	GG	GG	GG	NN	NN	GG	GG	NN	GG	GG
Mt	147941	G	T	GG	GG	NN	GG	GG	GG	GG	GG	GG	NN	GG	GG	GG	GG	GG	GG	NN	GG	GG	GG	GG	GG	GG	GG	GG	GG	GG	GG	GG	GG	GG	GG	GG	GG	GG	GG	GG	GG	GG	NN	NN	GG	GG	NN	GG	GG
Mt	147950	C	A	CC	CC	NN	CC	CC	CC	CC	CC	CC	CC	CC	CC	CC	CC	CC	CC	NN	CC	CC	CC	CC	CC	CC	CC	CC	CC	CC	CC	CC	CC	CC	CC	CC	CC	CC	NN	CC	CC	CC	NN	NN	CC	CC	NN	CC	CC
Mt	147951	C	A	CC	CC	NN	CC	CC	CC	CC	CC	CC	CC	CC	CC	CC	CC	CC	CC	NN	CC	CC	CC	CC	CC	CC	CC	CC	CC	CC	CC	CC	CC	CC	CC	CC	CC	CC	NN	CC	CC	CC	NN	NN	CC	CC	NN	CC	CC
Mt	147965	T	C	TT	TT	NN	TT	TT	TT	TT	TT	TT	TT	TT	TT	TT	TT	TT	NN	TT	TT	TT	TT	TT	TT	TT	TT	TT	NN	TT	TT	TT	TT	TT	TT	TT	TT	TT	NN	TT	TT	TT	NN	NN	TT	TT	NN	TT	TT
Mt	148073	T	G	NN	TT	TT	TT	NN	TT	TT	TT	NN	TT	TT	TT	TT	TT	TT	NN	TT	NN	TT	TT	TT	TT	TT	TT	TT	NN	TT	TT	TT	TT	TT	TT	TT	TT	TT	NN	TT	TT	TT	TT	TT	TT	TT	TT	TT	TT
Mt	148074	A	C	NN	AA	AA	AA	NN	AA	AA	AA	NN	AA	AA	AA	AA	AA	AA	NN	AA	NN	AA	AA	AA	AA	AA	AA	AA	NN	AA	AA	AA	AA	AA	AA	AA	AA	AA	NN	CC	AA	AA	AA	AA	AA	AA	AA	AA	AA
Mt	148104	G	T	NN	NN	GG	GG	NN	GG	GG	GG	GG	NN	GG	GG	GG	GG	GG	GG	GG	NN	GG	GG	GG	GG	GG	GG	GG	NN	GG	GG	GG	GG	GG	GG	GG	GG	GG	GG	GG	GG	NN	GG	GG	GG	GG	GG	NN	GG
Mt	148255	T	G	TT	TT	TT	TT	NN	TT	TT	TT	TT	TT	TT	TT	TT	TT	TT	NN	TT	TT	TT	TT	NN	NN	TT	TT	TT	NN	TT	TT	TT	TT	TT	TT	TT	NN	TT	NN	TT	TT	TT	TT	TT	TT	TT	TT	NN	TT
Mt	148663	A	C	NN	AA	AA	AA	AA	AA	NN	AA	AA	AA	AA	AA	AA	AA	NN	AA	AA	AA	AA	AA	AA	NN	NN	AA	AA	AA	AA	AA	AA	AA	AA	AA	AA	NN	AA	AA	NN	AA	AA	AA	AA	AA	AA	AA	AA	AA
Mt	148787	T	G	TT	TT	TT	TT	TT	NN	NN	TT	TT	TT	TT	TT	TT	TT	TT	TT	TT	NN	TT	TT	TT	TT	TT	TT	TT	NN	TT	TT	TT	TT	TT	TT	NN	NN	TT	TT	NN	TT	TT	TT	GG	TT	TT	TT	NN	TT
Mt	149797	T	A	TT	TT	TT	TT	TT	TT	TT	TT	TT	TT	TT	TT	TT	TT	TT	TT	TT	TT	TT	TT	TT	TT	NN	TT	TT	TT	NN	TT	TT	NN	TT	TT	NN	NN	TT	TT	TT	TT	TT	NN	TT	TT	TT	TT	TT	TT
Mt	149822	T	C	TT	NN	TT	TT	TT	TT	TT	TT	TT	TT	TT	TT	TT	TT	TT	TT	TT	TT	TT	TT	TT	TT	NN	TT	TT	TT	NN	TT	TT	TT	TT	TT	NN	NN	TT	TT	TT	TT	TT	NN	TT	TT	TT	TT	TT	NN
Mt	150010	T	A	TT	NN	TT	NN	TT	TT	TT	TT	NN	TT	TT	TT	TT	TT	TT	TT	TT	TT	TT	TT	NN	TT	TT	TT	TT	TT	NN	TT	TT	NN	TT	TT	TT	TT	TT	NN	NN	TT	TT	NN	TT	TT	TT	TT	TT	TT
Mt	150011	C	A	CC	NN	CC	NN	CC	CC	CC	CC	NN	CC	CC	CC	CC	CC	CC	CC	CC	CC	CC	CC	NN	CC	CC	CC	CC	CC	NN	CC	CC	NN	CC	CC	CC	CC	CC	NN	NN	CC	CC	NN	CC	CC	CC	CC	CC	CC
Mt	150355	A	T	AA	AA	AA	NN	AA	NN	AA	AA	AA	AA	AA	AA	AA	NN	AA	AA	AA	NN	AA	AA	AA	AA	AA	AA	AA	AA	AA	AA	AA	NN	AA	NN	AA	AA	AA	AA	NN	AA	AA	AA	AA	AA	AA	NN	AA	AA
Mt	150601	T	G	TT	TT	TT	NN	TT	TT	TT	TT	NN	TT	TT	TT	TT	TT	TT	TT	TT	TT	TT	TT	NN	NN	TT	TT	TT	NN	TT	TT	NN	NN	TT	TT	TT	NN	TT	TT	NN	TT	NN	TT	TT	TT	TT	NN	TT	TT
Mt	151181	A	G	AA	AA	AA	AA	AA	AA	AG	AA	NN	AA	AA	AA	AA	AA	AA	AA	NN	AA	AA	AA	AA	AA	AA	AA	AA	AA	AA	AA	AA	NN	AA	AA	AA	NN	AA	AA	NN	AA	AA	NN	AA	AA	AA	AA	AA	AA
Mt	151894	G	A	GG	GG	GG	GG	GG	GG	NN	GG	GG	GG	GG	GG	GG	GG	GG	GG	GG	NN	GG	GG	GG	GG	NN	GG	GG	GG	GG	GG	GG	GG	GG	GG	GG	GG	GG	GG	GG	GG	GG	GG	GG	NN	GG	GG	NN	NN
Mt	151901	G	A	GG	GG	GG	GG	GG	GG	NN	GG	GG	GG	GG	GG	GG	GG	GG	GG	GG	NN	GG	GG	GG	GG	NN	GG	GG	GG	GG	GG	GG	GG	GG	GG	GG	GG	GG	GG	GG	GG	GG	GG	GG	NN	GG	GG	NN	NN
Mt	151970	C	T	CC	CC	CC	CC	CC	CC	NN	CC	NN	CC	CC	CC	CC	CC	CC	CC	CC	CC	CC	CC	CC	CC	CC	CC	CC	CC	CC	CC	CC	CC	CC	CC	NN	NN	CC	CC	CC	CC	CC	CC	CC	CC	CC	CC	CC	CC
Mt	151978	G	A	GG	GG	GG	GG	GG	GG	NN	GG	NN	GG	GG	GG	GG	GG	GG	GG	GG	GG	GG	GG	GG	GG	GG	GG	GG	GG	GG	GG	GG	GG	GG	GG	NN	NN	GG	GG	GG	GG	GG	GG	GG	GG	GG	GG	GG	GG
Mt	151990	T	G	TT	TT	NN	TT	TT	TT	NN	TT	NN	TT	TT	TT	TT	TT	TT	TT	TT	TT	TT	TT	TT	TT	TT	TT	TT	TT	TT	TT	TT	TT	TT	TT	NN	NN	TT	TT	TT	TT	TT	NN	TT	TT	TT	TT	TT	TT
Mt	152121	C	A	CC	CC	CC	CC	CC	CC	CC	CC	NN	CC	CC	CC	CC	CC	NN	CC	CC	CC	CC	CC	CC	CC	CC	CC	CC	CC	NN	CC	CC	CC	CC	CC	CC	CC	CC	CC	NN	CC	CC	CC	CC	CC	CC	CC	CC	CC
Mt	153279	T	A	TT	TT	TT	NN	TT	TT	NN	TT	TT	TT	TT	TT	TT	TT	TT	TT	TT	NN	TT	TT	TT	TT	NN	TT	TT	NN	TT	TT	TT	NN	TT	TT	TT	TT	TT	NN	TT	TT	TT	TT	TT	NN	TT	TT	TT	TT
Mt	154866	C	A	CC	NN	CC	NN	CC	CC	NN	CC	CC	CC	CC	CC	CC	CC	CC	NN	CC	NN	CC	CC	NN	CC	CC	CC	CC	CC	CC	CC	CC	CC	CC	CC	NN	CC	CC	CC	CC	CC	CC	CC	CC	CC	CC	NN	CC	CC
Mt	154867	G	A	GG	NN	GG	NN	GG	GG	NN	GG	GG	GG	GG	GG	GG	GG	GG	NN	GG	NN	GG	GG	NN	GG	GG	GG	GG	GG	GG	GG	GG	GG	GG	GG	NN	GG	GG	GG	GG	GG	NN	GG	GG	GG	GG	NN	GG	GG
Mt	154987	C	T	CC	CC	CC	NN	CC	CC	NN	NN	CC	CC	CC	CC	CC	CC	CC	CC	CC	CC	CC	CC	CC	CC	CC	CC	CC	CC	CC	CC	CC	CC	CC	CC	CC	CC	CC	CC	CC	CC	CC	CC	CC	NN	CC	NN	NN	NN
Mt	155226	C	T	CC	CC	CC	CC	CC	CC	CC	CC	CC	CC	CC	NN	CC	CC	CC	CC	NN	CC	CC	CC	CC	CC	CC	NN	CC	CC	CC	CC	CC	CC	CC	CC	CC	CC	CC	CC	CC	CC	CC	CC	CC	CC	CC	NN	CC	NN
Mt	155228	G	A	GG	GG	GG	GG	GG	GG	GG	GG	GG	GG	GG	GG	GG	GG	GG	GG	GG	GG	GG	GG	GG	GG	GG	NN	GG	GG	GG	GG	GG	GG	GG	GG	GG	GG	GG	GG	GG	GG	GG	GG	GG	GG	GG	NN	GG	NN
Mt	155256	C	T	NN	CC	CC	NN	CC	CC	CC	CC	CC	CC	CC	CC	CC	CC	CC	CC	CC	CC	CC	CC	CC	NN	CC	NN	CC	CC	CC	CC	CC	CC	CC	CC	CC	CC	CC	CC	CC	CC	CC	CC	CC	CC	CC	NN	CC	NN
Mt	156130	A	T	AA	AA	AA	AA	AA	AA	AA	NN	AA	AA	AA	AA	AA	AA	AA	AA	AA	AA	AA	AA	AA	AA	AA	AA	AA	AA	AA	AA	NN	AA	AA	AA	AA	AA	AA	AA	AA	AA	NN	AA	NN	AA	AA	NN	NN	AA
Mt	156176	G	A	GG	GG	GG	GG	GG	GG	GG	GG	GG	NN	GG	GG	GG	GG	GG	GG	GG	GG	GG	GG	NN	NN	GG	GG	GG	GG	GG	GG	NN	GG	GG	GG	GG	GG	NN	GG	GG	GG	GG	GG	NN	GG	GG	NN	NN	GG
Mt	158225	G	T	NN	GG	GG	NN	GG	GG	GG	GG	GG	GG	GG	GG	GG	GG	GG	GG	GG	GG	GG	NN	GG	GG	GG	GG	GG	GG	GG	GG	NN	GG	NN	GG	GG	GG	GG	GG	GG	GG	GG	GG	GG	GG	GG	NN	GG	NN
Mt	158227	T	A	NN	TT	TT	NN	TT	TT	TT	TT	TT	TT	TT	TT	TT	TT	TT	TT	TT	TT	TT	NN	TT	TT	TT	TT	TT	TT	TT	TT	NN	TT	NN	TT	TT	TT	TT	TT	TT	TT	TT	TT	TT	TT	TT	NN	TT	NN
Mt	158284	A	C	NN	AA	AA	NN	AA	AA	AA	AA	AA	NN	AA	AA	AA	AA	AA	AA	AA	AA	AA	AA	AA	AA	NN	NN	AA	AA	AA	AA	NN	AA	NN	AA	AA	AA	AA	NN	AA	AA	AA	AA	NN	AA	AA	AA	AA	NN
Mt	158661	T	G	TT	TT	TT	TT	TT	TT	NN	TT	TT	NN	TT	TT	TT	TT	NN	TT	TT	NN	TT	TT	TT	TT	TT	TT	TT	TT	TT	TT	TT	TT	TT	TT	NN	NN	TT	NN	TT	TT	TT	NN	TT	TT	TT	TT	TT	TT
Mt	158768	T	A	TT	TT	TT	TT	TT	TT	NN	TT	TT	NN	TT	TT	TT	TT	TT	TT	TT	TT	TT	TT	TT	NN	TT	TT	TT	TT	TT	TT	TT	TT	NN	TT	TT	TT	TT	TT	NN	TT	TT	TT	TT	TT	TT	NN	NN	TT
Mt	158971	G	A	GG	GG	GG	GG	GG	GG	GG	GG	GG	GG	GG	GG	GG	GG	GG	GG	GG	GG	GG	GG	GG	NN	GG	GG	GG	NN	NN	GG	GG	GG	GG	GG	GG	GG	GG	GG	GG	GG	GG	NN	NN	GG	GG	GA	GG	GG
Mt	159003	C	T	CC	CC	CC	CC	CC	CC	CC	CC	CC	CC	CC	CC	NN	CC	CC	CC	CC	CC	CC	CC	CC	CC	CC	CC	CC	NN	CC	CC	CC	CC	CC	CC	CC	CC	CC	CC	CC	CC	CC	NN	CC	CC	CC	CT	CC	CC
Mt	159245	A	C	NN	AA	AA	AA	AA	AA	AA	AA	AA	AA	AA	AA	AA	AA	AA	AA	NN	AA	AA	AA	NN	NN	AA	AA	AA	NN	AA	AA	AA	AA	AA	AA	AA	AA	AA	AA	AA	AA	AA	NN	AA	AA	AA	AA	NN	AA
Mt	159494	A	C	AA	AA	AA	NN	AA	AA	AA	AA	AA	AA	AA	NN	AA	AA	AA	AA	AA	AA	AA	AA	AA	AA	AA	AA	AA	NN	NN	NN	AA	AA	AA	NN	AA	AA	AA	AA	NN	AA	AA	NN	AA	AA	AA	NN	AA	AA
Mt	160170	T	G	TT	TT	TT	NN	TT	TT	TT	TT	NN	TT	TT	TT	TT	NN	TT	TT	TT	NN	TT	TT	NN	NN	TT	NN	TT	TT	TT	TT	TT	NN	TT	TT	TT	NN	TT	TT	TT	TT	TT	TT	NN	TT	TT	TT	TT	TT
Mt	160194	G	A	GG	GG	GG	NN	GG	GG	GG	GG	NN	GG	GG	GG	GG	NN	GG	GG	GG	GG	GG	GG	NN	GG	GG	GG	GG	GG	GG	GG	GG	NN	GG	GG	NN	NN	GG	GG	GG	GG	GG	NN	NN	GG	GG	GG	GG	GG
Mt	160198	C	T	CC	CC	CC	NN	CC	CC	CC	CC	NN	CC	CC	CC	CC	NN	CC	CC	CC	CC	CC	CC	NN	CC	CC	CC	CC	CC	CC	CC	CC	NN	CC	CC	NN	NN	CC	NN	CC	CC	CC	NN	NN	CC	CC	CC	CC	CC
Mt	160206	A	G	AA	AA	AA	NN	AA	AA	AA	AA	NN	AA	AA	AA	AA	NN	AA	AA	AA	AA	AA	AA	AA	AA	NN	AA	AA	AA	AA	AA	AA	NN	AA	AA	NN	NN	AA	AA	AA	AA	AA	NN	NN	AA	NN	AA	AA	AA
Mt	160537	G	A	GG	GG	GG	GG	GG	GG	GG	GG	NN	GG	GG	GG	GG	GG	GG	GG	NN	GG	GG	GG	NN	GG	GG	GG	GG	GG	GG	GG	GG	NN	GG	GG	GG	NN	GG	GG	GG	NN	GG	NN	GG	GG	NN	NN	GG	NN
Mt	160541	G	A	GG	GG	GG	GG	GG	GG	GG	GG	NN	GG	GG	GG	GG	GG	GG	GG	NN	GG	GG	GG	NN	GG	GG	GG	GG	GG	GG	GG	GG	GG	GG	GG	GG	NN	GG	GG	GG	NN	GG	NN	GG	GG	NN	NN	GG	NN
Mt	160777	G	A	GG	GG	GG	GG	NN	GG	NN	GG	NN	GG	GG	GG	GG	GG	GG	GG	GG	GG	GG	GG	GG	GG	GG	GG	GG	GG	GG	GG	NN	GG	NN	GG	GG	NN	GG	GG	GG	GG	GG	GG	NN	GG	GG	GG	GA	GG
Mt	161356	C	T	CC	CC	NN	CC	CC	CC	NN	CC	CC	CC	CC	CC	CC	NN	CC	CC	CC	NN	CC	CC	CC	CC	NN	CC	CC	NN	NN	CC	CC	NN	NN	CC	CC	CC	CC	NN	CC	CC	CC	CC	NN	CC	CC	CC	CC	CC
Mt	161844	T	G	TT	TT	NN	TT	TT	TT	NN	NN	TT	TT	TT	TT	NN	TT	TT	TT	TT	TT	TT	NN	TT	NN	NN	NN	NN	TT	TT	TT	TT	NN	NN	TT	TT	NN	NN	TT	TT	TT	TT	NN	TT	TT	TT	TT	NN	TT
Mt	162132	G	A	GG	NN	GG	NN	GG	GG	NN	GG	GG	GG	GG	GG	GG	GG	NN	GG	GG	GG	GG	GG	GG	NN	GG	GG	GG	GG	NN	GG	GG	GG	NN	GG	GG	GG	NN	GG	GG	GG	NN	NN	NN	NN	GG	NN	GG	NN
Mt	162400	G	A	GG	GG	GG	NN	GG	AA	NN	NN	GG	GG	GG	GG	GG	GG	GG	GG	GG	GG	GG	GG	GG	NN	GG	NN	GG	GG	NN	GG	GG	GG	GG	GG	GG	GG	GG	GG	NN	GG	NN	GG	NN	GG	GG	GG	GG	GG
Mt	162534	G	T	GG	NN	GG	GG	GG	NN	GG	NN	NN	NN	GG	GG	GG	GG	GG	GG	GG	GG	GG	GG	GG	GG	GG	GG	GG	GG	NN	GG	GG	GG	NN	GG	NN	GG	GG	NN	GG	GG	GG	GG	NN	GG	GG	GG	GG	NN
Mt	164235	T	G	TT	TT	TT	TT	TT	TT	TT	TT	NN	NN	TT	TT	TT	TT	TT	TT	TT	TT	TT	TT	TT	TT	TT	TT	TT	TT	NN	TT	NN	TT	TT	TT	TT	NN	TT	NN	NN	TT	TT	TT	NN	NN	TT	NN	NN	TT
Mt	175451	T	A,*	NN	TT	TT	NN	TT	TT	NN	TT	TT	TT	TT	TT	TT	NN	TT	TT	TT	TT	TT	TT	TT	NN	TT	TT	TT	NN	TT	TT	TT	NN	NN	TT	TT	TT	TT	NN	NN	TT	TT	TT	TT	NN	TT	TT	NN	TT
Mt	175886	A	T,*	AA	AA	NN	NN	AA	AA	NN	AA	NN	AA	AA	AA	TT	AA	AA	AA	AA	AA	AA	AA	NN	AA	AA	NN	AA	NN	AA	AA	TT	AA	NN	AA	AA	AA	AA	AA	TT	AA	AA	AA	AA	AA	AA	AA	NN	AA
Mt	177276	T	G	TT	TT	TT	TT	TT	TT	NN	NN	TT	NN	TT	TT	TT	TT	TT	TT	TT	NN	TT	TT	TT	TT	NN	TT	TT	TT	TT	TT	TT	TT	NN	NN	TT	TT	TT	TT	NN	TT	TT	TT	TT	TT	TT	TT	TT	TT
Mt	177549	A	C	AA	AA	AA	AA	AA	AA	NN	AA	AA	AA	AA	AA	NN	AA	AA	AA	AA	NN	CC	AA	AA	AA	AA	AA	CC	AA	AA	AA	NN	AA	AA	AA	AA	AA	AA	AA	AA	AA	AA	AA	AA	AA	AA	AA	AA	AA
Mt	180360	G	A	GG	NN	GG	NN	GG	NN	GG	GG	GG	NN	GG	NN	GG	GG	NN	GG	NN	NN	NN	NN	NN	NN	NN	GG	GG	GG	NN	NN	GG	GG	NN	GG	NN	NN	NN	GG	GG	GG	NN	GG	GG	GG	GG	NN	NN	GG
Mt	180367	A	C	AA	NN	AA	NN	AA	NN	AA	AA	AA	NN	AA	NN	AA	AA	NN	AA	NN	NN	AA	NN	AA	NN	NN	AA	AA	AA	NN	NN	AA	AA	NN	AA	NN	NN	NN	AA	AA	AA	AA	AA	AA	AA	AA	NN	NN	AA
Mt	180519	T	G	TT	NN	TT	TT	TT	TT	TT	TT	NN	TT	TT	TT	TT	NN	TT	TT	TT	TT	TT	TT	TT	TT	TT	NN	TT	TT	TT	TT	TT	NN	NN	TT	TT	TT	TT	NN	TT	TT	TT	TT	NN	TT	TT	TT	TT	TT
Mt	180889	T	C	NN	TT	TT	TT	TT	TT	TT	TT	NN	TT	TT	TT	TT	TT	TT	TT	TT	TT	TT	TT	TT	NN	TT	NN	TT	TT	TT	TT	TT	TT	TT	TT	NN	TT	TT	TT	TT	TT	TT	TT	TT	TT	TT	NN	TT	TT
Mt	180989	C	T	NN	CC	CC	NN	CC	CC	CC	CC	NN	CC	CC	CC	CC	CC	CC	CC	CC	CC	CC	CC	CC	CC	NN	NN	CC	NN	CC	CC	CC	NN	CC	CC	NN	CC	CC	CC	CC	CC	CC	CC	CC	CC	CC	CC	NN	CC
Mt	180996	C	A	NN	CC	CC	NN	CC	CC	CC	CC	NN	CC	CC	CC	CC	CC	CC	CC	CC	CC	CC	CC	CC	CC	NN	CC	CC	NN	CC	CC	CC	NN	CC	CC	NN	CC	CC	CC	CC	CC	CC	CC	CC	CC	CC	CC	NN	CC
Mt	181175	G	A	NN	GG	GG	NN	GG	GG	NN	GG	NN	GG	GG	GG	GG	GG	GG	NN	GG	GG	GG	GG	NN	GG	GG	GG	GG	GG	GG	GG	GG	NN	GG	GG	GG	GG	GG	NN	GG	GG	GG	GG	GG	GG	GG	NN	GG	GG
Mt	181176	G	A	NN	GG	GG	GG	GG	GG	NN	GG	NN	GG	GG	GG	GG	GG	GG	NN	GG	GG	GG	GG	NN	GG	GG	GG	GG	NN	GG	GG	GG	NN	GG	GG	GG	GG	GG	NN	GG	GG	GG	GG	GG	GG	GG	NN	GG	GG
Mt	181179	C	A	NN	CC	CC	CC	CC	CC	NN	CC	NN	CC	CC	CC	CC	CC	CC	NN	CC	CC	CC	CC	NN	CC	CC	CC	CC	NN	CC	CC	CC	NN	CC	CC	CC	CC	CC	NN	CC	CC	CC	CC	CC	CC	CC	NN	CC	CC
Mt	182077	A	T	AA	AA	AA	AA	AA	AA	NN	AA	AA	AA	AA	AA	AA	AA	AA	AA	AA	AA	AA	AA	AA	NN	AA	AA	AA	NN	AA	AA	AA	AA	AA	AA	AA	AA	AA	NN	AA	AA	AA	AA	AA	AA	AA	AA	AA	NN
Mt	182662	C	T	CC	CC	CC	CC	CC	CC	CC	CC	CC	CC	CC	CC	CC	CC	CC	CC	CC	CC	CC	CC	CC	NN	NN	CC	NN	CC	CC	CC	CC	CC	CC	CC	CC	CC	CC	CC	CC	CC	NN	CC	CC	CC	CC	CC	CC	CC
Mt	182872	C	G	NN	CC	CC	CC	CC	CC	NN	CC	CC	CC	CC	CC	CC	CC	CC	CC	CC	CC	CC	CC	CC	NN	CC	NN	CC	CC	NN	CC	CC	CC	CC	CC	CC	CC	CC	CC	CC	CC	NN	NN	CC	CC	CC	CC	NN	CC
Mt	182880	C	T	NN	CC	CC	CC	CC	CC	NN	CC	CC	CC	CC	CC	CC	CC	CC	CC	CC	CC	CC	CC	CC	NN	CC	NN	CC	CC	CC	CC	CC	CC	CC	CC	CC	CC	CC	CC	CC	CC	NN	NN	CC	CC	CC	CC	NN	CC
Mt	182990	C	T	CC	CC	CC	CC	CC	CC	TT	CC	CC	NN	CC	CC	CC	CC	CC	CC	CC	CC	CC	CC	CC	CC	NN	CC	CC	CC	CC	CC	CC	CC	CC	CC	CC	CC	CC	CC	CC	CC	CC	NN	CC	CC	CC	CC	NN	NN
Mt	183531	T	A,*	TT	TT	TT	TT	TT	TT	TT	TT	TT	TT	TT	TT	TT	TT	TT	TT	TT	TT	TT	TT	TT	TT	TT	TT	TT	TT	TT	TT	TT	TT	TT	TT	TT	TT	TT	NN	TT	TT	TT	NN	TT	TT	TT	TT	TT	TT
Mt	183533	C	G,*	CC	CC	CC	CC	CC	CC	CC	CC	CC	CC	CC	CC	CC	CC	CC	CC	CC	CC	CC	CC	CC	CC	CC	CC	CC	CC	CC	CC	CC	CC	CC	CC	CC	CC	CC	NN	CC	CC	CC	NN	CC	CC	CC	CC	CC	CC
Mt	183594	G	A	GG	GG	GG	GG	GG	GG	GG	GG	NN	GG	GG	GG	GG	GG	GG	GG	GG	NN	GG	GG	GG	GG	GG	GG	NN	GG	GG	GG	GG	GG	GG	GG	GG	GG	GG	NN	NN	GG	GG	NN	GG	GG	GG	GG	GG	GG
Mt	183609	G	T	GG	GG	GG	GG	GG	GG	GG	GG	NN	GG	GG	GG	GG	GG	GG	GG	GG	GG	GG	GG	NN	GG	GG	GG	NN	NN	GG	GG	GG	GG	GG	NN	GG	GG	GG	NN	NN	GG	GG	NN	GG	GG	GG	NN	GG	GG
Mt	183631	C	T	NN	CC	CC	CC	CC	CC	CC	CC	CC	CC	CC	CC	CC	CC	CC	CC	CC	CC	NN	CC	NN	NN	CC	CC	NN	CC	CC	CC	CC	CC	CC	NN	CC	CC	CC	NN	NN	CC	CC	NN	CC	CC	CC	NN	NN	CC
Mt	183656	A	C	AA	NN	AA	AA	AA	AA	AA	AA	AA	NN	AA	AA	AA	AA	AA	AA	NN	AA	NN	AA	NN	NN	AA	AA	AA	AA	AA	AA	AA	AA	AA	NN	NN	AA	AA	NN	AA	AA	AA	NN	AA	AA	AA	NN	NN	AA
Mt	183684	G	C	NN	NN	GG	GG	GG	GG	GG	GG	GG	GG	GG	GG	GG	GG	GG	GG	NN	GG	NN	GG	NN	NN	GG	GG	CC	GG	GG	GG	GG	GG	GG	GG	GG	GG	GG	NN	GG	GG	GG	NN	GG	GG	GG	GG	NN	GG
Mt	184077	T	G	NN	NN	TT	NN	TT	TT	TT	TT	NN	TT	TT	TT	TT	TT	TT	TT	NN	TT	TT	TT	NN	NN	TT	TT	NN	TT	TT	TT	TT	NN	TT	TT	TT	TT	TT	TT	TT	TT	TT	TT	NN	TT	TT	TT	NN	TT
Mt	184083	C	A	NN	NN	CC	NN	CC	CC	CC	CC	NN	CC	CC	CC	CC	CC	CC	CC	NN	CC	CC	CC	NN	NN	CC	CC	NN	CC	CC	CC	CC	NN	CC	CC	CC	CC	CC	CC	CA	CC	CC	CC	CC	CC	CC	CC	NN	CC
Mt	184333	G	T	GG	GG	GG	NN	GG	GG	NN	GG	NN	GG	GG	GG	GG	GG	GG	GG	NN	GG	GG	GG	GG	GG	GG	GG	GG	GG	GG	GG	GG	GG	GG	GG	GG	GG	GG	GG	NN	GG	GG	GG	GG	GG	GG	GG	NN	NN
Mt	184378	A	T	AA	AA	AA	NN	AA	AA	AA	AA	NN	AA	AA	AA	AA	AA	AA	AA	NN	AA	AA	AA	NN	AA	AA	AA	AA	AA	AA	AA	AA	NN	AA	AA	AA	AA	AA	AA	AA	AA	AA	AA	AA	AA	AA	AA	AA	NN
Mt	184459	T	A	NN	TT	TT	NN	TT	TT	TT	TT	NN	TT	NN	TT	TT	TT	TT	TT	NN	TT	TT	TT	TT	TT	TT	TT	TT	TT	TT	TT	TT	NN	TT	TT	TT	NN	TT	TT	TT	TT	TT	NN	TT	TT	TT	TT	TT	TT
Mt	184483	G	A	NN	GG	GG	NN	GG	GG	GG	GG	NN	GG	GG	GG	GG	GG	GG	GG	NN	GG	GG	GG	GG	GG	GG	GG	GG	GG	GG	GG	GG	GG	GG	GG	GG	GG	GG	GG	GG	GG	GG	GG	GG	GG	GG	AA	GG	GG
Mt	184809	T	G	TT	TT	TT	TT	TT	TT	TT	TT	NN	TT	TT	GG	TT	GG	TT	TT	TT	TT	TT	GG	TT	GG	TT	TT	TT	TT	NN	TT	TT	TT	TT	TT	NN	TT	TT	GG	TT	TG	TT	TT	TT	TG	TT	NN	TT	TT
Mt	184854	G	A	GG	GG	GA	GG	GG	GG	NN	GG	GG	GG	GG	GG	GG	GG	GG	GG	GG	GG	GG	GG	GG	GG	GG	GG	GG	GG	NN	GG	GG	GG	GG	NN	GG	GG	GG	GG	GG	GG	GG	GG	GG	GG	GG	NN	GG	GG
Mt	184855	C	T	CC	CC	CT	CC	CC	CC	NN	CC	CC	CC	CC	CC	CC	CC	CC	CC	CC	CC	CC	CC	CC	CC	CC	CC	CC	CC	NN	CC	CC	CC	CC	NN	CC	CC	CC	CC	CC	CC	CC	CC	CC	CC	CC	NN	CC	CC
Mt	184860	T	C	TT	TT	TT	TT	TT	TT	TT	TT	TT	TT	TT	TT	TT	TT	TT	TT	TT	TT	TT	TT	TT	TT	TT	TT	TT	TT	NN	TT	TT	TT	TT	TT	TT	TT	TT	TT	TT	TT	TT	TT	TT	TT	TT	NN	TT	TT
Mt	184877	C	T	CC	CC	CT	CC	CC	CC	NN	CC	CC	CC	CC	CC	CC	CC	CC	CC	CC	CC	CC	CC	CC	NN	CC	CC	CC	CC	CC	CC	CT	CC	CC	NN	NN	CC	CC	CC	CC	CC	NN	CC	CC	CC	NN	NN	CC	CC
Mt	185294	C	A	CC	CC	CC	CC	AA	CC	NN	NN	CC	CC	CC	CC	CC	CC	CC	NN	CC	NN	CC	CC	CC	CC	CC	CC	NN	NN	CC	CC	CC	NN	CC	CC	CC	NN	NN	NN	CC	NN	CC	CC	CC	CC	CC	CC	CC	CC
Mt	185901	G	T	GG	GG	GG	TT	GG	GG	NN	GG	GG	GG	GG	GG	GG	GG	GG	GG	GG	GG	GG	GG	NN	GG	NN	GG	GG	GG	GG	GG	GG	NN	GG	GG	GG	GG	GG	GG	NN	GG	GG	GG	NN	GG	GG	GG	GG	GG
Mt	185957	C	T	CC	CC	CC	CC	CC	CC	CC	CC	NN	CC	CC	CC	CC	CC	CC	CC	CC	NN	CC	CC	NN	CC	TT	CC	CC	CC	CC	CC	CC	NN	CC	CC	CC	CC	CC	NN	NN	CC	CC	CC	NN	CC	CC	CC	CC	NN
Mt	185980	C	T	CC	CC	CC	CC	CC	CC	CC	CC	NN	CC	CC	CC	CC	CC	CC	CC	CC	NN	CC	CC	CC	CC	CT	CC	CC	CC	CC	CC	CC	CC	CC	CC	CC	CC	CC	NN	NN	CC	CC	CC	NN	CC	CC	NN	NN	NN
Mt	185990	C	T	CC	CC	CC	CC	CC	CC	CC	CC	NN	CC	CC	CC	CC	CC	CC	CC	CC	CC	CC	CC	CC	CC	CT	CC	CC	CC	CC	CC	CC	CC	CC	CC	CC	CC	CC	NN	NN	CC	CC	CC	NN	CC	CC	CC	CC	NN
Mt	186159	T	G	TT	TT	TT	TT	TT	TT	TT	NN	TT	TT	TT	TT	TT	TT	TT	TT	TT	TT	TT	TT	TT	TT	NN	TT	TT	TT	NN	TT	TT	NN	TT	TT	TT	TT	TT	TT	TT	TT	NN	TT	NN	TT	TT	NN	TT	TT
Mt	186187	G	T	GG	GG	GG	NN	GG	GG	GG	NN	GG	GG	GG	GG	GG	GG	GG	GG	GG	GG	GG	GG	GG	GG	NN	GG	GG	GG	GG	GG	GG	NN	GG	GG	GG	GG	GG	GG	GG	GG	NN	GG	NN	GG	GG	GG	GG	GG
Mt	186899	C	T	CC	CC	CC	CC	NN	CC	NN	CC	CC	CC	CC	CC	NN	CC	CC	CC	NN	CC	CC	CC	CC	CC	CC	CC	NN	CC	CC	CC	CC	CC	CC	CC	CC	NN	CC	CC	CC	CC	CC	NN	NN	CC	CC	CC	CC	CC
Mt	187395	C	T	CC	CC	CC	CC	CC	CC	NN	CC	CC	CC	CC	CC	NN	CC	CC	CC	CC	CC	CC	CC	CC	CC	CC	CC	CC	NN	CC	CC	CC	CC	CC	CC	CC	CC	CC	CC	CC	CC	CC	NN	CC	CC	CC	CC	NN	CC
Mt	187404	C	T	CC	CC	CC	CC	CC	CC	NN	CC	CC	CC	CC	CC	NN	CC	CC	CC	CC	CC	CC	CC	CC	CC	CC	CC	CC	NN	CC	CC	CC	CC	CC	CC	CC	CC	CC	CC	CC	CC	CC	NN	CC	CC	CC	CC	CC	CC
Mt	187453	G	A	GG	GG	NN	GG	GG	GG	GG	GG	GG	GG	GG	GG	NN	GG	GG	GG	GG	GG	GG	GG	GG	GG	GG	GG	GG	GG	GG	GG	GG	GG	GG	NN	GG	GG	GG	GG	GG	GG	GG	NN	GG	GG	GG	GG	GG	GG
Mt	187600	C	A	CC	CC	CC	CC	CC	CC	NN	NN	CC	CC	CC	CC	CC	CC	CC	CC	CC	CC	CC	CC	CC	NN	CC	NN	CC	CC	CC	CC	CC	CC	CC	CC	CC	CC	CC	NN	NN	CC	CC	CC	CC	CC	CC	CC	NN	NN
Mt	187788	T	G	TT	TT	TT	TT	TT	TT	NN	NN	TT	TT	TT	TT	TT	TT	TT	TT	TT	TT	TT	TT	TT	TT	TT	TT	TT	NN	TT	TT	TT	TT	TT	TT	TT	TT	TT	NN	NN	TT	TT	NN	NN	TT	TT	TT	TT	TT
Mt	189251	A	C	NN	AA	AA	AA	AA	AA	AA	AA	NN	AA	AA	AA	AA	AA	AA	NN	NN	NN	AA	AA	NN	NN	AA	AA	AA	AA	NN	AA	AA	NN	AA	AA	AA	AA	AA	AA	NN	AA	AA	AA	AA	AA	AA	NN	AA	AA
Mt	189284	G	A	NN	GG	GG	GG	GG	GG	GG	GG	GG	GG	GG	GG	GG	GG	GG	NN	GG	NN	GG	GG	GG	NN	GG	GG	GG	GG	NN	GG	NN	GG	GG	GG	GG	GG	GG	GG	NN	GG	GG	NN	GG	GG	GG	NN	GG	GG
Mt	189544	C	G	CC	CC	CC	NN	CC	CC	CC	CC	CC	CC	CC	CC	CC	CC	CC	CC	CC	CC	CC	CC	CC	CC	CC	NN	CC	NN	CC	CC	CC	CC	CC	CC	CC	CC	CC	CC	NN	CC	CC	CC	CG	CC	NN	CC	NN	NN
Mt	190698	G	T	GG	GG	GG	NN	GG	GG	GG	GG	GG	GG	GG	GG	NN	GG	GG	GG	GG	GG	GG	GG	GG	GG	GG	GG	GG	NN	GG	GG	NN	GG	GG	GG	GG	GG	GG	GG	NN	GG	GG	GG	GG	GG	GG	NN	GG	GG
Mt	190730	G	A	GG	GG	GG	GG	GG	GG	GG	GG	GG	GG	GG	GG	NN	GG	GG	GG	GG	GG	GG	GG	NN	GG	GG	GG	GG	NN	GG	GG	NN	GG	GG	GG	GG	GG	GG	NN	NN	GG	GG	GG	GG	GG	GG	NN	GG	GG
Mt	190995	C	T	CC	NN	CC	CC	CC	CC	NN	CC	CC	CC	CC	CT	CC	CC	CC	CC	CC	NN	CC	CC	CC	CC	NN	CC	CC	CC	CC	CC	CC	CC	CC	CC	CC	CC	CC	CC	CC	CC	CC	NN	CC	CC	CC	NN	CC	CC
Mt	191000	C	A	CC	NN	CC	CC	CC	CC	NN	CC	CC	CC	CC	CA	CC	CC	CC	CC	CC	NN	CC	CC	CC	CC	NN	CC	CC	CC	CC	CC	CC	CC	CC	CC	CC	CC	CC	CC	CC	CC	CC	CC	CC	CC	CC	NN	CC	CC
Mt	191079	C	A	CC	CC	CC	CC	CC	CC	CC	CC	CC	CC	CC	CA	CC	CC	NN	CC	NN	NN	CC	CC	CC	CC	NN	CC	CC	NN	CC	CC	CC	CC	CC	NN	CC	CC	CC	CC	CC	CC	CC	CC	CC	CC	CC	CC	CC	CC
Mt	191080	T	A	TT	TT	TT	TT	TT	TT	TT	TT	TT	TT	TT	TA	TT	TT	TT	TT	TT	NN	TT	TT	TT	TT	NN	TT	TT	TT	TT	TT	TT	TT	TT	NN	TT	TT	TT	TT	TT	TT	TT	TT	TT	TT	TT	TT	TT	TT
Mt	191083	G	C	GG	GG	GG	GG	GG	GG	GG	GG	GG	GG	GG	GC	GG	GG	GG	GG	GG	NN	GG	GG	GG	GG	NN	GG	GG	GG	GG	GG	GG	GG	GG	NN	GG	GG	GG	GG	GG	GG	GG	GG	GG	GG	GG	GG	GG	GG
Mt	191653	G	A	GG	GG	GG	GG	GG	GG	NN	GG	GG	GG	NN	GG	NN	GG	GG	GG	GG	GG	GG	GG	GG	GG	GG	GG	GG	GG	GG	GG	NN	GG	GG	GG	GG	GG	GG	GG	NN	GG	GG	NN	GG	GG	GG	GG	GG	GG
Mt	192353	G	A	GG	GG	GG	NN	GG	GG	GG	GG	GG	GG	GG	GG	GG	GG	GG	GG	GG	GG	GG	GG	NN	GG	NN	GG	GG	GG	GG	GG	GG	GG	GG	GG	GG	NN	GG	NN	NN	GG	NN	GG	GG	NN	GG	NN	GG	GG
Mt	192469	T	G	TT	TT	TT	NN	TT	TT	TT	TT	TT	TT	TT	TT	NN	TT	TT	TT	NN	TT	TT	TT	TT	TT	TT	TT	TT	TT	TT	TT	TT	TT	TT	TT	TT	TT	TT	TT	NN	TT	TT	NN	TT	TT	TT	NN	NN	NN
Mt	192908	G	T	GG	GG	GG	GG	GG	GG	GG	GG	GG	GG	GG	GG	GG	GG	GG	GG	NN	GG	GG	GG	GG	NN	GG	GG	GG	GG	NN	GG	GG	GG	GG	GG	GG	GG	GG	GG	GG	GG	GG	NN	GG	NN	GG	GG	NN	GG
Mt	193156	G	T	GG	GG	GG	GG	GG	GG	GG	GG	GG	GG	GG	GG	GG	GG	GG	GG	NN	GG	GG	GG	GG	NN	GG	GG	GG	NN	GG	GG	NN	GG	GG	GG	GG	GG	GG	GG	GG	GG	GG	NN	GG	GG	GG	GG	NN	GG
Mt	193454	G	A	GG	GG	GG	GG	GG	GG	GG	GG	NN	GG	GG	NN	NN	GG	GG	GG	GG	GG	GG	GG	GG	GG	GG	NN	GG	NN	GG	GG	NN	NN	GG	GG	GG	GG	GG	GG	NN	GG	GG	NN	GG	NN	GG	GG	NN	GG
Mt	193494	G	A	GG	GG	GG	GG	NN	GG	NN	GG	NN	GG	GG	GG	GG	GG	GG	NN	GG	GG	GG	GG	GG	GG	NN	NN	GG	NN	NN	GG	NN	NN	GG	GG	GG	GG	GG	GG	NN	GG	GG	NN	NN	GG	GG	GG	NN	GG
Mt	193517	G	A	GG	GG	GG	GG	NN	GG	NN	GG	NN	GG	GG	GG	GG	GG	GG	NN	GG	GG	GG	GG	GG	GG	GG	NN	GG	NN	NN	GG	GG	NN	GG	GG	GG	GG	GG	GG	NN	GG	GG	NN	NN	GG	GG	GG	NN	GG
Mt	194457	G	A	GG	GG	GG	GG	GG	GG	GG	GG	GG	NN	GG	GG	GG	GG	GG	GG	NN	GG	GG	NN	NN	GG	NN	GG	GG	NN	GG	GG	GG	NN	GG	GG	GG	GG	GG	GG	GG	GG	GG	GG	NN	GG	NN	GG	GG	NN
Mt	194480	C	T	CC	CC	CC	CC	CC	NN	CC	CC	CC	NN	CC	CC	NN	CC	CC	CC	CC	CC	CC	NN	CC	CC	NN	CC	CC	NN	CC	CC	CC	NN	CC	CC	CC	CC	CC	CC	CC	CC	CC	CC	NN	CC	CC	CC	CC	NN
Mt	194481	G	A	GG	GG	GG	GG	GG	NN	GG	GG	GG	NN	GG	GG	NN	GG	GG	GG	GG	GG	GG	NN	GG	GG	NN	GG	GG	NN	GG	GG	GG	NN	GG	GG	GG	GG	GG	GG	GG	GG	GG	GG	NN	GG	GG	GG	GG	NN
Mt	194494	G	A	GG	GG	GG	GG	GG	GG	GG	GG	GG	GG	GG	GG	NN	GG	GG	GG	GG	NN	GG	NN	GG	GG	NN	GG	GG	NN	GG	GG	GG	NN	GG	GG	GG	GG	GG	GG	GG	GG	GG	GG	NN	GG	GG	GG	GG	NN
Mt	194496	G	A	GG	GG	GG	GG	GG	GG	GG	GG	GG	GG	GG	GG	NN	GG	GG	GG	GG	NN	GG	NN	GG	GG	GG	GG	GG	NN	GG	GG	GG	NN	GG	GG	GG	GG	GG	GG	GG	GG	GG	GG	NN	GG	GG	GG	GG	NN
Mt	194509	G	A	GG	GG	GG	GG	GG	GG	GG	GG	GG	GG	GG	GG	NN	GG	GG	GG	GG	NN	GG	NN	GG	GG	GG	GG	GG	GG	GG	GG	GG	NN	GG	GG	GG	GG	GG	NN	GG	GG	GG	GG	NN	NN	GG	GG	GG	GG
Mt	194514	G	A	GG	GG	GG	GG	GG	GG	GG	GG	GG	GG	GG	GG	NN	GG	GG	GG	GG	NN	GG	NN	GG	GG	GG	GG	GG	GG	GG	GG	GG	NN	GG	GG	GG	GG	GG	GG	GG	GG	GG	GG	NN	NN	GG	GG	GG	GG
Mt	194516	T	C	TT	TT	TT	TT	TT	TT	TT	TT	TT	TT	TT	TT	NN	TT	TT	NN	TT	NN	TT	NN	TT	TT	TT	TT	TT	TT	TT	TT	TT	NN	TT	TT	TT	TT	TT	TT	TT	TT	TT	TT	NN	NN	TT	TT	TT	TT
Mt	194519	T	A	TT	TT	TT	TT	TT	TT	TT	TT	TT	TT	TT	TT	NN	TT	TT	NN	TT	NN	TT	NN	TT	TT	TT	TT	TT	TT	TT	TT	TT	NN	TT	TT	TT	TT	TT	TT	TT	TT	TT	TT	NN	NN	TT	TT	TT	TT
Mt	194543	C	T	CC	CC	CC	CC	CC	CC	CC	CC	CC	CC	CC	CC	CC	CC	CC	NN	CC	CC	CC	CC	CC	CC	CC	CC	CC	CC	CC	CC	CC	NN	CC	CC	CC	NN	CC	CC	CC	CC	CC	CC	NN	NN	CC	CC	CC	CC
Mt	194551	G	T	GG	GG	GG	GG	GG	GG	GG	GG	GG	GG	GG	GG	GG	GG	GG	NN	GG	GG	GG	GG	GG	GG	GG	GG	GG	GG	GG	GG	GG	NN	GG	GG	GG	NN	GG	GG	GG	GG	GG	GG	GG	GG	GG	GG	GG	GG
Mt	194555	G	T	GG	GG	GG	GG	GG	GG	NN	GG	GG	GG	GG	GG	GG	GG	GG	NN	GG	GG	GG	GG	GG	GG	GG	GG	GG	GG	GG	GG	GG	NN	GG	GG	GG	NN	GG	NN	GG	GG	NN	GG	NN	GG	GG	GG	GG	GG
Mt	194557	A	G	AA	AA	AA	AA	AA	AA	AA	AA	AA	AA	AA	AA	AA	AA	AA	NN	AA	AA	AA	AA	AA	AA	AA	AA	AA	AA	AA	AA	AA	NN	NN	AA	AA	NN	AA	AA	AA	AA	NN	AA	NN	AA	AA	AA	AA	AA
Mt	194613	C	T	CC	CC	CC	NN	CC	CC	CC	CC	NN	CC	CC	CC	CC	CC	CC	CC	CC	CC	CC	CC	CC	CC	CC	CC	CC	CC	CC	CC	CC	NN	CC	CC	CC	NN	NN	CC	CC	CC	CC	CC	CC	CC	CC	CC	CC	CC
Mt	194620	G	A	GG	GG	GG	NN	GG	GG	GG	GG	NN	GG	GG	GG	GG	GG	GG	GG	GG	GG	GG	GG	GG	GG	GG	GG	GG	GG	GG	GG	GG	NN	GG	GG	GG	NN	GG	GG	GG	GG	GG	GG	GG	GG	GG	GG	NN	GG
Mt	194623	G	C	GG	GG	GG	NN	GG	GG	GG	GG	NN	GG	GG	GG	GG	GG	GG	GG	GG	GG	GG	GG	GG	GG	GG	GG	GG	GG	GG	GG	GG	NN	GG	GG	GG	NN	GG	GG	GG	GG	GG	GG	GG	GG	GG	GG	NN	GG
Mt	194633	G	A	GG	GG	GG	NN	GG	GG	GG	GG	NN	GG	GG	GG	GG	GG	GG	GG	GG	GG	GG	GG	GG	GG	GG	GG	GG	GG	GG	GG	GG	NN	GG	GG	GG	NN	GG	GG	GG	GG	GG	GG	GG	GG	GG	GG	NN	GG
Mt	194649	C	G,T	CC	CC	CC	NN	CC	CC	CC	CC	NN	CC	CC	CC	CC	CC	CC	CC	CC	CC	CC	CC	CC	CC	CC	CC	CC	CC	NN	CC	CC	NN	CC	CC	CC	NN	CC	CC	CC	CC	CC	CC	CC	CC	CC	CC	NN	CC
Mt	194661	G	A	GG	GG	GG	NN	GG	GG	GG	GG	NN	NN	GG	GG	GG	GG	GG	GG	GG	GG	GG	GG	GG	GG	GG	GG	GG	GG	NN	GG	GG	NN	GG	GG	GG	NN	GG	GG	GG	GG	GG	GG	GG	GG	GG	GG	NN	GG
Mt	194745	G	T	GG	GG	GG	GG	GG	GG	GG	GG	GG	GG	GG	GG	GG	GG	GG	GG	GG	NN	GG	GG	GG	GG	GG	GG	GG	GG	NN	GG	GG	NN	GG	GG	GG	NN	GG	GG	GG	GG	GG	GG	NN	GG	GG	NN	NN	NN
Mt	194815	C	T	CC	CC	CC	CC	CC	CC	CC	CC	CC	CC	CC	CC	NN	CC	NN	CC	CC	NN	CC	NN	CC	CC	CC	CC	CC	CC	NN	CC	CC	NN	CC	CT	CC	NN	CC	NN	CC	CC	CC	CC	NN	CC	CC	CC	CC	NN
Mt	194833	C	A	CC	CC	CC	CC	CC	CC	CC	CC	NN	CC	CC	CC	CC	CC	CC	CC	CC	CC	CC	CC	CC	CC	CC	CC	CC	CC	NN	CC	CC	NN	CC	CC	CC	NN	CC	NN	CC	CC	CC	CC	CC	CC	CC	CC	CC	CC
Mt	194839	G	A	GG	GG	GG	GG	GG	GG	GG	GG	NN	GG	GG	GG	GG	GG	GG	GG	GG	NN	GG	NN	GG	GG	GG	GG	GG	GG	NN	GG	GG	NN	GG	GA	GG	NN	GG	NN	GG	GG	GG	GG	NN	GG	GG	GG	GG	GG
Mt	194844	C	T	CC	CC	CC	CC	CC	CC	CC	CC	NN	CC	CC	CC	CC	CC	CC	CC	CC	CC	CC	CC	CC	CC	CC	CC	CC	CC	NN	CC	CC	NN	CC	CT	CC	NN	CC	NN	CC	CC	CC	CC	CC	CC	CC	CC	CC	CC
Mt	194927	G	T	GG	GG	GG	NN	GG	GG	GG	GG	GG	NN	GG	GG	GG	GG	GG	GG	NN	GG	GG	GG	GG	GG	GG	NN	GG	GG	NN	GG	GG	NN	GG	GG	GG	GG	GG	GG	GG	GG	GG	GG	GG	NN	NN	GG	GG	GG
Mt	194928	A	T	AA	AA	AA	NN	AA	AA	AA	AA	AA	NN	AA	AA	AA	AA	AA	AA	NN	AA	AA	AA	AA	AA	AA	NN	AA	AA	NN	AA	AA	NN	AA	AA	AA	AA	AA	AA	AA	AA	AA	AA	AA	NN	NN	AA	AA	AA
Mt	195017	A	C	NN	AA	AA	AA	NN	AA	AA	AA	AA	NN	AA	AA	AA	AA	NN	AA	NN	NN	AA	AA	AA	AA	AA	AA	AA	AA	NN	AA	AA	AA	AA	AA	NN	AA	AA	AA	AA	AA	AA	NN	NN	AA	AA	AA	AA	AA
Mt	195864	G	C	GG	NN	GG	GG	GG	GG	NN	GG	NN	GG	GG	GG	GG	GG	NN	GG	GG	NN	GG	NN	GG	GG	GG	NN	GG	GG	GG	GG	GG	GG	GG	GG	GG	NN	GG	GG	NN	GG	GG	NN	GG	GG	GG	GG	GG	GG
Mt	195872	A	G	AA	NN	AA	AA	AA	AA	NN	AA	NN	AA	AA	NN	AA	AA	NN	AA	AA	NN	AA	NN	AA	AA	AA	AA	AA	AA	AA	AA	AA	AA	AA	AA	AA	NN	AA	AA	NN	AA	AA	NN	AA	AA	AA	AA	AA	AA
Mt	195999	G	A	GG	GG	GG	GG	GG	GG	NN	GG	GG	GG	GG	GG	GG	GG	GG	GG	GG	NN	GG	NN	GG	GG	GG	GG	GG	NN	GG	GG	GG	GA	GG	NN	NN	GG	GG	GG	GG	GG	GG	NN	GG	GG	GG	GG	GG	GG
Mt	196030	C	G	CC	NN	CC	CC	CC	CC	NN	CC	NN	CC	CC	CC	CC	CC	CC	CC	CC	NN	CC	NN	NN	CC	CC	CC	CC	CC	CC	CC	CC	CC	CC	CC	NN	CC	CC	CC	NN	CC	CC	NN	NN	CC	CC	CC	CC	CC
Mt	196031	G	A	GG	NN	GG	GG	GG	GG	NN	GG	NN	GG	GG	GG	GG	GG	GG	GG	GG	NN	GG	NN	NN	GG	GG	GG	GG	GG	GG	GG	GG	GG	GG	GG	NN	GG	GG	GG	NN	NN	GG	NN	GG	GG	GG	GG	GG	GG
Mt	196033	G	A	GG	GG	GG	GG	GG	GG	NN	GG	NN	GG	GG	GG	GG	GG	GG	GG	GG	NN	GG	NN	NN	GG	GG	GG	GG	GG	GG	GG	GG	GG	GG	GG	NN	GG	GG	GG	NN	NN	GG	NN	GG	GG	GG	GG	GG	GG
Mt	196040	A	G	AA	AA	AA	AA	AA	AA	NN	AA	AA	AA	AA	AA	AA	AA	AA	AA	AA	NN	AA	NN	NN	AA	AA	NN	AA	AA	AA	AA	AA	AA	AA	AA	NN	AA	AA	AA	NN	NN	AA	NN	AA	AA	AA	AA	AA	AA
Mt	196049	T	G	TT	TT	NN	TT	TT	TT	NN	TT	TT	TT	TT	TT	TT	TT	TT	TT	TT	NN	TT	NN	NN	TT	TT	TT	TT	TT	TT	TT	TT	TT	TT	TT	NN	TT	TT	TT	NN	NN	TT	NN	TT	TT	TT	TT	TT	TT
Mt	196052	G	A	GG	GG	NN	GG	GG	GG	NN	GG	GG	GG	GG	GG	GG	GG	GG	GG	GG	NN	GG	NN	NN	GG	GG	GG	GG	GG	GG	GG	GG	GA	GG	GG	NN	GG	GG	GG	NN	NN	GG	NN	GG	GG	GG	GG	GG	GG
Mt	196067	C	T	CC	CC	NN	CC	CC	CC	NN	CC	CC	CC	CC	CC	CC	CC	CC	CT	CC	NN	CC	NN	NN	CC	CC	CC	CC	NN	CC	CC	CC	CC	CC	CC	CC	CC	CC	CC	NN	NN	NN	NN	CC	CC	CC	CC	CC	CC
Mt	196070	C	T	CC	CC	NN	CC	CC	CC	NN	CC	CC	CC	CC	CC	CC	CC	CC	CT	CC	NN	CC	NN	NN	CC	CC	CC	CC	NN	CC	CC	CC	CC	CC	CC	CC	CC	CC	CC	NN	CC	NN	NN	CC	CC	CC	CC	CC	CC
Mt	196073	T	C	TT	TT	NN	TT	TT	TT	NN	TT	TT	TT	TT	TT	TT	TT	TT	TC	TT	NN	TT	NN	TT	TT	TT	TT	TT	NN	TT	TT	TT	TT	TT	TT	TT	TT	TT	TT	NN	TT	NN	NN	TT	TT	TT	TT	TT	TT
Mt	196088	C	T	CC	CC	CC	CC	CC	CC	NN	CC	CC	CC	CC	CC	CC	CC	CC	CC	CC	NN	CC	NN	CC	CC	CC	CC	CC	CC	CC	CC	CC	NN	CC	CC	CC	CC	CC	CC	NN	CC	CC	NN	CC	CC	CC	CC	CC	CC
Mt	196098	T	C	TT	TT	TT	TT	TT	TT	NN	TT	TT	TT	TT	TT	TT	TT	TT	TT	TT	NN	TT	NN	TT	TT	TT	TT	TT	TT	TT	TT	TT	TT	TT	TT	TT	TT	TT	TT	NN	TT	NN	NN	TT	TT	TT	TT	TT	TT
Mt	196260	G	A	GG	GG	GG	GG	GG	GG	NN	GG	GG	NN	GG	GG	GG	GG	GG	NN	GG	GG	GG	GG	GG	GG	NN	GG	GG	NN	NN	GG	GG	GG	GG	GG	GG	GG	GG	GG	NN	NN	GG	GG	GG	GG	GG	NN	GG	GG
Mt	196739	C	T	CC	NN	CC	NN	NN	CC	NN	CC	CC	CC	CC	CC	CC	CC	CC	CC	CC	CC	CC	CC	CC	CC	CC	CC	NN	CC	CC	CC	CC	CC	CC	CC	CC	CC	CC	NN	CC	CC	CC	CC	CC	CC	CC	NN	CC	CC
Mt	197453	C	T	CC	NN	CC	CC	CC	CC	NN	NN	CC	CC	CC	CC	CC	CC	CC	CC	NN	CC	CC	CC	CC	NN	CC	CC	CC	CC	CC	CC	NN	NN	CC	CC	CC	CC	CC	CC	CC	CC	CC	CC	NN	NN	CC	CC	CC	CC
Mt	197469	T	C	TT	NN	TT	TT	TT	TT	NN	NN	TT	TT	TT	TT	TT	TT	TT	TT	NN	TT	TT	TT	TT	TT	TT	TT	TT	TT	TT	TT	NN	NN	TT	TT	TT	TT	TT	TT	TT	TT	TT	TT	NN	NN	TT	TT	TT	TT
Mt	197482	C	A	CC	NN	CC	CC	CC	CC	NN	NN	CC	CC	CC	CC	CC	CC	CC	CC	NN	CC	CC	CC	CC	CC	NN	CC	CC	CC	CC	CC	NN	CC	CC	CC	CC	CC	CC	CC	CC	CC	CC	CC	NN	CC	CC	CC	CC	CC
Mt	197485	G	A	GG	NN	GG	GG	GG	GG	NN	NN	GG	GG	GG	GG	GG	GG	GG	GG	NN	GG	GG	GG	GG	GG	NN	GG	GG	GG	GG	GG	NN	GG	GG	GG	GG	GG	GG	GG	GG	GG	GG	GG	NN	GG	GG	GG	GG	GG
Mt	197500	C	T	NN	CC	CC	CC	CC	CC	NN	NN	CC	CC	CC	CC	CC	CC	CC	CC	NN	CC	CC	CC	CC	CC	CC	CC	CC	CC	CC	CC	NN	CC	CC	CC	CC	CC	NN	CC	CC	CC	CC	CC	NN	CC	CC	CC	CC	CC
Mt	197514	T	C	NN	TT	TT	TT	TT	TT	NN	NN	TT	TT	TT	TT	TT	TT	TT	TT	NN	TT	TT	TT	TT	TT	TT	TT	TT	TT	TT	TT	NN	TT	TT	TT	NN	TT	NN	TT	TT	TT	TT	TT	NN	TT	TT	TT	TT	NN
Mt	197612	C	A	CC	CC	CC	CC	CC	CC	CC	NN	CC	CC	CC	CC	NN	NN	NN	CC	CC	NN	CC	CC	CC	CC	CC	CC	CC	NN	CC	CC	CC	CC	CC	CC	CC	NN	NN	NN	NN	CC	CC	CC	NN	CC	CC	CC	CC	CC
Mt	199212	G	A	NN	GG	GG	GG	GG	GG	NN	GG	GG	GG	GG	GG	NN	GG	GG	GG	GG	NN	GG	GG	GG	GG	NN	GG	GG	NN	GG	GG	NN	GG	GG	NN	GG	GG	GG	GG	GG	NN	GG	GG	NN	GG	GG	GG	GG	NN
Mt	199818	G	T	GG	GG	GG	GG	GG	GG	GG	GG	GG	GG	GG	GG	GG	GG	GG	GG	GG	TT	GG	GG	GG	NN	NN	GG	GG	NN	GG	GG	GG	GG	GG	GG	GG	GG	GG	GG	GG	GG	GG	NN	GG	GG	GG	GG	NN	GG
Mt	199828	C	T	CC	CC	CC	CC	CC	CC	CC	CC	CC	CC	CC	CC	CC	CC	CC	CC	CC	TT	CC	CC	CC	NN	NN	CC	CC	NN	CC	CC	CC	CC	CC	CC	CC	CC	CC	CC	CC	CC	CC	NN	CC	CC	CC	CC	NN	CC
Mt	199830	A	G	AA	AA	AA	AA	AA	AA	AA	AA	AA	AA	AA	AA	AA	AA	AA	AA	AA	GG	AA	AA	AA	NN	NN	AA	AA	NN	AA	AA	AA	AA	AA	AA	AA	AA	AA	AA	AA	AA	AA	NN	AA	AA	AA	AA	NN	AA
Mt	199835	C	T,A	CC	CC	CC	CC	CC	CC	CC	CC	CC	CC	CC	CC	CC	CC	CC	CC	CC	TT	CC	CC	CC	NN	NN	CC	CC	NN	CC	CC	CC	CC	CC	CC	CC	CC	CC	CC	CC	CC	CC	NN	CC	CC	CC	CC	NN	CC
Mt	199851	G	A	GG	GG	GG	GG	GG	GG	GG	GG	GG	GG	GG	GG	GG	GG	GG	GG	GG	AA	GG	GG	GG	NN	NN	GG	GG	NN	GG	GG	GG	GG	GG	GG	GG	GG	GG	GG	GG	GG	GG	GG	GG	GG	GG	NN	NN	NN
Mt	199915	C	T	CC	CC	NN	CC	CC	CC	NN	CC	CC	CC	CC	CC	CC	CC	CC	CC	CC	NN	CC	NN	CC	CC	CC	CC	CC	NN	CC	CC	CC	CC	CC	CC	CC	CC	CC	CC	NN	CC	CC	CC	NN	CC	CC	NN	CC	NN
Mt	199917	G	A	GG	GG	NN	GG	GG	GG	NN	GG	GG	GG	GG	GG	GG	GG	GG	GG	GG	NN	GG	GG	GG	GG	GG	GG	GG	NN	GG	GG	GG	GG	GG	GG	GG	GG	GG	GG	NN	GG	GG	GG	NN	GG	GG	NN	GG	NN
Mt	199936	C	T	CC	CC	CC	CC	CC	CC	NN	CC	CC	CC	CC	CC	CC	CC	CC	CC	CC	NN	CC	CC	CC	CC	CC	CC	CC	NN	CC	CC	CC	CC	CC	CC	CC	CC	CC	CC	NN	CC	CC	CC	NN	CC	CC	NN	CC	NN
Mt	199937	G	A	GG	GG	GG	GG	GG	GG	NN	GG	GG	GG	GG	GG	GG	GG	GG	GG	GG	NN	GG	GG	GG	GG	GG	GG	GG	NN	GG	GG	GG	GG	GG	GG	GG	GG	GG	GG	NN	GG	GG	GG	NN	GG	GG	NN	GG	NN
Mt	199965	G	T	NN	GG	GG	GG	GG	GG	NN	GG	GG	GG	GG	GG	GG	GG	GG	GG	GG	NN	GG	GG	NN	GG	GG	NN	GG	GG	GG	GG	GG	GG	GG	GG	GG	GG	GG	GG	NN	GG	GG	GG	NN	GG	GG	NN	GG	GG
Mt	199969	T	C	NN	TT	TT	TT	TT	TT	NN	TT	TT	TT	TT	TT	TT	TT	TT	TT	TT	NN	TT	TT	NN	TT	TT	NN	TT	TT	TT	TT	TT	TT	TT	TT	TT	TT	TT	TT	NN	TT	TT	TT	NN	TT	TT	NN	TT	TT
Mt	200018	T	C	NN	TT	TT	TT	TT	TT	NN	TT	TT	TT	TT	TT	TT	TT	TT	TT	TT	TT	TT	TT	NN	TT	TT	NN	TT	TT	TT	TT	TT	TT	TT	TT	TT	TT	TT	TT	NN	TT	TT	NN	NN	TT	TT	NN	TT	TT
Mt	200025	T	C	NN	TT	TT	TT	TT	TT	NN	TT	TT	TT	TT	TT	TT	TT	TT	TT	TT	TT	TT	TT	NN	TT	TT	NN	TT	TT	TT	TT	TT	TT	TT	TT	TT	TT	TT	TT	TT	TT	TT	NN	NN	TT	TT	NN	TT	TT
Mt	200460	C	A	NN	CC	CC	CC	CC	CC	CC	CC	NN	NN	CC	CC	CC	CC	CC	CC	NN	CC	CC	CC	CC	CC	CC	CC	CC	NN	CC	CC	CC	CC	CC	CC	NN	NN	CC	CC	NN	CC	CC	NN	CC	CC	CC	NN	CC	CC
Mt	200559	A	C	AA	AA	AA	NN	AA	AA	AA	AA	AA	NN	AA	AA	AA	AA	AA	NN	AA	AA	AA	AA	AA	AA	AA	NN	AA	NN	AA	AA	AA	AA	AA	AA	AA	NN	NN	AA	AA	AA	NN	AA	NN	AA	AA	AA	AA	NN
Mt	200642	G	T	NN	GG	GG	NN	GG	GG	GG	GG	NN	GG	GG	GG	NN	GG	NN	GG	GG	GG	GG	NN	GG	NN	GG	NN	GG	NN	GG	GG	GG	GG	GG	GG	GG	GG	GG	GG	GG	GG	GG	GG	NN	GG	GG	GG	GG	GG
Mt	200643	G	T	NN	GG	GG	NN	GG	GG	GG	GG	NN	GG	GG	GG	NN	GG	NN	GG	GG	GG	GG	NN	GG	GG	GG	NN	GG	NN	GG	GG	GG	GG	GG	GG	GG	GG	GG	GG	GG	GG	GG	GG	NN	GG	GG	GG	GG	GG
Mt	200737	T	G	TT	TT	TT	NN	NN	TT	NN	TT	TT	TT	TT	TT	NN	TT	TT	TT	TT	TT	TT	NN	TT	TT	TT	NN	TT	TT	TT	TT	TT	TT	TT	TT	TT	TT	TT	TT	TT	TT	TT	TT	NN	NN	TT	TT	TT	TT
Mt	201295	A	G	AA	AA	AA	AA	AA	AA	NN	AA	AA	NN	AA	AA	AA	AA	AA	AA	AA	AA	AA	AA	AA	AA	AA	AA	AA	AA	AA	AA	AA	NN	AA	AA	AA	AA	AA	NN	AA	AA	NN	NN	AA	AA	AA	AA	AA	AA
Mt	201695	T	G	TT	TT	TT	TT	TT	TT	TT	TT	TT	NN	TT	TT	TT	TT	TT	TT	TT	TT	TT	TT	TT	TT	TT	TT	TT	NN	NN	TT	TT	TT	TT	TT	TT	TT	TT	TT	TT	TT	TT	NN	NN	TT	TT	NN	NN	TT
Mt	201719	T	G	TT	TT	TT	TT	TT	TT	TT	TT	TT	NN	TT	TT	TT	TT	TT	TT	TT	TT	TT	TT	TT	NN	TT	TT	TT	NN	NN	TT	TT	TT	TT	TT	TT	TT	TT	TT	TT	TT	TT	NN	TT	TT	TT	NN	NN	TT
Mt	201870	T	A	TT	NN	TT	TT	TT	TT	NN	TT	TT	TT	TT	TT	TT	TT	TT	TT	TT	TT	TT	TT	TT	TT	TT	TT	TT	NN	TT	TT	NN	TT	TT	TT	TT	NN	NN	TT	NN	TT	TT	NN	TT	TT	TT	TT	NN	TT
Mt	201871	T	A	TT	NN	TT	TT	TT	TT	NN	TT	TT	TT	TT	TT	TT	TT	TT	TT	TT	TT	TT	TT	TT	TT	TT	TT	TT	NN	TT	TT	NN	TT	TT	TT	TT	NN	NN	TT	NN	TT	TT	NN	TT	TT	TT	TT	NN	TT
Mt	202151	T	G	TT	TT	NN	TT	TT	TT	TT	TT	TT	NN	TT	TT	NN	TT	NN	TT	TT	NN	TT	TT	TT	NN	TT	TT	TT	TT	TT	TT	NN	TT	TT	TT	TT	NN	TT	TT	NN	TT	NN	TT	TT	TT	TT	TT	TT	NN
Mt	202434	C	A	CC	CC	CC	CC	CC	CC	CC	CC	CC	CC	CC	CC	CC	CC	CC	CC	CC	CC	CC	CC	CC	NN	CC	CC	CC	NN	CC	CC	CC	NN	CC	CC	CC	CC	CC	CC	NN	CC	CC	CC	NN	CC	CC	CC	CC	NN
Mt	202440	T	G	TT	TT	TT	TT	TT	TT	TT	TT	TT	TT	TT	TT	TT	TT	TT	TT	TT	TT	TT	TT	TT	NN	TT	TT	TT	NN	TT	TT	TT	NN	TT	TT	TT	NN	TT	TT	NN	TT	TT	TT	NN	TT	TT	TT	TT	NN
Mt	202559	A	C,*	AA	AA	AA	AA	AA	NN	AA	NN	AA	NN	AA	AA	AA	AA	AA	AA	NN	NN	AA	AA	AA	AA	AA	AA	NN	AA	AA	AA	AA	AA	NN	AA	AA	NN	AA	NN	NN	AA	AA	AA	AA	AA	AA	NN	AA	AA
Mt	202659	T	A	TT	TT	TT	TT	TT	NN	TT	TT	TT	NN	TT	TT	TT	TT	TT	TT	TT	TT	TT	TT	TT	TT	TT	TT	TT	NN	TT	TT	TT	TT	TT	TT	TT	TT	TT	TT	TT	TT	TT	TT	TT	TT	TT	NN	TT	NN
Mt	203035	C	T	CC	CC	CC	CC	CC	CC	NN	CC	CC	CC	CC	CC	CC	CC	CC	NN	CC	NN	CC	CC	CC	NN	CC	CC	CC	CC	CC	CC	CC	CC	CC	CC	CC	CC	CC	CC	NN	CC	CC	CC	CC	CC	CC	NN	CC	NN
Mt	203081	A	T	AA	AA	AA	AA	AA	AA	NN	AA	AA	AA	AA	AA	AA	AA	AA	AA	AA	AA	AA	AA	AA	NN	AA	AA	AA	NN	AA	AA	AA	NN	AA	AA	AA	AA	AA	AA	NN	NN	AA	AA	AA	AA	AA	AA	AA	AA
Mt	203408	C	A	CC	CC	CC	CC	NN	CC	CC	CC	CC	CC	CC	CC	CC	CC	CC	CC	CC	CC	CC	CC	CC	NN	CC	CC	CC	NN	CC	CC	CC	CC	CC	CC	CC	CC	CC	CC	CC	CC	CC	NN	CC	CC	CC	CC	CC	CC
Mt	203429	T	A	TT	TT	TT	TT	NN	TT	TT	TT	TT	TT	TT	TT	TT	TT	TT	TT	TT	TT	TT	TT	TT	NN	TT	TT	TT	NN	TT	TT	TT	TT	TT	TT	TT	TT	TT	NN	TT	TT	TT	NN	TT	TT	TT	NN	TT	TT
Mt	203436	C	G	CC	CC	CC	CC	NN	CC	CC	CC	CC	CC	CC	CC	CC	CC	CC	CC	CC	CC	CC	CC	CC	NN	CC	CC	CC	NN	CC	CC	CC	CC	CC	CC	CC	CC	CC	NN	CC	CC	CC	NN	CC	CC	CC	NN	CC	CC
Mt	203445	A	G	AA	AA	AA	AA	NN	AA	AA	AA	AA	AA	AA	AA	AA	AA	AA	AA	AA	AA	AA	AA	AA	NN	AA	AA	AA	NN	AA	AA	AA	AA	AA	AA	AA	AA	AA	NN	AA	AA	AA	NN	AA	AA	AA	NN	AA	AA
Mt	203458	A	G	AA	AA	AA	AA	NN	AA	AA	AA	AA	AA	AA	AA	AA	AA	AA	AA	AA	AA	AA	AA	AA	NN	AA	AA	AA	NN	AA	AA	AA	AA	AA	AA	AA	AA	AA	AA	AA	AA	AA	NN	AA	AA	AA	NN	AA	AA
Mt	203462	A	T	AA	AA	AA	AA	NN	AA	AA	AA	AA	AA	AA	AA	AA	AA	AA	AA	AA	AA	AA	AA	AA	NN	AA	AA	AA	NN	AA	AA	AA	AA	AA	AA	AA	AA	AA	NN	AA	AA	AA	NN	AA	AA	AA	AA	AA	AA
Mt	203977	C	A	CC	CC	CC	CC	CC	CC	NN	NN	CC	CC	CC	NN	CC	CC	CC	CC	NN	CC	CC	CC	CC	NN	CC	CC	CC	NN	NN	CC	CC	NN	CC	CC	NN	CC	CC	CC	CC	CC	NN	CC	NN	CC	CC	CC	CC	CC
Mt	204399	G	A	GG	GG	GG	GG	GG	GG	NN	GG	GG	GG	GG	GG	GG	GG	NN	GG	GG	GG	GG	GG	NN	GG	GG	GG	GG	NN	GG	GG	GG	GG	GG	GG	GG	GG	NN	NN	GG	GG	GG	NN	GG	NN	GG	GG	GG	NN
Mt	205195	G	T	GG	NN	GG	NN	GG	GG	GG	GG	GG	NN	GG	GG	GG	GG	GG	GG	GG	GG	GG	GG	GG	GG	GG	NN	GG	GG	GG	GG	NN	NN	GG	GG	GG	GG	GG	GG	NN	GG	GG	NN	NN	GG	GG	NN	GG	GG
Mt	206115	G	T	GG	GG	GG	NN	GG	NN	GG	GG	NN	GG	GG	GG	GG	GG	GG	GG	GG	GG	GG	GG	GG	GG	GG	GG	GG	GG	GG	GG	GG	NN	GG	GG	GG	NN	GG	GG	GG	GG	GG	GG	GG	GG	GG	NN	GG	GG
Mt	206124	G	A	GG	GG	GG	NN	GG	GG	NN	GG	NN	GG	GG	GG	GG	GG	GG	GG	GG	GG	GG	GG	GG	GG	GG	GG	GG	GG	NN	GG	GG	NN	GG	GG	GG	NN	GG	GG	GG	GG	GG	GG	GG	GG	GG	NN	GG	GG
Mt	206466	T	C	TT	TT	TT	TT	TT	TT	NN	TT	TT	TT	TT	TT	TT	TT	TT	TC	TT	NN	TT	TT	TT	TT	NN	TT	TT	TC	NN	TC	TT	TT	TT	TT	TT	TT	NN	TT	TT	TT	TT	TT	NN	NN	TT	NN	TT	TT
Mt	206471	T	A	TT	TT	TT	TT	TT	TT	NN	TT	TT	TT	TT	TT	TT	TT	TT	TA	TT	NN	TT	TT	TT	TT	NN	TT	TT	TA	NN	TA	TT	TT	TT	TT	TT	TT	NN	TT	TT	TT	TT	TT	NN	TT	TT	NN	TT	TT
Mt	206479	C	T	CC	CC	CC	CC	CC	CC	NN	CC	CC	CC	CC	CC	CC	CC	CC	CC	CC	CC	CC	CC	CC	CC	CC	CC	CC	CC	NN	CT	CC	CC	CC	CC	CC	CC	NN	NN	CC	CC	CC	CC	NN	CC	CC	NN	CC	CC
Mt	206524	C	T	CC	CC	CC	NN	CC	CC	NN	CC	CC	CC	CC	CC	CC	NN	CC	CT	CC	NN	CC	CC	CC	CC	NN	CC	CC	CC	NN	CT	NN	CC	NN	CC	CC	NN	NN	NN	CC	CC	CC	NN	NN	CC	CC	NN	CC	CC
Mt	206526	C	T	CC	CC	CC	NN	CC	CC	NN	CC	CC	CC	CC	CC	CC	NN	CC	CT	CC	NN	CC	CC	CC	CC	NN	CC	CC	CC	NN	CT	NN	CC	CC	CC	CC	NN	NN	NN	CC	CC	CC	NN	NN	CC	CC	NN	CC	CC
Mt	206754	T	G	TT	TT	TT	TT	TT	TT	NN	TT	TT	TT	TT	TT	TT	TT	TT	TT	TT	TT	TT	NN	TT	TT	TT	TT	TT	TT	NN	TT	NN	TT	TT	TT	TT	TT	NN	NN	TT	TT	TT	TT	TT	TT	TT	NN	TT	TT
Mt	207054	C	G	CC	CC	CC	NN	CC	CC	CC	CC	CC	CC	CC	CC	CC	CC	CC	CC	CC	CC	CC	NN	CC	NN	CC	CC	CC	CC	NN	CC	CC	CC	CC	CC	CC	CC	CC	CC	CC	CC	CC	CC	CC	CC	CC	NN	CC	CC
Mt	207057	G	T	GG	GG	GG	NN	GG	GG	GG	GG	GG	GG	GG	GG	GG	GG	GG	GG	GG	GG	GG	NN	GG	NN	GG	GG	GG	GG	NN	GG	GG	GG	GG	GG	GG	GG	GG	GG	GG	GG	NN	GG	GG	GG	GG	NN	GG	GG
Mt	207095	G	T	GG	GG	GG	GG	GG	GG	GG	GG	GG	GG	GG	GG	GG	GG	GG	GG	GG	GG	GG	NN	GG	NN	NN	GG	GG	GG	NN	GG	GG	GG	GG	NN	GG	GG	GG	GG	GG	GG	GG	GG	GG	GG	GG	GG	GG	GG
Mt	207252	G	A	GG	GG	GG	GG	GG	GG	NN	GG	NN	GG	GG	GG	GG	GG	GG	GG	GG	NN	GG	GG	GG	NN	GG	GG	GG	GG	GG	GG	NN	GG	GG	GG	GG	GG	GG	GG	GG	GG	NN	GG	GG	GG	GG	NN	GG	GG
Mt	207259	G	A	GG	GG	GG	GG	GG	GG	NN	GG	NN	GG	GG	GG	GG	GG	GG	GG	GG	NN	GG	GG	GG	NN	GG	GG	GG	GG	GG	GG	GG	GG	GG	GG	GG	GG	GG	GG	GG	GG	NN	GG	GG	GG	GG	NN	GG	GG
Mt	207277	G	A	GG	GG	GG	GG	GG	GG	NN	GG	NN	GG	GG	GG	GG	GG	GG	GG	GG	GG	GG	GG	GG	GG	GG	GG	GG	GG	GG	GG	GG	NN	GG	GG	GG	GG	GG	GG	GG	GG	GG	GG	GG	GG	GG	NN	GG	GG
Mt	207282	G	A	GG	GG	GG	GG	GG	GG	NN	GG	NN	GG	GG	GG	GG	GG	GG	GG	GG	GG	GG	GG	GG	GG	GG	GG	GG	GG	GG	GG	GG	NN	GG	GG	GG	GG	GG	GG	GG	GG	GG	GG	GG	GG	GG	NN	GG	GG
Mt	207287	G	A	GG	GG	GG	GG	GG	GG	NN	GG	NN	GG	GG	GG	GG	GG	GG	GG	GG	GG	GG	GG	GG	GG	GG	GG	GG	GG	GG	GG	GG	NN	GG	GG	GG	GG	GG	GG	GG	GG	GG	GG	GG	GG	GG	NN	GG	GG
Mt	207319	C	T	CC	CC	CC	CC	CC	NN	CC	CC	NN	CC	CC	CC	CC	CC	CC	CC	CC	CC	CC	CC	CC	CC	CC	CC	CC	NN	CC	CC	CC	NN	NN	CC	CC	CC	CC	NN	CC	CC	CC	CC	CC	CC	CC	NN	CC	CC
Mt	207379	G	A	GG	GG	GG	GG	GG	GG	GG	GG	GG	NN	NN	GG	NN	GG	GG	GG	GG	GG	GG	GG	GG	GG	GG	GG	GG	NN	GG	GG	GG	NN	GG	GG	GG	GG	NN	GG	NN	GG	GG	GG	GG	GG	GG	NN	GG	GG
Mt	207386	G	A	GG	GG	GG	GG	GG	GG	GG	GG	GG	GG	NN	GG	NN	GG	GG	GG	GG	GG	GG	GG	GG	GG	GG	GG	GG	NN	GG	GG	GG	NN	GG	GG	GG	GG	NN	GG	NN	GG	GG	GG	GG	GG	GG	NN	GG	GG
Mt	208032	T	C	TT	TT	NN	NN	TT	TT	TT	TT	TT	TT	TT	TT	NN	TT	TT	TT	TT	TT	TT	TT	TT	TT	NN	TT	TT	TT	TT	TT	TT	TT	TT	TT	TT	NN	TT	TT	TT	TT	TT	TT	NN	TT	TT	NN	TT	TT
Mt	208034	C	T	CC	CC	NN	NN	CC	CC	CC	CC	CC	CC	CC	CC	NN	CC	CC	CC	CC	CC	CC	CC	CC	CC	NN	CC	CC	CC	CC	CC	CC	CC	CC	CC	CC	NN	CC	CC	CC	CC	CC	CC	NN	CC	CC	NN	CC	CC
Mt	208090	T	C	TT	TT	TT	NN	TT	TT	TT	NN	TT	TT	TT	TT	TT	TT	TT	TT	TT	TT	TT	TT	TT	NN	NN	TT	TT	TT	TT	TT	NN	TT	NN	TT	TT	NN	TT	TT	NN	TT	TT	TT	NN	TT	TT	NN	TT	TT
Mt	208122	A	G	AA	AA	AA	AA	AA	AA	AA	NN	AA	AA	AA	AA	AA	AA	AA	AA	AA	AA	AA	AA	AA	AA	NN	AA	AA	AA	AA	AA	AA	AA	NN	AA	AA	NN	AA	AA	NN	AA	AA	AA	NN	AA	AA	NN	NN	AA
Mt	208123	C	T	CC	CC	CC	CC	CC	CC	CC	NN	CC	CC	CC	CC	CC	CC	CC	CC	CC	CC	CC	CC	CC	CC	NN	CC	CC	CC	NN	CC	CC	CC	NN	CC	CC	NN	CC	CC	NN	CC	CC	CC	NN	CC	CC	NN	NN	CC
Mt	208347	G	C	NN	GG	GG	GG	GG	GG	GG	GG	GG	GG	GG	GG	GG	GG	GG	GG	GG	GG	GG	GG	GG	GG	GG	GG	GG	GG	NN	GG	NN	GG	GG	GG	NN	NN	GG	GG	GG	GG	GG	GG	NN	GG	GG	NN	GG	NN
Mt	208354	G	T	GG	GG	GG	GG	GG	GG	GG	GG	GG	GG	GG	GG	GG	GG	GG	GG	GG	GG	GG	GG	GG	GG	GG	GG	GG	GG	NN	GG	NN	GG	GG	GG	NN	NN	GG	NN	GG	GG	GG	GG	NN	GG	GG	NN	GG	NN
Mt	208658	A	C	AA	AA	AA	NN	AA	AA	AA	AA	NN	NN	AA	NN	NN	AA	AA	AA	AA	NN	AA	AA	AA	AA	AA	AA	AA	AA	AA	AA	AA	AA	AA	AA	AA	AA	AA	NN	AA	AA	AA	NN	NN	AA	AA	AA	AA	NN
Mt	209134	G	T	GG	GG	GG	GG	GG	GG	GG	GG	NN	GG	GG	GG	GG	GG	GG	GG	GG	GG	GG	GG	NN	GG	NN	GG	GG	NN	NN	GG	GG	GG	GG	GG	GG	GG	GG	GG	GG	GG	GG	GG	NN	NN	GG	GG	GG	GG
Mt	209608	G	T	GG	GG	GG	NN	GG	GG	GG	GG	GG	NN	GG	GG	GG	GG	GG	NN	GG	NN	GG	GG	GG	GG	NN	GG	GG	NN	NN	GG	GG	NN	GG	GG	GG	NN	GG	GG	GG	GG	GG	GG	NN	GG	GG	GG	GG	GG
Mt	209625	G	A	GG	GG	GG	NN	GG	GG	GG	GG	GG	NN	GG	GG	GG	GG	GG	NN	GG	NN	GG	GG	GG	GG	GG	GG	GG	NN	NN	GG	GG	GG	GG	NN	GG	NN	GG	GG	GG	GG	GG	GG	NN	GG	GG	GG	GG	GG
Mt	210423	G	A	GG	GG	GG	NN	GG	GG	GG	GG	GG	GG	GG	NN	NN	GG	GG	GG	NN	GG	GG	GG	GG	NN	GG	NN	GG	GG	GG	GG	GG	GG	GG	GG	GG	NN	GG	GG	NN	GG	NN	GG	NN	GG	GG	GG	GG	GG
Mt	210424	C	T	CC	CC	CC	NN	CC	CC	CC	CC	CC	CC	CC	NN	NN	CC	CC	CC	NN	CC	CC	CC	CC	NN	CC	NN	CC	CC	CC	CC	CC	CC	CC	CC	CC	NN	CC	CC	NN	NN	CC	CC	NN	CC	CC	CC	CC	CC
Mt	210426	G	A	GG	GG	GG	NN	GG	GG	GG	GG	GG	GG	GG	NN	NN	GG	GG	GG	NN	GG	GG	GG	GG	NN	GG	NN	GG	GG	GG	GG	GG	GG	GG	GG	GG	NN	GG	GG	NN	NN	GG	GG	NN	GG	GG	GG	GG	GG
Mt	210742	T	G	TT	TT	TT	NN	TT	TT	NN	NN	NN	NN	TT	TT	NN	TT	TT	TT	TT	TT	TT	TT	TT	TT	NN	TT	TT	NN	TT	TT	TT	TT	TT	TT	NN	TT	TT	NN	TT	TT	TT	TT	TT	TT	TT	TT	TT	NN
Mt	211153	C	G	CC	NN	CC	NN	CC	CC	CC	NN	CC	CC	CC	CC	CC	CC	CC	CG	CC	CC	CC	NN	CC	CC	CC	NN	CC	NN	NN	CC	CC	NN	CC	CC	NN	CC	CC	NN	NN	CC	CC	NN	NN	CC	CC	CC	CC	CC
Mt	211154	G	A	GG	NN	GG	NN	GG	GG	GG	NN	GG	GG	GG	GG	GG	GG	GG	GA	GG	GG	GG	NN	GG	GG	GG	NN	GG	NN	NN	GG	GG	NN	GG	GG	NN	NN	GG	NN	NN	GG	GG	NN	NN	GG	GG	GG	GG	GG
Mt	211160	C	A	CC	NN	CC	NN	CC	CC	CC	NN	CC	CC	CC	CC	NN	CC	CC	CA	CC	CC	CC	NN	CC	CC	CC	NN	CC	NN	NN	CC	CC	NN	CC	CC	NN	NN	CC	NN	NN	CC	CC	NN	NN	CC	CC	NN	CC	CC
Mt	211288	G	T,*	GG	NN	GG	GG	NN	GG	GG	GG	GG	GG	GG	GG	GG	GG	GG	GG	GG	GG	GG	GG	GG	GG	GG	GG	GG	GG	GG	GG	GG	NN	GG	NN	NN	GG	NN	NN	GG	GG	GG	GG	GG	GG	GG	GG	GG	GG
Mt	211475	G	A	GG	NN	GG	NN	GG	NN	NN	GG	GG	GG	GG	GG	GG	GG	GG	GG	GG	NN	GG	GG	GG	GG	GG	GG	GG	NN	NN	GG	GG	GG	GG	NN	GG	GG	GG	NN	GG	NN	GG	GG	GG	GG	GG	GG	NN	GG
Mt	211883	C	T	CC	CC	CC	CC	CC	CC	NN	CC	CC	CC	CC	CC	CC	CC	CC	CC	CC	CC	CC	CC	CC	CC	CC	CC	CC	NN	NN	CC	CC	CC	CC	CC	CC	CC	CC	CC	CC	CC	CC	CC	CC	CC	CC	NN	NN	CC
Mt	211924	T	G	TT	TT	TT	TT	TT	NN	TT	TT	TT	TT	TT	TT	TT	TT	TT	TT	TT	TT	TT	TT	TT	NN	TT	TT	TT	NN	NN	TT	TT	TT	TT	TT	TT	TT	TT	TT	TT	TT	TT	TG	TT	TT	TT	TT	TT	TT
Mt	212316	G	A	GG	GG	NN	GG	GG	GG	NN	GG	GG	GG	GG	GG	NN	GG	GG	GG	GG	NN	GG	GG	GG	GG	GG	GG	GG	GG	GG	GG	GG	GG	GG	GG	GG	GG	GG	GG	GG	GG	GG	NN	GG	GG	GG	GG	NN	GG
Mt	212320	G	A	GG	GG	NN	GG	GG	GG	NN	GG	GG	NN	GG	GG	NN	GG	GG	GG	GG	NN	GG	GG	GG	GG	GG	GG	GG	GG	GG	GG	GG	GG	GG	GG	GG	GG	GG	GG	GG	GG	GG	NN	GG	GG	GG	GG	NN	GG
Mt	213516	G	T	GG	GG	GG	GG	GG	GG	GG	GG	GG	GG	GG	GG	GG	GG	GG	GG	GG	GG	GG	GG	GG	GG	GG	GG	GG	GG	GG	GG	GG	GG	GG	GG	GG	GG	GG	GG	GG	GG	GG	GG	NN	GG	GG	GG	GG	GG
Mt	214001	C	T	CC	NN	CC	CC	CC	CC	NN	NN	NN	CC	CC	CC	CC	CC	CC	CC	CC	CC	CC	NN	CC	NN	NN	CC	CC	CC	CC	NN	CC	CC	CC	CC	CC	NN	CC	CC	CC	CC	CC	CC	CC	CC	CC	CC	CC	CC
Mt	214006	G	A	GG	NN	GG	GG	GG	GG	NN	NN	NN	GG	GG	GG	GG	GG	GG	GG	GG	GG	GG	NN	GG	NN	NN	GG	GG	GG	GG	NN	GG	GG	GG	GG	GG	NN	GG	GG	GG	GG	GG	GG	GG	GG	GG	GG	GG	GG
Mt	214081	A	T	AA	AA	AA	AA	AA	AA	AA	NN	NN	AA	AA	AA	AA	AA	AA	AA	AA	NN	AA	AA	AA	AA	AA	AA	AA	NN	NN	NN	AA	AA	NN	AA	AA	AA	AA	AA	NN	AA	AA	NN	NN	AA	AA	AA	AA	AA
Mt	214089	T	C	TT	TT	TT	TT	TT	TT	TT	NN	NN	TT	TT	TT	TT	TT	TT	TT	TT	NN	TT	TT	TT	TT	TT	TT	TT	NN	NN	NN	TT	TT	NN	TT	TT	TT	TT	TT	NN	TT	TT	NN	NN	TT	TT	TT	TT	TT
Mt	214090	G	A	GG	GG	GG	GG	GG	GG	GG	NN	NN	GG	GG	GG	GG	GG	GG	GG	GG	NN	GG	GG	GG	GG	GG	GG	GG	NN	NN	NN	GG	GG	NN	GG	GG	GG	GG	GG	NN	GG	GG	NN	NN	GG	GG	GG	GG	GG
Mt	214102	A	G	AA	AA	AA	AA	AA	AA	AA	NN	NN	AA	AA	AA	AA	AA	AA	AA	AA	NN	AA	AA	NN	AA	AA	AA	AA	NN	NN	AA	AA	AA	NN	AA	AA	AA	AA	AA	NN	AA	NN	NN	NN	AA	AA	AA	AA	AA
Mt	214107	G	T	GG	GG	GG	GG	GG	GG	GG	NN	NN	GG	GG	GG	GG	GG	GG	GG	GG	NN	GG	GG	NN	GG	GG	GG	GG	NN	NN	GG	GG	GG	NN	GG	GG	GG	GG	GG	NN	GG	NN	NN	NN	GG	GG	GG	GG	GG
Mt	214108	G	A	GG	GG	GG	GG	GG	GG	GG	NN	NN	GG	GG	GG	GG	GG	GG	GG	GG	NN	GG	GG	NN	GG	GG	GG	GG	NN	NN	GG	GG	GG	NN	GG	GG	GG	GG	GG	NN	GG	NN	NN	NN	GG	GG	GG	GG	GG
Mt	214408	G	T	GG	GG	GG	GG	GG	GG	NN	GG	GG	GG	GG	GG	GG	GG	GG	GG	GG	GG	GG	GG	NN	GG	GG	NN	GG	NN	GG	GG	GG	GG	GG	GG	GG	GG	GG	NN	NN	NN	GG	NN	GG	GG	GG	GG	GG	GG
Mt	215470	A	T	NN	AA	AA	NN	AA	AA	NN	NN	AA	NN	AA	AA	AA	AA	AA	AA	AA	AA	AA	NN	AA	AA	AA	AA	AA	NN	AA	AA	NN	AA	AA	AA	NN	AA	AA	AA	AA	AA	AA	AA	AA	AA	AA	AA	AA	AA
Mt	215701	A	C	AA	AA	AA	AA	AA	AA	AA	AA	AA	AA	AA	AA	AA	AA	AA	NN	NN	NN	AA	AA	AA	NN	AA	AA	AA	NN	AA	AA	NN	AA	AA	NN	AA	AA	AA	NN	NN	AA	AA	AA	AA	AA	AA	NN	AA	NN
Mt	215702	T	A	TT	TT	TT	TT	TT	TT	TT	TT	TT	TT	TT	TT	TT	TT	TT	NN	NN	NN	TT	TT	TT	NN	TT	TT	TT	NN	TT	TT	NN	TT	TT	NN	TT	TT	TT	NN	NN	TT	TT	TT	TT	TT	TT	NN	TT	NN
Mt	218214	A	G,*	NN	AA	AA	NN	AA	AA	NN	AA	NN	AA	AA	AA	AA	AA	AA	AA	AA	NN	AA	AA	AA	AA	NN	AA	AA	AA	AA	AA	AA	AA	AA	AA	AA	AA	AA	AA	AA	AA	AA	AA	NN	AA	AA	AA	NN	AA
Mt	218413	A	T	AA	AA	AA	AA	AA	AA	NN	AA	AA	AA	AA	AA	AA	AA	AA	NN	AA	AA	AA	AA	AA	AA	AA	AA	AA	AA	AA	AA	AA	AA	AA	AA	AA	AA	AA	AA	AA	AA	AA	NN	AA	AA	AA	AA	AA	AA
Mt	218417	A	T	AA	AA	AA	AA	AA	AA	NN	AA	AA	AA	AA	AA	NN	AA	AA	AA	AA	AA	AA	AA	AA	AA	AA	AA	AA	AA	AA	AA	AA	AA	AA	AA	AA	AA	AA	AA	AA	AA	AA	NN	AA	AA	AA	AA	AA	AA
Mt	218418	T	A	TT	TT	TT	TT	TT	TT	NN	TT	TT	TT	TT	TT	TT	TT	TT	TT	TT	TT	TT	TT	TT	TT	TT	TT	TT	TT	TT	TT	TT	TT	TT	TT	TT	TT	TT	TT	TT	TT	TT	NN	TT	TT	TT	TT	TT	TT
Mt	218440	C	T	CC	CC	CC	CC	CC	CC	NN	CC	CC	CC	CC	CC	CC	CC	CC	CC	CC	CC	CC	NN	CC	CC	CC	CC	CC	CC	CC	CC	CC	CC	CC	CC	CC	CC	CC	CC	CC	CC	CC	CC	CC	CC	CC	CC	CC	CC
Mt	219917	C	A	CC	CC	CC	CC	NN	CC	CC	CC	NN	CC	CC	CC	CC	CC	NN	NN	CC	NN	CC	CC	CC	CC	NN	CC	CC	CC	CC	CC	NN	CC	CC	CC	CC	CC	CC	CC	NN	CC	CC	NN	CC	CC	CC	CC	CC	CC
Mt	220247	G	T	NN	GG	GG	GG	GG	GG	GG	GG	GG	GG	GG	GG	NN	GG	GG	GG	GG	NN	GG	GG	GG	GG	NN	GG	GG	GG	GG	GG	GG	GG	GG	GG	GG	GG	GG	GG	GG	NN	GG	NN	GG	GG	GG	GG	NN	GG
Mt	223075	T	G	TT	TT	TT	TT	TT	TT	NN	TT	TT	NN	NN	TT	TT	TT	NN	TT	TT	TT	TT	TT	NN	TT	TT	TT	TT	NN	TT	TT	TT	TT	TT	TT	NN	TT	TT	TT	TT	TT	TT	TT	TT	TT	TT	NN	TT	TT
Mt	225456	T	G	TT	TT	TT	NN	TT	TT	TT	TT	NN	TT	TT	NN	TT	TT	NN	TT	TT	TT	TT	TT	TT	NN	TT	TT	TT	TT	TT	TT	TT	NN	NN	TT	TT	TT	TT	NN	TT	TT	NN	NN	TT	TT	TT	NN	TT	TT
Mt	225492	G	A	GG	GG	GG	NN	GG	GG	GG	GG	NN	GG	GG	NN	GG	GG	GG	GG	GG	GG	GG	GG	GG	NN	GG	GG	GG	GG	NN	GG	GG	GG	GG	GG	GG	GG	GG	GG	NN	GG	GG	GG	NN	GG	GG	NN	GG	GG
Mt	225495	G	A	GG	GG	GG	NN	GG	GG	GG	GG	NN	GG	GG	NN	GG	GG	GG	GG	GG	GG	GG	GG	GG	NN	GG	GG	GG	GG	NN	GG	GG	GG	GG	GG	GG	GG	GG	GG	NN	GG	GG	GG	NN	GG	GG	NN	GG	GG
Mt	225653	G	A	GG	GG	GG	NN	GG	GG	GG	GG	GG	GG	GG	GG	GG	NN	GG	NN	NN	NN	GG	GG	GG	GG	GG	GG	GG	GG	NN	GG	GG	NN	GG	GG	GG	GG	NN	NN	GG	GG	GG	NN	GG	GG	GG	NN	NN	GG
Mt	225694	C	T	CC	CC	CC	NN	CC	CC	CC	CC	CC	CC	CC	CC	CC	NN	CC	NN	CC	NN	CC	CC	CC	CC	CC	CC	CC	CC	NN	CC	CC	CC	CC	CC	CC	CC	NN	CC	CC	CC	CC	NN	CC	CC	CC	NN	NN	CC
Mt	225711	C	G	CC	CC	CC	NN	CC	CC	CC	CC	CC	CC	CC	CC	CC	NN	CC	CC	CC	NN	CC	CC	NN	CC	CC	CC	CC	CC	NN	CC	CC	CC	CC	CC	CC	CC	NN	CC	CC	CC	CC	NN	CC	CC	CC	NN	NN	CC
Mt	225805	G	A	GG	GG	GG	NN	GG	GG	GG	GG	GG	GG	GG	GG	GG	GG	GG	GG	GG	GG	GG	GG	GG	GG	GG	GG	GG	GG	NN	GG	GG	GG	GG	GG	GG	GG	GG	GG	GG	GG	GG	NN	GG	GG	GG	NN	NN	GG
Mt	225806	T	A	TT	TT	TT	NN	TT	TT	TT	TT	TT	TT	TT	TT	TT	TT	TT	TT	TT	TT	TT	TT	TT	TT	TT	TT	TT	TT	NN	TT	TT	TT	TT	TT	TT	TT	TT	TT	TT	TT	TT	NN	TT	TT	TT	NN	NN	TT
Mt	225816	G	A	GG	GG	GG	NN	GG	GG	GG	GG	GG	GG	GG	GG	GG	GG	GG	GG	GG	GG	GG	GG	GG	GG	GG	GG	GG	GG	NN	GG	GG	NN	GG	GG	GG	GG	GG	GG	GG	GG	GG	NN	GG	GG	GG	NN	NN	GG
Mt	225817	C	T	CC	CC	CC	NN	CC	CC	CC	CC	CC	CC	CC	CC	CC	CC	CC	CC	CC	CC	CC	CC	CC	CC	CC	CC	CC	CC	NN	CC	CC	NN	CC	CC	CC	CC	CC	CC	CC	CC	CC	NN	CC	CC	CC	NN	NN	CC
Mt	225996	G	A	GG	GG	GG	NN	GG	GG	NN	GG	GG	NN	GG	GG	GG	GG	NN	GG	GG	GG	GG	GG	GG	GG	GG	GG	GG	GA	GG	GG	GG	GG	GG	NN	GG	GG	GG	NN	GG	GG	GG	AA	GG	GG	GG	GG	NN	NN
Mt	225999	G	A	GG	GG	GG	NN	GG	GG	NN	GG	GG	NN	GG	GG	GG	GG	NN	GG	GG	GG	GG	GG	GG	GG	GG	GG	GG	GG	GG	GG	GG	GG	GG	NN	GG	GG	GG	NN	GG	GG	GG	GG	GG	GG	GG	GG	NN	NN
Mt	226126	C	G	CC	NN	CC	NN	CC	CC	CC	NN	CC	CC	CC	CC	CC	CC	NN	CC	CC	CC	CC	CC	CC	CC	CC	CC	CC	NN	CC	CC	CC	NN	CC	CC	CC	CC	CC	CC	NN	CC	CC	NN	NN	CC	CC	CC	CC	CC
Mt	226128	T	A	TT	NN	TT	NN	TT	TT	TT	NN	TT	TT	TT	TT	TT	TT	NN	TT	TT	TT	TT	TT	TT	TT	TT	TT	TT	NN	TT	TT	TT	NN	TT	TT	TT	TT	TT	TT	NN	TT	TT	NN	NN	TT	TT	TT	TT	TT
Mt	226148	T	C	TT	NN	TT	NN	TT	TT	TT	NN	TT	TT	TT	TT	TT	TT	NN	TT	TT	TT	TT	TT	TT	TT	TT	TT	TT	NN	TT	TT	TT	NN	TT	TT	TT	TT	TT	TT	NN	TT	TT	NN	NN	TT	TT	TT	TT	TT
Mt	226156	A	C	AA	NN	AA	NN	AA	AA	AA	NN	AA	AA	AA	AA	AA	AA	NN	AA	AA	AA	AA	AA	AA	AA	AA	AA	AA	NN	AA	AA	AA	NN	AA	AA	NN	AA	AA	AA	NN	AA	AA	NN	NN	AA	AA	AA	AA	AA
Mt	226180	A	C	AA	AA	AA	NN	AA	AA	AA	NN	AA	AA	AA	NN	NN	AA	NN	AA	AA	NN	AA	AA	AA	AA	AA	AA	AA	NN	AA	AA	AA	NN	AA	NN	AA	AA	NN	AA	NN	AA	AA	NN	NN	AA	AA	NN	AA	AA
Mt	226235	G	T	GG	GG	GG	NN	GG	GG	GG	GG	GG	GG	GG	GG	GG	GG	GG	GG	GG	NN	GG	GG	GG	GG	GG	GG	GG	GG	GG	GG	GG	GG	GG	GG	GG	GG	GG	GG	GG	GG	GG	NN	NN	GG	GG	GG	GG	GG
Mt	226288	T	C	TT	TT	TT	NN	TT	NN	TT	TT	TT	TT	TT	TT	TT	TT	TT	NN	TT	NN	TT	TT	TT	TT	TT	TT	TT	TT	TT	TT	TT	TT	TT	TT	TT	TT	TT	TT	TT	TT	TT	NN	NN	TT	TT	CC	TT	TT
Mt	226355	C	G	CC	CC	CC	NN	NN	CC	CC	CC	CC	CC	CC	CC	CC	CC	NN	CC	CC	CC	CC	CC	CC	CC	CC	CC	CC	CC	CC	CC	CC	CC	CC	CC	CC	CC	CC	CC	CC	CC	CC	GG	NN	CC	CC	CC	CC	CC
Mt	226456	G	A	GG	GG	GG	GG	GG	GG	NN	GG	GG	GG	GG	GG	GG	GG	GG	GG	GG	NN	GG	GG	GG	GG	GG	GG	GG	GG	GG	GG	GG	GG	GG	GG	GG	GG	GG	GG	GG	GG	GG	GG	NN	GG	GG	AA	GG	GG
Mt	226695	G	A	GG	GG	GG	NN	GG	GG	NN	GG	GG	GG	GG	GG	GG	GG	NN	GG	NN	NN	NN	GG	GG	GG	GG	GG	GG	GG	GG	GG	GG	GG	GG	GG	NN	GG	GG	GG	GG	NN	GG	NN	NN	GG	GG	GG	GG	NN
Mt	226928	C	A	CC	CC	CC	CC	NN	CC	CC	CC	CC	NN	CC	CC	CC	CC	CC	CC	CC	NN	CC	NN	CC	CC	CC	CC	CC	CC	CC	CC	CC	NN	CC	CC	CC	CC	CC	CC	NN	CC	CC	CC	CC	CC	NN	CC	NN	CC
Mt	228081	C	T	NN	CC	CC	CC	CC	CC	NN	NN	NN	CC	CC	CC	CC	CC	CC	CC	CC	CC	CC	CC	CC	CC	CC	NN	CC	CC	CC	CC	NN	CC	CC	CC	CC	NN	NN	CC	CC	CC	CC	CC	NN	NN	NN	CC	CC	CC
Mt	228090	C	T	NN	CC	CC	CC	CC	CC	NN	NN	CC	CC	CC	CC	CC	CC	CC	CC	CC	CC	CC	CC	CC	CC	CC	NN	CC	CC	CC	CC	NN	CC	CC	CC	CC	NN	NN	CC	CC	CC	CC	CC	NN	CC	NN	CC	CC	CC
Mt	228092	A	G	NN	AA	AA	AA	AA	AA	NN	NN	AA	AA	AA	AA	AA	AA	AA	AA	AA	AA	AA	AA	AA	AA	AA	NN	AA	AA	AA	AA	NN	AA	AA	AA	AA	NN	NN	AA	AA	AA	AA	AA	NN	AA	NN	AA	AA	AA
Mt	228104	C	A	NN	CC	CC	CC	CC	CC	NN	NN	CC	CC	CC	NN	CC	CC	CC	CC	CC	CC	CC	CC	CC	CC	CC	NN	CC	CC	CC	CC	NN	CC	CC	CC	CC	NN	NN	CC	CC	CC	CC	CC	CC	CC	NN	CC	CC	CC
Mt	228106	G	A	NN	GG	GG	GG	GG	GG	NN	NN	GG	GG	GG	NN	GG	GG	GG	GG	GG	GG	GG	GG	GG	GG	GG	NN	GG	GG	GG	GG	NN	GG	GG	GG	GG	NN	NN	GG	GG	GG	GG	GG	GG	GG	NN	GG	GG	GG
Mt	228110	C	T	NN	CC	CC	CC	CC	CC	NN	NN	CC	CC	CC	NN	CC	CC	CC	CC	CC	CC	CC	CC	CC	CC	CC	NN	CC	CC	CC	CC	NN	CC	CC	CC	CC	NN	NN	CC	CC	CC	CC	CC	NN	CC	NN	CC	CC	CC
Mt	228162	G	A	NN	GG	GG	GG	GG	GG	GG	NN	GG	GG	GG	GG	GG	GG	GG	GG	GG	GG	GG	GG	NN	GG	GG	NN	GG	GG	GG	GG	GG	GG	GG	GG	GG	NN	GG	GG	GG	GG	GG	GG	GG	GG	NN	GG	GG	GG
Mt	228165	G	A	NN	GG	GG	GG	GG	GG	GG	NN	GG	GG	GG	GG	GG	GG	GG	GG	GG	GG	GG	GG	NN	GG	GG	NN	GG	GG	GG	GG	GG	GG	GG	GG	GG	GG	GG	GG	GG	GG	GG	GG	GG	GG	GG	GG	GG	GG
Mt	228167	A	G	NN	AA	AA	AA	AA	AA	AA	NN	AA	AA	AA	AA	AA	AA	AA	AA	AA	AA	AA	AA	AA	AA	AA	NN	AA	AA	AA	AA	AA	AA	AA	AA	AA	AA	AA	AA	NN	AA	AA	AA	AA	AA	AA	AA	AA	AA
Mt	228256	G	A	NN	GG	GG	GG	GG	GG	GG	NN	NN	NN	GG	GG	GG	GG	GG	GG	GG	GG	GG	GG	NN	GG	GG	GG	GG	GG	NN	GG	GG	NN	GG	GG	GG	GG	GG	GG	NN	GG	GG	GG	GG	NN	GG	NN	NN	GG
Mt	228262	C	T	NN	CC	CC	CC	CC	CC	CC	NN	CC	NN	CC	CC	CC	CC	CC	CC	CC	CC	CC	CC	NN	CC	CC	CC	CC	CC	NN	CC	CC	NN	CC	CC	CC	CC	CC	CC	NN	CC	CC	CC	CC	CC	CC	NN	NN	CC
Mt	228315	T	A	TT	TT	TT	TT	TT	TT	TT	TT	TT	TT	TT	TT	TT	TT	TT	TT	TT	TT	TT	TT	TT	TT	TT	TT	TT	TT	NN	TT	TT	TT	TT	TT	TT	TT	TT	TT	NN	TT	TT	TT	TT	TT	TT	TT	TT	TT
Mt	228322	T	A	TT	TT	TT	TT	TT	TT	TT	TT	TT	TT	TT	TT	TT	TT	TT	TT	TT	TT	TT	TT	TT	TT	TT	TT	TT	TT	NN	TT	TT	TT	TT	TT	TT	TT	TT	TT	NN	TT	TT	TT	TT	TT	TT	TT	TT	TT
Mt	228408	T	A	TT	NN	TT	TT	TT	TT	TT	TT	TT	NN	TT	TT	TT	TT	TT	TT	TT	TT	TT	TT	TT	TT	TT	NN	TT	TT	NN	TT	NN	TT	TT	TT	TT	TT	TT	TT	NN	TT	TT	TT	TT	TT	TT	NN	TT	NN
Mt	228492	G	A	GG	GG	GG	GG	GG	GG	GG	GG	NN	NN	GG	GG	GG	GG	GG	GG	GG	GG	GG	GG	GG	GG	GG	GG	GG	GG	GG	GG	GG	NN	GG	GG	GG	GG	GG	GG	NN	GG	GG	GG	GG	NN	GG	GG	GG	GG
Mt	228676	C	T	CC	CC	CC	NN	CC	CC	CC	NN	CC	NN	CC	CC	CC	CC	CC	CC	CC	CC	CC	CC	CC	NN	CC	CC	CC	CC	CC	CC	NN	CC	CC	CC	CC	CC	CC	CC	NN	CC	CC	CC	CC	CC	CC	CC	CC	CC
Mt	229909	A	C	AA	AA	AA	AA	AA	AA	AA	AA	AA	AA	AA	AA	AA	AA	AA	AC	AA	AA	AA	AA	AA	AA	AA	AA	AA	NN	NN	AA	NN	AA	AA	AA	AA	AA	AA	AA	NN	AA	AA	NN	AA	AA	AA	AA	NN	AA
Mt	230148	C	T	CC	CC	CC	NN	CC	CC	CC	CC	NN	CC	CC	CC	NN	CC	CC	CC	CC	NN	CC	CC	CC	NN	CC	CC	NN	CC	CC	CC	CC	CC	CC	CC	CC	CC	CC	CC	CC	NN	CC	CC	CC	CC	CC	CC	CC	CC
Mt	230149	G	A	GG	GG	GG	NN	GG	GG	GG	GG	NN	GG	GG	GG	NN	GG	GG	GG	GG	NN	GG	GG	GG	NN	GG	GG	NN	GG	GG	GG	GG	GG	GG	GG	GG	GG	GG	GG	GG	NN	GG	GG	GG	GG	GG	GG	GG	GG
Mt	230156	C	T	CC	CC	CC	NN	CC	CC	CC	CC	NN	CC	CC	CC	NN	CC	CC	CC	CC	NN	CC	CC	CC	NN	CC	CC	NN	CC	CC	CC	CC	CC	CC	CC	CC	CC	CC	CC	CC	NN	CC	NN	CC	CC	CC	CC	CC	CC
Mt	230164	C	A	CC	CC	CC	NN	CC	CC	CC	CC	NN	CC	CC	CC	NN	CC	CC	CC	CC	NN	CC	CC	CC	NN	CC	CC	NN	CC	CC	CC	CC	CC	CC	CC	CC	CC	CC	CC	CC	NN	CC	NN	CC	CC	CC	CC	CC	CC
Mt	230180	C	G	CC	CC	CC	NN	CC	CC	CC	CC	NN	CC	CC	CC	NN	CC	CC	CC	CC	NN	CC	CC	CC	NN	CC	CC	NN	CC	CC	CC	CC	CC	CC	NN	CC	CC	CC	CC	CC	NN	CC	NN	CC	CC	CC	CC	CC	CC
Mt	230193	C	T	CC	CC	CC	NN	CC	CC	CC	CC	NN	CC	CC	CC	NN	CC	CC	CC	NN	NN	CC	CC	CC	NN	CC	CC	NN	CC	CC	CC	CC	CC	CC	NN	CC	NN	CC	CC	NN	NN	CC	NN	NN	CC	CC	CC	CC	CC
Mt	230199	C	T	CC	CC	CC	NN	CC	CC	CC	CC	NN	CC	CC	CC	NN	CC	CC	CC	NN	NN	CC	CC	CC	NN	CC	CC	NN	CC	CC	CC	CC	CC	CC	NN	NN	NN	CC	CC	NN	NN	CC	NN	NN	CC	CC	NN	CC	CC
Mt	230223	G	A	GG	GG	GG	NN	GG	GG	GG	GG	NN	GG	GG	GG	NN	GG	GG	GG	GG	NN	GG	GG	GG	NN	GG	GG	NN	GG	GG	GG	GG	GG	GG	NN	NN	NN	GG	GG	NN	NN	GG	NN	GG	GG	GG	NN	GG	GG
Mt	230229	G	T	GG	NN	GG	NN	GG	GG	GG	GG	NN	GG	GG	GG	NN	GG	GG	GG	GG	NN	GG	GG	GG	NN	GG	GG	GG	GG	GG	GG	GG	GG	GG	NN	NN	NN	GG	GG	NN	NN	GG	NN	GG	GG	GG	NN	GG	GG
Mt	230315	A	C	AA	AA	AA	NN	AA	NN	AA	NN	AA	AA	AA	AA	NN	AA	AA	NN	AA	NN	AA	AA	NN	AA	NN	AA	AA	AA	AA	AA	AA	AA	AA	AA	NN	AA	AA	NN	AA	NN	AA	AA	AA	AA	AA	NN	AA	NN
Mt	230401	A	G	AA	AA	AA	AA	AA	AA	AA	AA	AA	NN	AA	AA	NN	AA	AA	AA	AA	AA	AA	AA	AA	AA	AA	AA	AA	AA	AA	AA	AA	AA	AA	AA	NN	AA	AA	AA	AA	AA	AA	NN	AA	AA	AA	NN	NN	AA
Mt	230410	C	T	CC	CC	NN	CC	CC	CC	CC	CC	CC	NN	CC	CC	CC	CC	CC	CC	CC	CC	CC	CC	CC	CC	CC	CC	CC	CC	CC	CC	CC	CC	CC	CC	CC	CC	CC	CC	CC	CC	CC	NN	CC	CC	CC	NN	NN	CC
Mt	230484	A	G	AA	NN	AA	AA	AA	AA	AA	AA	AA	AA	AA	AA	AA	AA	NN	NN	AA	AA	AA	AA	AA	AA	AA	AA	NN	AA	AA	AA	NN	NN	AA	AA	AA	AA	NN	AA	AA	AA	NN	NN	NN	AA	AA	NN	AA	AA
Mt	230496	G	A	GG	GG	GG	GG	GG	GG	GG	GG	GG	GG	GG	GG	GG	GG	GG	NN	GG	GG	GG	GG	GG	GG	GG	GG	GG	GG	GG	GG	GG	NN	GG	GG	GG	GG	NN	GG	GG	GG	NN	NN	NN	NN	GG	NN	GG	GG
Mt	230920	C	T	CC	CC	CC	NN	CC	CC	NN	CC	NN	CC	CC	CC	CC	CC	CC	CC	CC	CC	CC	CC	NN	CC	CC	CC	CC	NN	NN	CC	CC	NN	NN	CC	CC	CC	CC	NN	CC	CC	CC	CC	CC	NN	CC	CC	NN	CC
Mt	231237	C	T	CC	CC	CC	CC	CC	CC	CC	CC	NN	CC	CC	CC	NN	NN	CC	CC	CC	CC	CC	CC	NN	CC	CC	CC	CC	CC	CC	CC	CC	NN	CC	CC	CC	CC	CC	CC	NN	CC	CC	CC	CC	CC	CC	NN	CC	CC
Mt	231599	G	T	GG	GG	GG	NN	GG	GG	GG	GG	GG	NN	GG	GG	GG	GG	GG	GG	GG	GG	GG	GG	NN	GG	GG	GG	GG	GG	GG	GG	GG	GG	GG	GG	GG	NN	GG	GG	NN	GG	GG	GG	NN	GG	GG	GG	GG	GG
Mt	231656	C	T	CC	CC	CC	CC	CC	NN	CC	CC	CC	NN	CC	CC	CC	CC	CC	CC	CC	CC	CC	CC	CC	CC	CC	CC	CC	CC	CC	CC	CC	CC	CC	CC	CC	NN	CC	CC	CC	CC	CC	CC	NN	CC	CC	CC	CC	CC
Mt	231661	T	G	TT	TT	TT	TT	TT	NN	TT	TT	TT	NN	TT	TT	TT	TT	TT	TT	TT	TT	TT	TT	TT	TT	TT	TT	TT	TT	TT	TT	TT	TT	TT	TT	TT	NN	TT	TT	TT	TT	TT	TT	NN	TT	TT	TT	TT	TT
Mt	231910	C	T	CC	CC	CC	NN	CC	CC	NN	NN	CC	CC	CC	CC	CC	CC	CC	CC	CC	CC	CC	CC	NN	NN	CC	NN	CC	NN	CC	CC	CC	NN	CC	CC	CC	NN	NN	CC	CC	CC	CC	NN	NN	CC	CC	NN	CC	CC
Mt	232240	A	C	AA	AA	AA	NN	AA	AA	NN	AA	AA	AA	AA	AA	NN	AA	AA	AA	NN	AA	AA	AA	AA	AA	NN	NN	AA	AA	AA	AA	AA	AA	AA	AA	AA	AA	AA	AA	NN	NN	AA	AA	AA	AA	AA	AA	NN	NN
Mt	232280	T	G	TT	TT	TT	NN	TT	TT	NN	TT	TT	TT	TT	NN	TT	NN	TT	TT	TT	TT	TT	TT	TT	TT	NN	TT	NN	TT	TT	TT	TT	TG	TT	TT	TT	TT	TT	TT	NN	TT	TT	TT	TT	TT	TT	TT	NN	TT
Mt	232282	C	T	CC	CC	CC	NN	CC	CC	NN	CC	CC	CC	CC	NN	CC	NN	CC	CC	CC	CC	CC	CC	CC	CC	NN	CC	NN	CC	CC	CC	CC	CT	CC	CC	CC	CC	CC	CC	NN	CC	CC	CC	CC	CC	CC	CC	NN	CC
Mt	232544	C	T	CC	CC	CC	NN	CC	NN	NN	CC	CC	NN	CC	CC	CC	NN	CC	NN	CC	NN	CC	NN	CC	CC	CC	CC	CC	CC	CC	CC	CC	CC	CC	CC	CC	CC	CC	NN	CC	CC	CC	CC	CC	CC	CC	CC	NN	NN
Mt	232547	A	T	AA	AA	AA	NN	AA	NN	NN	AA	AA	NN	AA	AA	AA	NN	AA	NN	AA	NN	AA	NN	AA	AA	AA	AA	AA	AA	AA	AA	AA	AA	AA	AA	AA	AA	AA	NN	AA	AA	AA	AA	AA	AA	AA	AA	NN	NN
Mt	233283	C	T	CC	CC	CC	CC	CC	CC	CC	CC	CC	NN	CC	CC	NN	CC	CC	NN	NN	CC	CC	NN	CC	NN	CC	CC	CC	NN	NN	CC	NN	NN	CC	CC	CC	CC	CC	NN	CC	CC	NN	CC	CC	CC	CC	CC	CC	CC
Mt	233397	A	C	AA	NN	AA	AA	NN	NN	AA	AA	AA	NN	AA	AA	AA	AA	AA	AA	AA	AA	AA	AA	AA	NN	AA	AA	AA	NN	NN	AA	NN	AA	AA	AA	AA	NN	AA	AA	NN	NN	NN	AA	NN	AA	AA	NN	NN	NN
Mt	233404	T	G	TT	NN	TT	TT	NN	NN	TT	TT	TT	NN	TT	TT	TT	TT	TT	TT	TT	TT	TT	TT	TT	NN	TT	TT	TT	NN	NN	TT	NN	TT	TT	TT	TT	NN	TT	TT	NN	TT	NN	TT	NN	TT	TT	NN	NN	NN
Mt	233600	G	T	GG	GG	GG	NN	GG	GG	GG	NN	GG	NN	GG	GG	GG	GG	GG	GG	GG	GG	GG	GG	GG	GG	GG	GG	GG	GG	GG	GG	GG	GG	GG	GG	NN	NN	GG	GG	NN	GG	NN	GG	GG	GG	GG	GG	NN	NN
Mt	234796	C	A	CC	NN	CC	NN	CC	CC	NN	CC	NN	CC	CC	CC	CC	CC	CC	CC	CC	CC	CC	CC	CC	NN	CC	CC	CC	NN	CC	CC	CC	CC	NN	CC	CC	NN	NN	CC	CC	CC	NN	CC	CC	CC	NN	CC	NN	CC
Mt	235077	C	T	CC	CC	CC	NN	NN	CC	NN	CC	CC	CC	CC	CC	NN	NN	NN	CC	CC	NN	CC	CC	CC	CC	CC	CC	CC	NN	CC	CC	CC	CC	CC	CC	CC	NN	CC	CC	CC	CC	CC	CC	CC	CC	CC	CC	CC	CC
Mt	235546	G	A	GG	GG	GG	GG	GG	NN	NN	GG	GG	GG	GG	GG	GG	GG	GG	NN	NN	GG	GG	GG	GG	GG	GG	GG	GG	NN	GG	GG	GG	NN	GG	GG	NN	NN	NN	GG	GG	GG	GG	NN	GG	GG	GG	NN	GG	GG
Mt	236158	G	T	GG	GG	GG	NN	GG	GG	GG	GG	GG	GG	GG	GG	GG	GG	GG	GG	GG	GG	GG	GG	GG	GG	NN	GG	GG	GG	GG	GG	GG	NN	GG	GG	GG	GG	GG	GG	GG	NN	GG	GG	NN	GG	GG	GG	GG	GG
Mt	236371	G	T	GG	GG	GG	GG	GG	GG	NN	NN	NN	GG	GG	GG	GG	GG	GG	GG	GG	GG	GG	GG	GG	GG	GG	GG	GG	GG	GG	GG	NN	NN	GG	GG	GG	NN	GG	GG	GG	GG	GG	NN	GG	GG	GG	NN	GG	GG
Mt	236374	T	G	TT	TT	TT	TT	TT	TT	NN	TT	NN	TT	TT	TT	TT	TT	TT	TT	TT	TT	TT	TT	TT	TT	TT	TT	TT	TT	TT	TT	NN	NN	TT	TT	TT	NN	TT	TT	TT	TT	TT	NN	TT	TT	TT	TT	TT	TT
Mt	236636	C	T	CC	CC	CC	NN	NN	CC	NN	CC	CC	NN	NN	CC	CC	CC	CC	CC	CC	CC	CC	CC	CC	NN	NN	CC	CC	CC	NN	CC	NN	CC	CC	CC	CC	CC	CC	CC	NN	CC	CC	NN	CC	CC	CC	CC	CC	CC
Mt	236753	T	G	NN	TT	NN	TT	TT	TT	NN	TT	TT	TT	TT	TT	TT	TT	TT	TT	TT	TT	TT	TT	NN	NN	TT	TT	TT	NN	TT	TT	TT	NN	TT	TT	TT	TT	TT	TT	NN	TT	NN	TT	TT	TT	TT	TT	TT	TT
Mt	236758	C	G	NN	CC	NN	CC	CC	CC	NN	CC	CC	CC	CC	CC	CC	CC	CC	CC	CC	CC	CC	CC	NN	NN	CC	CC	CC	NN	CC	CC	CC	NN	CC	CC	CC	CC	CC	CC	NN	CC	CC	CC	CC	CC	CC	CC	CC	CC
Mt	236764	G	A	NN	GG	NN	GG	GG	GG	NN	GG	GG	GG	GG	GG	GG	GG	GG	GG	GG	NN	GG	GG	NN	NN	GG	GG	GG	NN	GG	GG	GG	NN	GG	GG	GG	GG	GG	GG	NN	GG	GG	GG	GG	GG	GG	GG	GG	GG
Mt	236776	G	A	NN	GG	NN	GG	GG	GG	NN	GG	GG	GG	GG	GG	GG	GG	GG	GG	GG	GG	GG	GG	NN	NN	GG	GG	GG	NN	GG	GG	GG	NN	GG	GG	GG	GG	GG	GG	NN	GG	GG	GG	GG	GG	GG	GG	GG	GG
Mt	237348	G	A	NN	GG	GG	GG	GG	NN	NN	GG	GG	GG	GG	GG	GG	GG	GG	GG	GG	GG	GG	GG	GG	GG	GG	GG	GG	GG	GG	GG	GG	GG	GG	GG	GG	GG	GG	GG	GG	GG	NN	GG	GG	GG	GG	GG	GG	NN
Mt	237369	G	A	NN	GG	GG	GG	GG	NN	NN	GG	GG	GG	GG	GG	GG	GG	GG	GG	GG	GG	GG	GG	GG	GG	GG	GG	GG	GG	GG	GG	GG	GG	GG	GG	GG	GG	GG	GG	GG	GG	GG	GG	GG	GG	GG	GG	GG	NN
Mt	237822	C	T	CC	CC	CC	NN	CC	NN	CC	CC	NN	NN	CC	CC	CC	CC	CC	CC	CC	CC	CC	CC	CC	CC	NN	CC	CC	NN	CC	CC	CC	CC	CC	CC	CC	CC	CC	CC	CC	CC	NN	NN	NN	CC	CC	CC	CC	CC
Mt	238573	G	A	GG	GG	GG	GG	NN	GG	GG	GG	GG	GG	GG	GG	GG	GG	NN	GG	GG	GG	GG	GG	GG	GG	GG	GG	GG	GG	GG	GG	GG	NN	NN	GG	GG	GG	GG	NN	GG	GG	GG	GG	GG	NN	GG	GG	NN	NN
Mt	239417	C	G	NN	CC	CC	GG	CC	CC	NN	CC	NN	CC	CC	CC	CC	CC	CC	CC	CC	CC	CC	NN	CC	CC	CC	CC	CC	NN	NN	CC	CC	CC	CC	CC	CC	CC	CC	CC	CC	CC	CC	NN	NN	CC	CC	CC	CC	CC
Mt	239775	T	A	TT	NN	TT	NN	TT	NN	NN	TT	TT	NN	TT	TT	TT	TT	NN	TT	TT	NN	TT	TT	TT	TT	TT	TT	TT	TT	NN	TT	TT	TT	TT	TT	TT	TT	TT	NN	NN	TT	TT	TT	TT	TT	TT	TT	NN	TT
Mt	240228	C	T	CC	CC	CC	CC	CC	CC	CC	CC	CC	CC	CC	CC	CC	CC	NN	CC	NN	CC	CC	CC	CC	CC	CC	CC	CC	NN	CC	CC	NN	CC	CC	CC	CC	CC	CC	CC	NN	CC	CC	NN	NN	CC	CC	NN	NN	CC
Mt	240236	A	G	AA	AA	AA	AA	AA	AA	AA	AA	AA	AA	AA	AA	AA	AA	NN	AA	NN	AA	AA	AA	AA	AA	NN	AA	AA	NN	AA	AA	NN	AA	AA	AA	AA	AA	AA	AA	NN	AA	AA	NN	NN	AA	AA	NN	NN	AA
Mt	240508	G	A	GG	NN	GG	GG	GG	GG	NN	GG	GG	GG	GG	GG	GG	GG	GG	NN	GG	GG	GG	GG	GG	GG	GG	GG	GG	GG	NN	GG	NN	GG	GG	GG	NN	GG	GG	GG	GG	NN	GG	GG	GG	NN	GG	NN	GG	GG
Mt	240518	C	T	CC	NN	CC	CC	CC	CC	NN	CC	CC	CC	CC	CC	CC	CC	CC	CC	CC	CC	CC	CC	CC	CC	CC	CC	CC	CC	NN	CC	NN	CC	CC	CC	NN	CC	CC	CC	CC	NN	CC	CC	CC	NN	CC	NN	CC	CC
Mt	240552	G	A	GG	NN	GG	GG	GG	GG	NN	GG	GG	GG	GG	GG	GG	NN	GG	NN	GG	NN	GG	GG	GG	GG	GG	GG	GG	GG	GG	NN	NN	GG	GG	GG	NN	NN	GG	GG	GG	NN	GG	GG	GG	GG	GG	NN	GG	GG
Mt	240577	G	T	GG	NN	GG	GG	GG	GG	NN	GG	GG	GG	GG	GG	GG	GG	GG	NN	GG	NN	GG	GG	GG	GG	GG	GG	NN	GG	GG	GG	NN	GG	GG	GG	GG	NN	GG	GG	GG	NN	GG	GG	GG	GG	GG	NN	GG	GG
Mt	241387	C	A	CC	CC	CC	CC	NN	NN	NN	CC	CC	CC	CC	CC	CC	CC	CC	CC	CC	CC	CC	CC	NN	CC	CC	CC	CC	CC	CC	NN	CC	CC	CC	CC	NN	CC	CC	NN	AA	CC	NN	NN	NN	CC	CC	NN	CC	CC
Mt	241396	G	T	GG	GG	GG	GG	NN	NN	NN	GG	GG	GG	GG	GG	GG	GG	GG	GG	GG	GG	GG	GG	GG	GG	GG	GG	GG	GG	GG	NN	GG	GG	GG	GG	GG	GG	GG	NN	GG	GG	GG	NN	NN	GG	GG	GG	GG	GG
Mt	241441	G	T	NN	GG	GG	GG	GG	NN	NN	GG	GG	GG	NN	GG	GG	GG	GG	GG	GG	NN	GG	GG	GG	GG	GG	NN	GG	GG	NN	GG	GG	GG	GG	GG	GG	GG	GG	NN	NN	GG	GG	GG	NN	GG	NN	GG	GG	GG
Mt	241442	G	T	NN	GG	GG	GG	GG	NN	NN	GG	GG	GG	NN	GG	GG	GG	GG	GG	GG	NN	GG	GG	GG	GG	GG	NN	GG	GG	NN	GG	GG	GG	GG	GG	GG	GG	GG	NN	GG	GG	GG	GG	NN	GG	NN	GG	GG	GG
Mt	241960	C	T	CC	NN	NN	NN	CC	CC	NN	CC	NN	CC	CC	CC	CC	NN	CC	CC	CC	CC	CC	CC	CC	CC	CC	CC	CC	NN	CC	CC	CC	NN	CC	CC	CC	NN	CC	CC	CC	CC	CC	CC	NN	CC	CC	NN	NN	CC
Mt	242156	T	C	TT	NN	TT	TT	TT	TT	TT	TT	NN	TT	TT	TT	TT	TT	TT	TT	TT	TT	TT	TT	NN	TT	TT	TT	NN	NN	TT	TT	TT	TT	TT	TT	TT	NN	TT	TT	TT	TT	TT	TT	NN	TT	TT	NN	NN	TT
Mt	242918	G	A	GG	GG	GG	GG	GG	GG	GG	GG	GG	GG	GG	GG	GG	GG	GG	GG	NN	NN	GG	GG	GG	GG	GG	GG	GG	GG	NN	GG	GG	NN	GG	GG	GG	NN	GG	GG	GG	GG	GG	NN	GG	GG	GG	NN	NN	GG
Mt	242933	G	A	GG	GG	GG	GG	GG	GG	GG	GG	GG	GG	GG	GG	GG	GG	GG	GG	GG	NN	GG	GG	GG	GG	GG	GG	GG	NN	NN	GG	GG	NN	GG	GG	GG	NN	GG	GG	GG	GG	GG	NN	GG	GG	GG	NN	NN	GG
Mt	243208	G	A	GG	GG	GG	NN	GG	GG	NN	GG	NN	GG	GG	GG	GG	GG	GG	GG	NN	NN	GG	GG	GG	NN	GG	GG	GG	GG	NN	GG	NN	NN	GG	GG	GG	GG	GG	NN	NN	GG	GG	GG	NN	GG	GG	NN	GG	GG
Mt	243693	G	A	GG	NN	GG	NN	GG	GG	NN	GG	GG	NN	GG	GG	NN	GG	GG	GG	GG	NN	GG	NN	NN	GG	GG	GG	GG	GG	NN	GG	GG	GG	GG	GG	GG	GG	GG	GG	GG	GG	GG	GG	NN	GG	GG	GG	GG	GG
Mt	243710	G	A	GG	NN	GG	NN	GG	GG	NN	GG	GG	NN	GG	GG	GG	GG	GG	GG	GG	NN	GG	GG	NN	GG	GG	GG	NN	NN	NN	GG	GG	GG	GG	GG	GG	GG	GG	GG	GG	GG	GG	GG	GG	GG	GG	GG	GG	GG
Mt	244771	G	A	NN	GG	GG	NN	GG	NN	GG	GG	GG	GG	GG	GG	GG	GG	GG	GG	GG	GG	GG	GG	GG	GG	GG	NN	NN	GG	NN	GG	GG	NN	GG	GG	NN	GG	NN	GG	NN	GG	GG	GG	NN	GG	GG	GG	GG	GG
Mt	244774	G	T	NN	GG	GG	NN	GG	NN	GG	GG	GG	GG	GG	GG	GG	GG	GG	GG	GG	GG	GG	GG	GG	GG	GG	NN	NN	GG	NN	GG	NN	NN	GG	GG	NN	GG	NN	GG	NN	GG	GG	GG	NN	GG	GG	GG	GG	GG
Mt	244817	T	G	TT	TT	TT	NN	TT	TT	TT	TT	TT	TT	TT	TT	TT	TT	TT	TT	TT	NN	TT	TT	TT	NN	TT	NN	TT	TT	NN	TT	TT	NN	TT	TT	NN	TT	TT	NN	NN	TT	TT	NN	NN	TT	TT	TT	TT	NN
Mt	250157	C	T	NN	NN	NN	NN	NN	NN	NN	NN	NN	NN	NN	NN	NN	NN	NN	NN	NN	NN	NN	NN	NN	NN	NN	NN	NN	NN	NN	NN	NN	NN	NN	NN	NN	NN	NN	NN	NN	NN	NN	NN	NN	NN	NN	NN	NN	NN
Mt	250184	T	G	NN	NN	NN	NN	NN	NN	NN	NN	NN	NN	NN	NN	NN	NN	NN	NN	NN	NN	NN	NN	NN	NN	NN	NN	NN	NN	NN	NN	NN	NN	NN	NN	NN	NN	NN	NN	NN	NN	NN	NN	NN	NN	NN	NN	NN	NN
Mt	250279	C	A	CC	CC	AA	CC	NN	CC	CC	CC	CC	NN	CC	CC	NN	CC	CC	CC	NN	CC	NN	CC	CC	CC	NN	NN	CC	NN	NN	CC	AA	NN	NN	CC	CC	CC	CC	CC	CC	CC	CC	NN	CC	CC	CC	CC	NN	CC
Mt	250283	G	T	GG	GG	GG	GG	GG	GG	GG	GG	GG	NN	GG	GG	GG	GG	GG	GG	NN	GG	NN	GG	GG	GG	NN	NN	GG	NN	NN	GG	GG	NN	NN	GG	GG	GG	GG	GG	GG	GG	GG	NN	GG	GG	GG	GG	NN	GG
Mt	250315	C	A	CC	CC	CC	CC	CC	CC	CC	CC	CC	NN	CC	CC	CC	CC	CC	CC	NN	CC	CC	CC	CC	CC	CC	NN	CC	NN	NN	CC	CC	NN	CC	CC	CC	CC	CC	CC	CC	CC	CC	NN	CC	CC	CC	CC	CC	CC
Mt	250320	T	G	TT	TT	TT	TT	TT	TT	TT	TT	TT	NN	TT	TT	TT	TT	TT	TT	NN	TT	TT	TT	TT	TT	TT	NN	TT	NN	NN	TT	TT	NN	TT	TT	TT	TT	TT	TT	TT	TT	TT	NN	TT	TT	TT	TT	TT	TT
Mt	250324	T	G	TT	TT	TT	TT	TT	TT	TT	TT	TT	TT	TT	TT	TT	TT	TT	TT	NN	TT	TT	TT	NN	TT	TT	NN	TT	NN	NN	TT	TT	NN	TT	TT	TT	TT	TT	TT	TT	TT	TT	NN	TT	TT	TT	TT	TT	TT
Mt	250349	C	T,A	CC	CC	CC	CC	CC	CC	CC	CC	CC	CC	CC	CC	CC	CC	CC	CC	NN	CC	CC	CC	CC	CC	CC	NN	CC	NN	NN	CC	CC	NN	CC	CC	CC	NN	CC	CC	CC	CC	CC	NN	CC	CC	CC	CC	CC	CC
Mt	250356	G	T	GG	NN	GG	GG	GG	GG	GG	GG	GG	GG	GG	GG	GG	GG	GG	GG	NN	GG	GG	GG	GG	GG	GG	NN	GG	NN	NN	GG	GG	NN	GG	GG	GG	NN	NN	GG	GG	GG	GG	NN	GG	GG	GG	GG	GG	GG
Mt	250368	C	G	CC	NN	CC	CC	CC	CC	CC	CC	CC	CC	CC	CC	CC	CC	CC	NN	NN	CC	CC	CC	CC	CC	CC	NN	CC	NN	NN	CC	CC	CC	CC	CC	CC	CC	NN	CC	NN	CC	CC	NN	CC	CC	CC	CC	CC	CC
Mt	250395	G	A	GG	NN	GG	GG	GG	GG	GG	GG	GG	GG	GG	GG	GG	GG	GG	NN	NN	GG	GG	GG	GG	GG	GG	GG	GG	NN	GG	GG	GG	GG	GG	GG	GG	GG	NN	GG	GG	GG	GG	NN	GG	GG	GG	GG	GG	GG
Mt	250465	G	C	NN	GG	CC	GG	GG	GG	GG	GG	NN	GG	GG	GG	CC	GG	GG	GG	NN	GG	GG	GG	GG	GG	GG	CC	GG	NN	GG	GG	CC	GG	GG	GG	GG	GG	GG	GG	CC	GG	GG	NN	NN	GG	GG	GG	GG	GG
Mt	250499	T	G	NN	TT	GG	TT	TT	TT	NN	TT	TT	TT	TT	TT	NN	TT	TT	TT	NN	TT	TT	TT	TT	TT	TT	NN	TT	NN	TT	TT	GG	TT	NN	TT	TT	TT	TT	TT	GG	TT	TT	TT	NN	TT	TT	NN	TT	TT
Mt	250652	G	C	GG	GG	CC	GG	GG	GG	GG	GG	GG	GG	GG	GG	NN	GG	NN	GG	GG	GG	GG	GG	GG	GG	GG	CC	GG	GG	GG	NN	CC	GG	NN	GG	GG	GG	GG	NN	CC	GG	GG	NN	NN	GG	GG	GG	GG	GG
Mt	250848	G	A	NN	GG	GG	GG	GG	GG	NN	GG	GG	GG	GG	GG	NN	GG	GG	GG	GG	NN	GG	GG	GG	GG	NN	GG	GG	GG	GG	GG	GG	GG	GG	GG	GG	NN	NN	GG	GG	GG	NN	GG	GG	GG	GG	NN	NN	GG
Mt	250857	G	A	NN	GG	GG	GG	GG	GG	NN	GG	GG	GG	GG	GG	NN	GG	NN	GG	GG	NN	GG	GG	GG	GG	GG	GG	GG	GG	GG	GG	GG	GG	GG	GG	GG	NN	NN	GG	GG	GG	NN	GG	GG	GG	GG	NN	GG	GG
Mt	251087	A	G	AA	AA	AA	NN	AA	AA	NN	AA	AA	AA	AA	AA	NN	AA	NN	NN	AA	NN	AA	AA	AA	NN	AA	AA	AA	NN	NN	AA	AA	AA	AA	NN	AA	AA	AA	AA	AA	AA	NN	AA	NN	AA	AA	AA	AA	NN
Mt	251089	G	A	GG	GG	GG	NN	GG	GG	NN	GG	GG	GG	GG	GG	NN	GG	NN	NN	GG	NN	GG	GG	NN	NN	GG	GG	GG	NN	NN	GG	GG	GG	GG	NN	GG	GG	GG	GG	GG	GG	NN	GG	NN	GG	GG	GG	GG	NN
Mt	251100	C	T	CC	CT	CC	NN	CC	CC	NN	CC	CC	CC	CT	CC	NN	CC	NN	NN	CC	NN	CT	CC	CC	TT	CC	CC	CC	NN	TT	CC	CC	CC	CC	NN	CC	CC	CC	CC	CC	NN	TT	CC	NN	CC	CC	CC	CC	NN
Mt	251108	C	G	CC	CG	CC	NN	CC	CC	NN	CC	CC	CC	CG	CC	NN	CC	NN	NN	CC	NN	CG	CC	CC	GG	CC	CC	CC	NN	GG	CC	CC	CC	CC	NN	CC	CC	CC	CC	CC	CC	GG	CC	NN	CC	CC	CC	CC	NN
Mt	251134	A	G	NN	AG	AA	NN	AA	AA	NN	AA	AA	AA	AG	AA	NN	AA	AA	AA	AA	NN	AG	AA	AA	GG	AA	AA	AA	NN	GG	AA	AA	AA	AA	NN	AA	AA	AA	AA	AA	AA	NN	AA	NN	AA	AA	NN	AA	NN
[truncated: 1,430 more rows]
[truncated: 309 more columns]

## Sheet: Table S6
Table S6. High-quality (HQ) SNPs of mitogenomes and plasromes for GWAS with 15 agronomic traits
[truncated: 594 more rows]
[truncated: 298 more columns]

[truncated: 1 more sheets: Table S7]
